# Supplementary material for: Identification and characterization of yeast SNF1 kinase homologs in Leishmania major
Source: Front Mol Biosci. 2025 Mar 24;12:1567703. doi: 10.3389/fmolb.2025.1567703 (PMC11973601; doi:10.3389/fmolb.2025.1567703)
Supplement: Supplementary file 1 [file Supplementaryfile1.xlsx]

## Sheet: Sheet1
S. no		Purification	Scale	Name	Sequence 5’-3’
1		Desalted		36.0900 nf	GTCACTCCTCGACTCTCCTTCCTGAGATACgtataatgcagacctgctgc
2		Desalted		36.0900 nsg	gaaattaatacgactcactataggGAAATCGAAAAGGGTGGCGTgttttagagctagaaatagc
3		Desalted		36.0900 cr	AGAGCGGGTCTACACTGCGCTGCTGCTCGTccaatttgagagacctgtgc
4		Desalted		36.0900 csg	gaaattaatacgactcactataggGCGGAGAGAAAGGGAATAAGgttttagagctagaaatagc
5		Desalted		29.2020 nf	AACCTCTCCTGTGAGACGCTCGCCGTACCAgtataatgcagacctgctgc
6		Desalted		29.2020 nsg	gaaattaatacgactcactataggCTTTCCGCGATGGCTGGCAAgttttagagctagaaatagc
7		Desalted		29.2020 cr	ACGCACACACCTTTTGCAACAACCCCGCCGccaatttgagagacctgtgc
8		Desalted		29.2020 csg	gaaattaatacgactcactataggGCAAAGCAGCTGAGCTGGCGgttttagagctagaaatagc
9		Desalted		18.0640 nf	GACGTCTTCGAGGACAGTCACCAAAACCACgtataatgcagacctgctgc
10		Desalted		18.0640 nsg	gaaattaatacgactcactataggATACACGAACAAGCAACTACgttttagagctagaaatagc
11		Desalted		18.0640 cr	TCTATGGGCTTCATTTCCCTTTCCGATCCCccaatttgagagacctgtgc
12		Desalted		18.0640 csg	gaaattaatacgactcactataggAGATGTAGCAGATCACGGAGgttttagagctagaaatagc
13		Desalted		33.1710 nf	TGACCTTTACTCATTGCTACGACATATTTTgtataatgcagacctgctgc
14		Desalted		33.1710 nsg	gaaattaatacgactcactataggGCTCGTTTTGCTTGCTAGATgttttagagctagaaatagc
15		Desalted		33.1710 cr	GACAACGGGGTTTCACGTGAGGAGGGGGAGccaatttgagagacctgtgc
16		Desalted		33.1710csg	gaaattaatacgactcactataggGGGGCGCTCAAAGAGTGAGAgttttagagctagaaatagc
17		Desalted		33.1440 nf	AAGTGTGTGTGTGTGTGTGTGTACCTTCTTgtataatgcagacctgctgc
18		Desalted		33.1440 ncg	gaaattaatacgactcactataggATTTCTCTTTGAGTGAACAGgttttagagctagaaatagc
19		Desalted		33.1440 cr	GTTGGACCACCAAGCGCGCTCTCTCGCCCGccaatttgagagacctgtgc
20		Desalted		33.1440 csg	gaaattaatacgactcactataggAGCCCACGAAGCCGAATAAGgttttagagctagaaatagc
21		Desalted		33.1450 nf	AGGAGCAAAGAAGAAGCACGTGAGCCCCCTgtataatgcagacctgctgc
22		Desalted		33.1450 nsg	gaaattaatacgactcactataggGCGTGTAATCGTTTACGTTGgttttagagctagaaatagc
23		Desalted		33.1450 cr	CGCGCAGTCGAGTGCATTACACCGCTACCCccaatttgagagacctgtgc
24		Desalted		33.1450 csg	gaaattaatacgactcactataggAAAGTGGCTACGCGCCTTGTgttttagagctagaaatagc
25		Desalted		33.1460 nf	CGCGATCGTAACACGCCGGACCTCACGCCAgtataatgcagacctgctgc
26		Desalted		33.1460 nsg	gaaattaatacgactcactataggCACGATGTGTTCCGCTGTTCgttttagagctagaaatagc
27		Desalted		33.1460 cr	AGGGCAAAGAGAAGAGATCAAGCAAGGCCGccaatttgagagacctgtgc
28		Desalted		33.1460 csg	gaaattaatacgactcactataggCACACGTGCCCTTCGCTCACgttttagagctagaaatagc
29		Desalted		33.1470 nf	TCTCATACCCCTTCCTCTCCTCTCTCTCCTgtataatgcagacctgctgc
30		Desalted		33.1470 nsg	gaaattaatacgactcactataggGGAGTAAACGAGCAAGGATAgttttagagctagaaatagc
31		Desalted		33.1470cr	TTTTCAGCCGCAGCCGCTCACCTGTCCTTTccaatttgagagacctgtgc
32		Desalted		33.1470 csg	gaaattaatacgactcactataggCGCCTTCGTCGCTATTCTTTgttttagagctagaaatagc
33		Desalted		N1 F	GCAGGATTGGAACCTTTCGC
34		Desalted		N1 R	TCGGGTAGACCTCCTCGTTT
35		Desalted		N2 F	ACCTCGTTGGCTCTGATGAC
36		Desalted		N2R	GTCTTCCACCACCATCCCAC
37		Desalted		N3F	TCGAGAACTGTTTCGTCGGC
38		Desalted		N3R	CTCCCCAAGTCGGGAAGATG
39		Desalted		N4F	CGCCATCTGTTTCACCTCTTC
40		Desalted		N4R	GAAATCCGGAGGACAACGGG
