# Supplementary material for: Identification and characterization of yeast SNF1 kinase homologs in Leishmania major
Source: Front Mol Biosci. 2025 Mar 24;12:1567703. doi: 10.3389/fmolb.2025.1567703 (PMC11973601; doi:10.3389/fmolb.2025.1567703)
Supplement: Supplementary file 5 [file Supplementaryfile3.xlsx]

## Sheet: Sheet1
Protein IDs	Majority protein IDs	Peptide counts (all)	Peptide counts (razor+unique)	Peptide counts (unique)	Fasta headers	Number of proteins	Peptides	Razor + unique peptides	Unique peptides	Peptides CONT4 3	Peptides CONT4_1	Peptides CONT4_2	Peptides N24 3	Peptides N24_1	Peptides N24_2	Razor + unique peptides CONT4 3	Razor + unique peptides CONT4_1	Razor + unique peptides CONT4_2	Razor + unique peptides N24 3	Razor + unique peptides N24_1	Razor + unique peptides N24_2	Unique peptides CONT4 3	Unique peptides CONT4_1	Unique peptides CONT4_2	Unique peptides N24 3	Unique peptides N24_1	Unique peptides N24_2	Sequence coverage [%]	Unique + razor sequence coverage [%]	Unique sequence coverage [%]	Mol. weight [kDa]	Sequence length	Sequence lengths	Q-value	Score	Sequence coverage CONT4 3 [%]	Sequence coverage CONT4_1 [%]	Sequence coverage CONT4_2 [%]	Sequence coverage N24 3 [%]	Sequence coverage N24_1 [%]	Sequence coverage N24_2 [%]	Intensity	Intensity CONT4 3	Intensity CONT4_1	Intensity CONT4_2	Intensity N24 3	Intensity N24_1	Intensity N24_2	LFQ intensity CONT4 3
CON__ENSEMBL:ENSBTAP00000007350	CON__ENSEMBL:ENSBTAP00000007350	10	10	3		1	10	10	3	7	4	9	0	0	0	7	4	9	0	0	0	3	1	3	0	0	0	10.8	10.8	4.1	192.99	1742	1742	0	102.59	7.5	4.3	10	0	0	0	688120000	227910000	199670000	260540000	0	0	0	249400000
CON__ENSEMBL:ENSBTAP00000034412	CON__ENSEMBL:ENSBTAP00000034412	1	1	1		1	1	1	1	0	1	1	0	0	0	0	1	1	0	0	0	0	1	1	0	0	0	10.6	10.6	10.6	22.336	199	199	0.0015552	2.2915	0	10.6	10.6	0	0	0	137190000	0	98933000	38262000	0	0	0	0
CON__P00761	CON__P00761	9	9	9		1	9	9	9	8	8	8	7	8	7	8	8	8	7	8	7	8	8	8	7	8	7	50.2	50.2	50.2	24.409	231	231	0	323.31	50.2	46.8	46.8	46.8	46.8	43.3	252180000000	40416000000	43488000000	22769000000	45537000000	50849000000	49120000000	38145000000
CON__P01030	CON__P01030	8	1	1		1	8	1	1	5	4	6	0	0	0	1	1	0	0	0	0	1	1	0	0	0	0	8.3	1.7	1.7	192.79	1741	1741	0	36.659	5.1	4.3	5.9	0	0	0	66939000	29638000	37301000	0	0	0	0	0
CON__P01966	CON__P01966	2	2	2		1	2	2	2	0	1	1	2	0	1	0	1	1	2	0	1	0	1	1	2	0	1	14.8	14.8	14.8	15.184	142	142	0	5.6719	0	6.3	6.3	14.8	0	8.5	386780000	0	12118000	8953000	181080000	0	184620000	0
CON__P02662	CON__P02662	1	1	1		1	1	1	1	1	0	1	0	0	0	1	0	1	0	0	0	1	0	1	0	0	0	5	5	5	22.975	199	199	0	4.5131	5	0	5	0	0	0	39909000	13296000	0	26613000	0	0	0	0
CON__P02769;CON__P02768-1	CON__P02769	12;1	12;1	12;1		2	12	12	12	11	6	9	5	6	7	11	6	9	5	6	7	11	6	9	5	6	7	25.2	25.2	25.2	69.293	607	607;609	0	170.48	24.1	11.9	18.5	11.7	13.8	15.3	4216700000	1303800000	764390000	1079300000	388890000	299280000	381050000	861140000
CON__P04264;CON__P50446;CON__Q922U2;CON__ENSEMBL:ENSBTAP00000038253	CON__P04264	5;1;1;1	5;1;1;1	4;0;0;1		4	5	5	4	5	4	3	3	3	3	5	4	3	3	3	3	4	3	2	2	2	2	10.4	10.4	8.5	66.017	644	644;553;580;606	0	100.81	10.4	10.2	6.7	6.5	6.5	6.5	601210000	137860000	152300000	96921000	68704000	64143000	81279000	109720000
CON__P06868	CON__P06868	1	1	1		1	1	1	1	1	1	0	0	0	0	1	1	0	0	0	0	1	1	0	0	0	0	1.6	1.6	1.6	91.215	812	812	0.0029254	1.8587	1.6	1.6	0	0	0	0	10430000	10430000	0	0	0	0	0	10430000
CON__P07477	CON__P07477	1	1	1		1	1	1	1	1	1	1	0	0	0	1	1	1	0	0	0	1	1	1	0	0	0	8.1	8.1	8.1	26.558	247	247	0.00052383	2.342	8.1	8.1	8.1	0	0	0	590880000	169810000	207300000	213770000	0	0	0	0
CON__P13645	CON__P13645	2	2	2		1	2	2	2	1	1	0	0	0	0	1	1	0	0	0	0	1	1	0	0	0	0	8.4	8.4	8.4	59.51	593	593	0.0070061	1.5695	4.6	3.9	0	0	0	0	8345100	6855100	1490000	0	0	0	0	6855100
CON__P15497	CON__P15497	1	1	1		1	1	1	1	1	0	0	0	0	0	1	0	0	0	0	0	1	0	0	0	0	0	5.3	5.3	5.3	30.276	265	265	0	12.96	5.3	0	0	0	0	0	37063000	37063000	0	0	0	0	0	37063000
CON__Q0V8M9	CON__Q0V8M9	2	2	2		1	2	2	2	0	1	0	1	1	1	0	1	0	1	1	1	0	1	0	1	1	1	8.2	8.2	8.2	99.536	891	891	0	4.0897	0	4.3	0	3.9	3.9	3.9	80522000	0	3604100	0	24621000	29145000	23152000	0
CON__Q1RMK2	CON__Q1RMK2	4	4	4		1	4	4	4	4	2	4	1	2	0	4	2	4	1	2	0	4	2	4	1	2	0	9.2	9.2	9.2	65.056	597	597	0	13.536	9.2	3.9	9.2	2.3	3.9	0	199790000	86352000	11445000	98788000	1588600	1611300	0	56080000
CON__Q28065	CON__Q28065	3	3	3		1	3	3	3	1	2	1	0	0	0	1	2	1	0	0	0	1	2	1	0	0	0	10.3	10.3	10.3	68.886	610	610	0	13.41	3.9	7.9	2.5	0	0	0	97934000	16008000	39356000	42569000	0	0	0	0
CON__Q2UVX4	CON__Q2UVX4	1	1	1		1	1	1	1	0	0	1	1	0	0	0	0	1	1	0	0	0	0	1	1	0	0	1.2	1.2	1.2	187.37	1662	1662	0	5.562	0	0	1.2	1.2	0	0	47807000	0	0	18021000	29785000	0	0	0
CON__Q3MHN2	CON__Q3MHN2	7	7	7		1	7	7	7	5	3	7	0	1	1	5	3	7	0	1	1	5	3	7	0	1	1	16.2	16.2	16.2	61.998	548	548	0	155.59	10.6	4.4	16.2	0	2.2	2.2	1495800000	420310000	408600000	635080000	0	14095000	17732000	426060000
CON__Q3SX09;CON__P02070	CON__Q3SX09;CON__P02070	4;2	4;2	4;2	;	2	4	4	4	4	3	2	1	1	2	4	3	2	1	1	2	4	3	2	1	1	2	28.4	28.4	28.4	22.06	201	201;145	0	75.365	28.4	23.4	15.4	5	5	14.4	4315400000	714250000	246660000	147160000	1024600000	1134300000	1048500000	368380000
CON__Q3SZ57	CON__Q3SZ57	1	1	1		1	1	1	1	1	1	0	0	0	0	1	1	0	0	0	0	1	1	0	0	0	0	1.3	1.3	1.3	68.587	610	610	0	6.0364	1.3	1.3	0	0	0	0	0	0	0	0	0	0	0	0
CON__Q3T052	CON__Q3T052	2	2	2		1	2	2	2	2	1	1	2	1	1	2	1	1	2	1	1	2	1	1	2	1	1	7.9	7.9	7.9	101.51	916	916	0	8.1773	7.9	4.3	4.3	7.9	4.3	4.3	277400000	89279000	25479000	57985000	40817000	30896000	32947000	88745000
CON__Q3ZBS7	CON__Q3ZBS7	7	7	7		1	7	7	7	6	6	4	2	1	2	6	6	4	2	1	2	6	6	4	2	1	2	16.5	16.5	16.5	54.099	484	484	0	21.619	13.4	14	10.3	6.2	3.1	6.2	688890000	265280000	235100000	93744000	31121000	24415000	39231000	132020000
CON__Q8BGZ7	CON__Q8BGZ7	2	1	1		1	2	1	1	1	1	1	2	1	1	0	0	0	1	0	0	0	0	0	1	0	0	4.7	2.5	2.5	59.74	551	551	1	-2	2.2	2.2	2.2	4.7	2.2	2.2	272240000	0	0	0	272240000	0	0	0
REV__tr|E9ACT2|E9ACT2_LEIMA	REV__tr|E9ACT2|E9ACT2_LEIMA	1	1	1	tr|E9ACT2|E9ACT2_LEIMA Uncharacterized protein OS=Leishmania major OX=5664 GN=LMJF_26_0058 PE=4 SV=1	1	1	1	1	0	0	1	0	0	0	0	0	1	0	0	0	0	0	1	0	0	0	0	0	0	29.015	269	269	1	-2	0	0	0	0	0	0	12383000	0	0	12383000	0	0	0	0
REV__tr|E9ADE2|E9ADE2_LEIMA	REV__tr|E9ADE2|E9ADE2_LEIMA	1	1	1	tr|E9ADE2|E9ADE2_LEIMA WD_REPEATS_REGION domain-containing protein OS=Leishmania major OX=5664 GN=LMJF_27_1630 PE=4 SV=1	1	1	1	1	1	0	0	0	0	0	1	0	0	0	0	0	1	0	0	0	0	0	0	0	0	93.124	841	841	0.0078813	1.5293	0	0	0	0	0	0	0	0	0	0	0	0	0	0
REV__tr|E9ADF2|E9ADF2_LEIMA	REV__tr|E9ADF2|E9ADF2_LEIMA	2	2	2	tr|E9ADF2|E9ADF2_LEIMA Putative dynein heavy chain OS=Leishmania major OX=5664 GN=LMJF_27_1750 PE=4 SV=1	1	2	2	2	0	0	1	0	1	1	0	0	1	0	1	1	0	0	1	0	1	1	0	0	0	498.17	4454	4454	0.0029383	1.8772	0	0	0	0	0	0	544400000	0	0	18786000	0	168760000	356860000	0
REV__tr|E9AFZ9|E9AFZ9_LEIMA	REV__tr|E9AFZ9|E9AFZ9_LEIMA	1	1	1	tr|E9AFZ9|E9AFZ9_LEIMA Uncharacterized protein OS=Leishmania major OX=5664 GN=LMJF_35_5260 PE=4 SV=1	1	1	1	1	0	0	1	0	0	0	0	0	1	0	0	0	0	0	1	0	0	0	0	0	0	9.7668	85	85	0.0092123	1.4781	0	0	0	0	0	0	8865600	0	0	8865600	0	0	0	0
REV__tr|Q4Q1Z8|Q4Q1Z8_LEIMA	REV__tr|Q4Q1Z8|Q4Q1Z8_LEIMA	1	1	1	tr|Q4Q1Z8|Q4Q1Z8_LEIMA Calpain catalytic domain-containing protein OS=Leishmania major OX=5664 GN=LMJF_36_0780 PE=3 SV=1	1	1	1	1	0	0	0	0	0	1	0	0	0	0	0	1	0	0	0	0	0	1	0	0	0	116.07	1071	1071	0.0010417	2.3124	0	0	0	0	0	0	280670000	0	0	0	0	0	280670000	0
REV__tr|Q4Q241|Q4Q241_LEIMA	REV__tr|Q4Q241|Q4Q241_LEIMA	1	1	1	tr|Q4Q241|Q4Q241_LEIMA Phosphatidylinositol-4-phosphate 5-kinase-like protein OS=Leishmania major OX=5664 GN=LMJF_36_0370 PE=4 SV=1	1	1	1	1	0	1	1	0	0	0	0	1	1	0	0	0	0	1	1	0	0	0	0	0	0	50.224	455	455	0.00052549	2.3619	0	0	0	0	0	0	1125400000	0	828590000	296830000	0	0	0	0
REV__tr|Q4Q2T1|Q4Q2T1_LEIMA	REV__tr|Q4Q2T1|Q4Q2T1_LEIMA	2	2	2	tr|Q4Q2T1|Q4Q2T1_LEIMA Uncharacterized protein OS=Leishmania major OX=5664 GN=LMJF_34_2640 PE=4 SV=1	1	2	2	2	0	0	1	1	0	0	0	0	1	1	0	0	0	0	1	1	0	0	0	0	0	145.21	1365	1365	0.0038778	1.8022	0	0	0	0	0	0	98636000	0	0	3713400	94923000	0	0	0
REV__tr|Q4Q3M8|Q4Q3M8_LEIMA	REV__tr|Q4Q3M8|Q4Q3M8_LEIMA	2	2	2	tr|Q4Q3M8|Q4Q3M8_LEIMA Uncharacterized protein OS=Leishmania major OX=5664 GN=LMJF_33_3080 PE=4 SV=1	1	2	2	2	1	0	0	1	0	0	1	0	0	1	0	0	1	0	0	1	0	0	0	0	0	234.6	2190	2190	0.0019871	2.0106	0	0	0	0	0	0	12118000	9636800	0	0	2481500	0	0	0
REV__tr|Q4Q4A9|Q4Q4A9_LEIMA	REV__tr|Q4Q4A9|Q4Q4A9_LEIMA	1	1	1	tr|Q4Q4A9|Q4Q4A9_LEIMA Putative 2,4-dienoyl-coa reductase fadh1 OS=Leishmania major OX=5664 GN=LMJF_33_0830 PE=4 SV=1	1	1	1	1	0	0	0	1	1	1	0	0	0	1	1	1	0	0	0	1	1	1	0	0	0	78.692	730	730	0.0015601	2.305	0	0	0	0	0	0	78079000	0	0	0	26773000	27121000	24184000	0
REV__tr|Q4Q5Q5|Q4Q5Q5_LEIMA	REV__tr|Q4Q5Q5|Q4Q5Q5_LEIMA	1	1	1	tr|Q4Q5Q5|Q4Q5Q5_LEIMA Uncharacterized protein OS=Leishmania major OX=5664 GN=LMJF_32_0300 PE=4 SV=1	1	1	1	1	0	0	0	0	0	1	0	0	0	0	0	1	0	0	0	0	0	1	0	0	0	83.053	763	763	0.0043394	1.7648	0	0	0	0	0	0	18956000	0	0	0	0	0	18956000	0
REV__tr|Q4Q5Z0|Q4Q5Z0_LEIMA	REV__tr|Q4Q5Z0|Q4Q5Z0_LEIMA	1	1	1	tr|Q4Q5Z0|Q4Q5Z0_LEIMA Phosphatidylinositol-4-phosphate 5-kinase-like protein OS=Leishmania major OX=5664 GN=LMJF_31_2710 PE=3 SV=1	1	1	1	1	0	0	0	0	0	1	0	0	0	0	0	1	0	0	0	0	0	1	0	0	0	119.47	1084	1084	0.0096507	1.4695	0	0	0	0	0	0	17101000	0	0	0	0	0	17101000	0
REV__tr|Q4Q795|Q4Q795_LEIMA	REV__tr|Q4Q795|Q4Q795_LEIMA	1	1	1	tr|Q4Q795|Q4Q795_LEIMA Cyclosome subunit-like protein OS=Leishmania major OX=5664 GN=LMJF_30_1990 PE=4 SV=1	1	1	1	1	0	0	1	0	0	1	0	0	1	0	0	1	0	0	1	0	0	1	0	0	0	233.16	2162	2162	0.0070788	1.6279	0	0	0	0	0	0	147020000	0	0	74273000	0	0	72752000	0
REV__tr|Q4Q7M1|Q4Q7M1_LEIMA	REV__tr|Q4Q7M1|Q4Q7M1_LEIMA	1	1	1	tr|Q4Q7M1|Q4Q7M1_LEIMA Uncharacterized protein OS=Leishmania major OX=5664 GN=LMJF_30_0820 PE=4 SV=1	1	1	1	1	0	0	1	0	0	0	0	0	1	0	0	0	0	0	1	0	0	0	0	0	0	83.386	766	766	0.0061466	1.6457	0	0	0	0	0	0	30026000	0	0	30026000	0	0	0	0
REV__tr|Q4Q7N3|Q4Q7N3_LEIMA	REV__tr|Q4Q7N3|Q4Q7N3_LEIMA	1	1	1	tr|Q4Q7N3|Q4Q7N3_LEIMA Putative co-chaperone, GrpE OS=Leishmania major OX=5664 GN=LMJF_30_0735 PE=3 SV=1	1	1	1	1	0	1	1	1	0	0	0	1	1	1	0	0	0	1	1	1	0	0	0	0	0	28.462	256	256	0.0087558	1.4834	0	0	0	0	0	0	152270000	0	30091000	90707000	31470000	0	0	0
REV__tr|Q4Q7U4|Q4Q7U4_LEIMA	REV__tr|Q4Q7U4|Q4Q7U4_LEIMA	1	1	1	tr|Q4Q7U4|Q4Q7U4_LEIMA Uncharacterized protein OS=Leishmania major OX=5664 GN=LMJF_30_0110 PE=4 SV=1	1	1	1	1	0	0	0	1	0	0	0	0	0	1	0	0	0	0	0	1	0	0	0	0	0	47.12	427	427	0.0033997	1.8346	0	0	0	0	0	0	6501600	0	0	0	6501600	0	0	0
REV__tr|Q4Q983|Q4Q983_LEIMA	REV__tr|Q4Q983|Q4Q983_LEIMA	3	3	3	tr|Q4Q983|Q4Q983_LEIMA Uncharacterized protein OS=Leishmania major OX=5664 GN=LMJF_26_1110 PE=4 SV=1	1	3	3	3	0	0	2	0	0	1	0	0	2	0	0	1	0	0	2	0	0	1	0	0	0	445.08	4185	4185	0.0024839	2.0079	0	0	0	0	0	0	12003000	0	0	8417000	0	0	3586200	0
REV__tr|Q4QC72|Q4QC72_LEIMA	REV__tr|Q4QC72|Q4QC72_LEIMA	1	1	1	tr|Q4QC72|Q4QC72_LEIMA WD_REPEATS_REGION domain-containing protein OS=Leishmania major OX=5664 GN=LMJF_21_1240 PE=4 SV=1	1	1	1	1	0	1	0	0	0	0	0	1	0	0	0	0	0	1	0	0	0	0	0	0	0	138.99	1262	1262	0.0074523	1.5557	0	0	0	0	0	0	34307000	0	34307000	0	0	0	0	0
REV__tr|Q4QCL4|Q4QCL4_LEIMA	REV__tr|Q4QCL4|Q4QCL4_LEIMA	1	1	1	tr|Q4QCL4|Q4QCL4_LEIMA Uncharacterized protein OS=Leishmania major OX=5664 GN=LMJF_21_0030 PE=4 SV=1	1	1	1	1	0	0	1	0	0	1	0	0	1	0	0	1	0	0	1	0	0	1	0	0	0	26.249	230	230	0.0052133	1.6522	0	0	0	0	0	0	45691000	0	0	21899000	0	0	23793000	0
REV__tr|Q4QDE9|Q4QDE9_LEIMA	REV__tr|Q4QDE9|Q4QDE9_LEIMA	1	1	1	tr|Q4QDE9|Q4QDE9_LEIMA Uncharacterized protein OS=Leishmania major OX=5664 GN=LMJF_19_0720 PE=4 SV=1	1	1	1	1	0	1	0	0	0	0	0	1	0	0	0	0	0	1	0	0	0	0	0	0	0	34.06	304	304	0.0083179	1.5117	0	0	0	0	0	0	24946000	0	24946000	0	0	0	0	0
REV__tr|Q4QDV1|Q4QDV1_LEIMA	REV__tr|Q4QDV1|Q4QDV1_LEIMA	1	1	1	tr|Q4QDV1|Q4QDV1_LEIMA Uncharacterized protein OS=Leishmania major OX=5664 GN=LMJF_18_0910 PE=4 SV=1	1	1	1	1	0	0	0	0	0	1	0	0	0	0	0	1	0	0	0	0	0	1	0	0	0	117.81	1106	1106	0.0047755	1.6953	0	0	0	0	0	0	228260000	0	0	0	0	0	228260000	0
REV__tr|Q4QHD3|Q4QHD3_LEIMA	REV__tr|Q4QHD3|Q4QHD3_LEIMA	2	2	2	tr|Q4QHD3|Q4QHD3_LEIMA Uncharacterized protein OS=Leishmania major OX=5664 GN=LMJF_10_0810 PE=4 SV=1	1	2	2	2	0	1	0	0	0	1	0	1	0	0	0	1	0	1	0	0	0	1	0	0	0	193.69	1825	1825	0.0066163	1.6365	0	0	0	0	0	0	57878000	0	14426000	0	0	0	43452000	0
REV__tr|Q4QIY8|Q4QIY8_LEIMA	REV__tr|Q4QIY8|Q4QIY8_LEIMA	1	1	1	tr|Q4QIY8|Q4QIY8_LEIMA Uncharacterized protein OS=Leishmania major OX=5664 GN=LMJF_06_0890 PE=4 SV=1	1	1	1	1	0	0	1	0	0	0	0	0	1	0	0	0	0	0	1	0	0	0	0	0	0	80.536	779	779	0.0056791	1.6494	0	0	0	0	0	0	0	0	0	0	0	0	0	0
sp|E9AD19|RBSK_LEIMA	sp|E9AD19|RBSK_LEIMA	7	7	7	sp|E9AD19|RBSK_LEIMA Ribokinase OS=Leishmania major OX=5664 GN=LMJF_27_0420 PE=1 SV=1	1	7	7	7	5	3	5	6	4	4	5	3	5	6	4	4	5	3	5	6	4	4	33.1	33.1	33.1	35.342	329	329	0	202.76	24.3	13.7	24	29.2	24.3	21	1517100000	355650000	186710000	378060000	244200000	238480000	114010000	293140000
sp|E9AE57|FUM2_LEIMA	sp|E9AE57|FUM2_LEIMA	5	5	5	sp|E9AE57|FUM2_LEIMA Fumarate hydratase 2 OS=Leishmania major OX=5664 GN=FH2 PE=1 SV=1	1	5	5	5	5	4	3	0	2	1	5	4	3	0	2	1	5	4	3	0	2	1	16.5	16.5	16.5	62.602	568	568	0	124.64	16.5	13.6	9.7	0	7	3.9	489930000	181010000	152700000	73896000	0	51579000	30740000	142950000
sp|O62591|IF4A_LEIMA	sp|O62591|IF4A_LEIMA	18	18	18	sp|O62591|IF4A_LEIMA Probable eukaryotic initiation factor 4A OS=Leishmania major OX=5664 GN=LmjF.01.0770 PE=3 SV=1	1	18	18	18	11	12	13	14	15	14	11	12	13	14	15	14	11	12	13	14	15	14	52.6	52.6	52.6	45.326	403	403	0	323.31	41.7	40.4	41.7	52.6	46.7	46.7	38293000000	2896600000	4287400000	6209700000	6490800000	8807500000	9600900000	4348400000
sp|O97209|PESC_LEIMA	sp|O97209|PESC_LEIMA	2	2	2	sp|O97209|PESC_LEIMA Pescadillo homolog OS=Leishmania major OX=5664 GN=LmjF22.0030 PE=3 SV=1	1	2	2	2	1	0	1	1	2	2	1	0	1	1	2	2	1	0	1	1	2	2	2.5	2.5	2.5	77.289	671	671	0	4.5548	1.2	0	1.2	1.2	2.5	2.5	602150000	3305300	0	4251200	8105400	267360000	319130000	0
sp|P07382|DRTS_LEIMA	sp|P07382|DRTS_LEIMA	4	4	4	sp|P07382|DRTS_LEIMA Bifunctional dihydrofolate reductase-thymidylate synthase OS=Leishmania major OX=5664 GN=LmjF06.0860 PE=1 SV=1	1	4	4	4	3	2	3	4	2	4	3	2	3	4	2	4	3	2	3	4	2	4	11.5	11.5	11.5	58.688	520	520	0	42.357	9.4	6.5	9.4	11.5	6.9	11.5	237680000	36107000	29265000	36367000	59074000	19332000	57535000	28791000
sp|P22045|PGFS_LEIMA	sp|P22045|PGFS_LEIMA	17	17	17	sp|P22045|PGFS_LEIMA 9,11-endoperoxide prostaglandin H2 reductase OS=Leishmania major OX=5664 GN=P100/11E PE=1 SV=3	1	17	17	17	12	15	16	8	9	8	12	15	16	8	9	8	12	15	16	8	9	8	66.2	66.2	66.2	31.85	284	284	0	323.31	59.5	62.7	66.2	46.8	46.8	49.6	17647000000	2935100000	3799900000	5136000000	1262100000	2100100000	2414300000	3193100000
sp|P25204|RS8_LEIMA	sp|P25204|RS8_LEIMA	7	7	7	sp|P25204|RS8_LEIMA 40S ribosomal protein S8 OS=Leishmania major OX=5664 GN=RPS8A PE=3 SV=1	1	7	7	7	3	4	3	7	6	5	3	4	3	7	6	5	3	4	3	7	6	5	30	30	30	24.922	220	220	0	323.31	15.5	23.2	15.5	30	29.1	29.1	22048000000	1324800000	1438700000	1183600000	6651600000	4582900000	6866100000	1402000000
sp|P48157|RL11_LEIMA	sp|P48157|RL11_LEIMA	1	1	1	sp|P48157|RL11_LEIMA 60S ribosomal protein L11 OS=Leishmania major OX=5664 GN=RPL11 PE=3 SV=1	1	1	1	1	1	1	1	1	1	1	1	1	1	1	1	1	1	1	1	1	1	1	7.4	7.4	7.4	21.645	188	188	0	323.31	7.4	7.4	7.4	7.4	7.4	7.4	5554100000	382900000	294160000	418260000	1607600000	1307300000	1543900000	0
sp|P69201|RL40_LEIMA;tr|Q4Q165|Q4Q165_LEIMA	sp|P69201|RL40_LEIMA;tr|Q4Q165|Q4Q165_LEIMA	2;2	2;2	2;2	sp|P69201|RL40_LEIMA Ubiquitin-60S ribosomal protein L40 OS=Leishmania major OX=5664 GN=UB-EP52 PE=3 SV=2;tr|Q4Q165|Q4Q165_LEIMA Putative polyubiquitin OS=Leishmania major OX=5664 GN=LMJF_36_3530 PE=4 SV=1	2	2	2	2	2	2	1	1	2	1	2	2	1	1	2	1	2	2	1	1	2	1	14.1	14.1	14.1	14.682	128	128;837	0	323.31	14.1	14.1	12.5	12.5	14.1	12.5	6414200000	1085100000	1138500000	1024500000	896270000	1031100000	1238800000	1134500000
sp|P84155|HEM6_LEIMA	sp|P84155|HEM6_LEIMA	2	2	2	sp|P84155|HEM6_LEIMA Oxygen-dependent coproporphyrinogen-III oxidase OS=Leishmania major OX=5664 GN=LMAJ006828 PE=1 SV=1	1	2	2	2	0	0	1	1	1	1	0	0	1	1	1	1	0	0	1	1	1	1	12.6	12.6	12.6	34.369	301	301	0	7.2019	0	0	8.3	4.3	4.3	4.3	85786000	0	0	24545000	24210000	19236000	17796000	0
sp|Q01782|PTR1_LEIMA	sp|Q01782|PTR1_LEIMA	4	4	4	sp|Q01782|PTR1_LEIMA Pteridine reductase 1 OS=Leishmania major OX=5664 GN=PTR1 PE=1 SV=2	1	4	4	4	1	1	2	4	4	2	1	1	2	4	4	2	1	1	2	4	4	2	21.5	21.5	21.5	30.456	288	288	0	49.174	5.2	5.2	9.4	21.5	21.5	9.4	675930000	30403000	21435000	65465000	216750000	212230000	129650000	0
sp|Q4FX73|RS3A_LEIMA	sp|Q4FX73|RS3A_LEIMA	18	18	18	sp|Q4FX73|RS3A_LEIMA 40S ribosomal protein S3a OS=Leishmania major OX=5664 GN=LmjF.35.0400 PE=2 SV=1	1	18	18	18	9	7	6	14	15	16	9	7	6	14	15	16	9	7	6	14	15	16	53	53	53	30.008	264	264	0	323.31	45.5	36	33.7	47.7	51.5	52.7	32042000000	1953600000	1277200000	939570000	8171800000	10753000000	8947200000	2136800000
sp|Q4FXY8|EFTS_LEIMA	sp|Q4FXY8|EFTS_LEIMA	3	3	3	sp|Q4FXY8|EFTS_LEIMA Elongation factor Ts, mitochondrial OS=Leishmania major OX=5664 GN=LmjF.29.0720 PE=3 SV=1	1	3	3	3	2	2	2	1	1	2	2	2	2	1	1	2	2	2	2	1	1	2	10.5	10.5	10.5	30.078	276	276	0	8.7493	6.5	8	8	4	4	8	762130000	158500000	190210000	169650000	68304000	102260000	73209000	0
sp|Q4Q089|MTR1_LEIMA	sp|Q4Q089|MTR1_LEIMA	1	1	1	sp|Q4Q089|MTR1_LEIMA Cap-specific mRNA (nucleoside-2-O-)-methyltransferase 1 OS=Leishmania major OX=5664 GN=LmjF36.6660 PE=3 SV=1	1	1	1	1	0	0	0	1	1	0	0	0	0	1	1	0	0	0	0	1	1	0	1.8	1.8	1.8	44.849	400	400	0	2.8267	0	0	0	1.8	1.8	0	8021000	0	0	0	4741500	3279500	0	0
sp|Q4Q0Q0|RSSA_LEIMA	sp|Q4Q0Q0|RSSA_LEIMA	10	10	10	sp|Q4Q0Q0|RSSA_LEIMA 40S ribosomal protein SA OS=Leishmania major OX=5664 GN=LmjF36.5010 PE=3 SV=1	1	10	10	10	2	2	2	5	7	9	2	2	2	5	7	9	2	2	2	5	7	9	47.6	47.6	47.6	27.499	246	246	0	129.89	17.9	17.9	17.9	38.6	43.1	46.3	7633800000	304730000	252740000	404270000	2065500000	1836100000	2770400000	384450000
sp|Q4Q0V1|ITPA_LEIMA	sp|Q4Q0V1|ITPA_LEIMA	2	2	2	sp|Q4Q0V1|ITPA_LEIMA Inosine triphosphate pyrophosphatase OS=Leishmania major OX=5664 GN=LMJF_36_4630 PE=3 SV=1	1	2	2	2	0	1	0	1	1	0	0	1	0	1	1	0	0	1	0	1	1	0	20.9	20.9	20.9	25.153	234	234	0	5.3013	0	11.5	0	11.5	9.4	0	49124000	0	7150200	0	33900000	8074200	0	0
sp|Q4Q5P8|SEY1_LEIMA	sp|Q4Q5P8|SEY1_LEIMA	7	7	7	sp|Q4Q5P8|SEY1_LEIMA Protein SEY1 homolog OS=Leishmania major OX=5664 GN=LmjF32.0370 PE=3 SV=2	1	7	7	7	4	1	1	3	3	2	4	1	1	3	3	2	4	1	1	3	3	2	14.7	14.7	14.7	97.933	891	891	0	11.949	8.9	1.6	4	5.8	5.8	5.6	171070000	39280000	0	26935000	35286000	46711000	22859000	0
sp|Q4Q882|MTNB_LEIMA	sp|Q4Q882|MTNB_LEIMA	2	2	2	sp|Q4Q882|MTNB_LEIMA Probable methylthioribulose-1-phosphate dehydratase OS=Leishmania major OX=5664 GN=LmjF28.1840 PE=3 SV=1	1	2	2	2	0	0	0	1	0	1	0	0	0	1	0	1	0	0	0	1	0	1	11.3	11.3	11.3	27.225	239	239	0.0015568	2.2958	0	0	0	5	0	6.3	24436000	0	0	0	18062000	0	6374000	0
sp|Q4QAU9|FUM1_LEIMA	sp|Q4QAU9|FUM1_LEIMA	9	9	9	sp|Q4QAU9|FUM1_LEIMA Fumarate hydratase 1, mitochondrial OS=Leishmania major OX=5664 GN=FH1 PE=1 SV=1	1	9	9	9	6	6	7	5	7	4	6	6	7	5	7	4	6	6	7	5	7	4	27.7	27.7	27.7	60.807	549	549	0	102.22	18.6	18.6	20	17.5	25.1	13.5	1973700000	274980000	279110000	447990000	300330000	392030000	279260000	335090000
sp|Q4QCU9|MTND_LEIMA	sp|Q4QCU9|MTND_LEIMA	8	8	8	sp|Q4QCU9|MTND_LEIMA 1,2-dihydroxy-3-keto-5-methylthiopentene dioxygenase OS=Leishmania major OX=5664 GN=LMJF_20_0970 PE=3 SV=1	1	8	8	8	6	8	7	5	3	3	6	8	7	5	3	3	6	8	7	5	3	3	32.3	32.3	32.3	39.155	344	344	0	138.95	22.4	32.3	25.9	20.1	13.4	13.4	1210600000	189560000	320010000	308170000	160670000	78648000	153510000	210510000
sp|Q4QDI6|LIPA_LEIMA	sp|Q4QDI6|LIPA_LEIMA	1	1	1	sp|Q4QDI6|LIPA_LEIMA Lipoyl synthase, mitochondrial OS=Leishmania major OX=5664 GN=LmjF19.0350 PE=3 SV=1	1	1	1	1	1	1	1	0	1	1	1	1	1	0	1	1	1	1	1	0	1	1	5.4	5.4	5.4	45.054	410	410	0	6.2234	5.4	5.4	5.4	0	5.4	5.4	89547000	18231000	10827000	21564000	0	19082000	19844000	0
sp|Q4QDX3|CISY_LEIMA	sp|Q4QDX3|CISY_LEIMA	12	12	3	sp|Q4QDX3|CISY_LEIMA Probable citrate synthase, mitochondrial OS=Leishmania major OX=5664 GN=LmjF18.0680 PE=3 SV=1	1	12	12	3	10	10	11	9	6	6	10	10	11	9	6	6	3	2	2	2	1	1	40.9	40.9	10.4	52.328	470	470	0	323.31	35.3	38.3	40.4	35.3	23.2	23.2	5866200000	1186100000	1247700000	1425200000	650570000	694490000	662200000	1082100000
sp|Q4QEB3|GMPR_LEIMA	sp|Q4QEB3|GMPR_LEIMA	9	9	9	sp|Q4QEB3|GMPR_LEIMA GMP reductase OS=Leishmania major OX=5664 GN=GMPR PE=1 SV=2	1	9	9	9	5	7	9	4	5	2	5	7	9	4	5	2	5	7	9	4	5	2	33.5	33.5	33.5	52.031	492	492	0	135.93	16.9	26	33.5	18.5	19.5	6.1	1532400000	413160000	379070000	376260000	191550000	96502000	75875000	320100000
sp|Q4QEZ7|PRL1_LEIMA	sp|Q4QEZ7|PRL1_LEIMA	3	3	3	sp|Q4QEZ7|PRL1_LEIMA Protein tyrosine phosphatase PRL-1 OS=Leishmania major OX=5664 GN=PRL-1 PE=1 SV=1	1	3	3	3	1	1	1	1	1	3	1	1	1	1	1	3	1	1	1	1	1	3	26.9	26.9	26.9	19.375	175	175	0	17.457	12	12	12	12	12	26.9	190880000	10817000	7301900	9408200	24952000	28625000	109770000	0
sp|Q4QFF0|ECOT1_LEIMA	sp|Q4QFF0|ECOT1_LEIMA	1	1	1	sp|Q4QFF0|ECOT1_LEIMA Ecotin-like protein 1 OS=Leishmania major OX=5664 GN=ISP1 PE=3 SV=1	1	1	1	1	1	0	0	0	0	1	1	0	0	0	0	1	1	0	0	0	0	1	17.1	17.1	17.1	16.454	146	146	0.0014911	2.027	17.1	0	0	0	0	17.1	19403000	8601600	0	0	0	0	10801000	0
sp|Q4QFL5|NNR_LEIMA	sp|Q4QFL5|NNR_LEIMA	1	1	1	sp|Q4QFL5|NNR_LEIMA Bifunctional NAD(P)H-hydrate repair enzyme OS=Leishmania major OX=5664 GN=LMJF_14_1190 PE=3 SV=1	1	1	1	1	1	1	1	0	1	1	1	1	1	0	1	1	1	1	1	0	1	1	2.5	2.5	2.5	58.433	560	560	0.0043042	1.7039	2.5	2.5	2.5	0	2.5	2.5	34030000	4904300	5899100	14995000	0	4229500	4001300	0
sp|Q4QG35|PURA_LEIMA	sp|Q4QG35|PURA_LEIMA	11	11	11	sp|Q4QG35|PURA_LEIMA Adenylosuccinate synthetase OS=Leishmania major OX=5664 GN=LmjF13.1190 PE=3 SV=1	1	11	11	11	7	8	7	7	9	7	7	8	7	7	9	7	7	8	7	7	9	7	25.2	25.2	25.2	78.271	710	710	0	142.39	16.2	16.8	14.6	14.4	19.3	15.9	2101800000	316030000	223760000	432230000	303570000	359690000	466550000	384970000
sp|Q4QG98|RL18_LEIMA	sp|Q4QG98|RL18_LEIMA	4	4	4	sp|Q4QG98|RL18_LEIMA 60S ribosomal protein L18 OS=Leishmania major OX=5664 GN=RPL18-A PE=3 SV=1	1	4	4	4	1	2	1	4	4	3	1	2	1	4	4	3	1	2	1	4	4	3	24.2	24.2	24.2	22.022	198	198	0	112.27	8.1	9.1	8.1	24.2	24.2	21.2	1559300000	37622000	54355000	52843000	396570000	632130000	385790000	55237000
sp|Q4QH08|ASNA_LEIMA	sp|Q4QH08|ASNA_LEIMA	3	3	3	sp|Q4QH08|ASNA_LEIMA ATPase ASNA1 homolog OS=Leishmania major OX=5664 GN=LmjF11.0700 PE=3 SV=1	1	3	3	3	2	2	2	2	2	3	2	2	2	2	2	3	2	2	2	2	2	3	15.6	15.6	15.6	43.935	409	409	0	65.503	10.8	10.8	10.8	10.8	10.8	15.6	703050000	93454000	72614000	177050000	119420000	127840000	112680000	129080000
sp|Q4QH39|BOP1_LEIMA	sp|Q4QH39|BOP1_LEIMA	3	3	3	sp|Q4QH39|BOP1_LEIMA Ribosome biogenesis protein BOP1 homolog OS=Leishmania major OX=5664 GN=LmjF11.0410 PE=3 SV=1	1	3	3	3	0	0	1	1	1	2	0	0	1	1	1	2	0	0	1	1	1	2	4	4	4	91.19	808	808	0	3.5704	0	0	1.6	1.1	1.1	2.4	45102000	0	0	0	5181600	4109900	35810000	0
sp|Q4QHG4|GPDA_LEIMA	sp|Q4QHG4|GPDA_LEIMA	3	3	3	sp|Q4QHG4|GPDA_LEIMA Glycerol-3-phosphate dehydrogenase [NAD(+)], glycosomal OS=Leishmania major OX=5664 GN=GPD PE=3 SV=1	1	3	3	3	2	1	1	2	2	2	2	1	1	2	2	2	2	1	1	2	2	2	11.4	11.4	11.4	39.298	367	367	0	43.21	11.4	6	6	6	11.4	6	316700000	47599000	19300000	38031000	76293000	59794000	75683000	0
sp|Q4QHN2|COQ4_LEIMA	sp|Q4QHN2|COQ4_LEIMA	1	1	1	sp|Q4QHN2|COQ4_LEIMA Ubiquinone biosynthesis protein COQ4 homolog, mitochondrial OS=Leishmania major OX=5664 GN=LmjF09.1430 PE=3 SV=1	1	1	1	1	1	1	0	1	0	0	1	1	0	1	0	0	1	1	0	1	0	0	9.6	9.6	9.6	21.365	187	187	0	3.7036	9.6	9.6	0	9.6	0	0	63228000	24746000	23085000	0	15398000	0	0	23654000
sp|Q4QJJ7|MVP_LEIMA	sp|Q4QJJ7|MVP_LEIMA	4	4	4	sp|Q4QJJ7|MVP_LEIMA Major vault protein OS=Leishmania major OX=5664 GN=LMJF_05_0060 PE=3 SV=1	1	4	4	4	1	3	3	1	0	0	1	3	3	1	0	0	1	3	3	1	0	0	8.8	8.8	8.8	93.3	833	833	0	7.5421	2.2	5.5	6.6	1.8	0	0	128120000	33738000	62014000	32371000	0	0	0	0
tr|E9AF23|E9AF23_LEIMA;sp|Q9NE83|RS6_LEIMA	tr|E9AF23|E9AF23_LEIMA;sp|Q9NE83|RS6_LEIMA	11;11	11;11	11;11	tr|E9AF23|E9AF23_LEIMA 40S ribosomal protein S6 OS=Leishmania major OX=5664 GN=LMJF_35_2010 PE=3 SV=1;sp|Q9NE83|RS6_LEIMA 40S ribosomal protein S6 OS=Leishmania major OX=5664 GN=RPS6 PE=1 SV=1	2	11	11	11	5	5	6	8	9	11	5	5	6	8	9	11	5	5	6	8	9	11	43.8	43.8	43.8	28.304	249	249;249	0	323.31	20.1	23.3	30.1	37.3	40.2	43.8	13596000000	698290000	571480000	468990000	3067100000	4014600000	4776000000	1032600000
tr|E9ABZ4|E9ABZ4_LEIMA	tr|E9ABZ4|E9ABZ4_LEIMA	3	3	3	tr|E9ABZ4|E9ABZ4_LEIMA Putative carboxylase OS=Leishmania major OX=5664 GN=LMJF_01_0050 PE=4 SV=1	1	3	3	3	3	1	1	0	1	1	3	1	1	0	1	1	3	1	1	0	1	1	9.9	9.9	9.9	73.794	665	665	0	4.9896	9.9	3.3	3.3	0	3.3	3.3	81050000	39337000	12189000	19432000	0	4913000	5179000	39337000
tr|E9ABZ6|E9ABZ6_LEIMA	tr|E9ABZ6|E9ABZ6_LEIMA	1	1	1	tr|E9ABZ6|E9ABZ6_LEIMA BSD domain-containing protein OS=Leishmania major OX=5664 GN=LMJF_01_0070 PE=4 SV=1	1	1	1	1	1	1	1	0	0	1	1	1	1	0	0	1	1	1	1	0	0	1	2.3	2.3	2.3	64.189	598	598	0.0010406	2.309	2.3	2.3	2.3	0	0	2.3	51289000	0	0	34029000	0	0	17260000	0
tr|E9ABZ8|E9ABZ8_LEIMA	tr|E9ABZ8|E9ABZ8_LEIMA	1	1	1	tr|E9ABZ8|E9ABZ8_LEIMA Thymidylate_kin domain-containing protein OS=Leishmania major OX=5664 GN=LMJF_01_0090 PE=4 SV=1	1	1	1	1	0	1	1	0	0	0	0	1	1	0	0	0	0	1	1	0	0	0	8.8	8.8	8.8	29.782	274	274	0	2.9732	0	8.8	8.8	0	0	0	51674000	0	23038000	28636000	0	0	0	0
tr|E9AC00|E9AC00_LEIMA	tr|E9AC00|E9AC00_LEIMA	2	2	2	tr|E9AC00|E9AC00_LEIMA Glutaredoxin-like protein OS=Leishmania major OX=5664 GN=LMJF_01_0110 PE=4 SV=1	1	2	2	2	0	0	0	1	1	1	0	0	0	1	1	1	0	0	0	1	1	1	17.4	17.4	17.4	21.391	195	195	0	3.2794	0	0	0	9.2	8.2	8.2	19754000	0	0	0	19754000	0	0	0
tr|E9AC03|E9AC03_LEIMA	tr|E9AC03|E9AC03_LEIMA	1	1	1	tr|E9AC03|E9AC03_LEIMA Par3_HAL_N_term domain-containing protein OS=Leishmania major OX=5664 GN=LMJF_01_0140 PE=4 SV=1	1	1	1	1	0	0	0	1	1	1	0	0	0	1	1	1	0	0	0	1	1	1	25.6	25.6	25.6	9.1153	82	82	0	29.118	0	0	0	25.6	25.6	25.6	134720000	0	0	0	46410000	54974000	33331000	0
tr|E9AC05|E9AC05_LEIMA	tr|E9AC05|E9AC05_LEIMA	1	1	1	tr|E9AC05|E9AC05_LEIMA Sm domain-containing protein OS=Leishmania major OX=5664 GN=LMJF_01_0160 PE=4 SV=1	1	1	1	1	1	0	0	1	1	1	1	0	0	1	1	1	1	0	0	1	1	1	12.5	12.5	12.5	8.7788	80	80	0	13.471	12.5	0	0	12.5	12.5	12.5	78788000	13467000	0	0	19811000	20225000	25284000	0
tr|E9AC10|E9AC10_LEIMA	tr|E9AC10|E9AC10_LEIMA	2	2	2	tr|E9AC10|E9AC10_LEIMA Uncharacterized protein OS=Leishmania major OX=5664 GN=LMJF_01_0210 PE=4 SV=1	1	2	2	2	0	0	0	0	1	2	0	0	0	0	1	2	0	0	0	0	1	2	3	3	3	95.97	897	897	0.0078777	1.5267	0	0	0	0	1.4	3	37529000	0	0	0	0	12146000	25383000	0
tr|E9AC16|E9AC16_LEIMA	tr|E9AC16|E9AC16_LEIMA	1	1	1	tr|E9AC16|E9AC16_LEIMA Thioredoxin OS=Leishmania major OX=5664 GN=LMJF_01_0270 PE=3 SV=1	1	1	1	1	1	1	1	1	1	1	1	1	1	1	1	1	1	1	1	1	1	1	10.3	10.3	10.3	12.015	107	107	0	4.9002	10.3	10.3	10.3	10.3	10.3	10.3	93844000	0	17919000	28144000	16059000	18256000	13465000	0
tr|E9AC20|E9AC20_LEIMA	tr|E9AC20|E9AC20_LEIMA	3	3	3	tr|E9AC20|E9AC20_LEIMA Putative acidocalcisomal exopolyphosphatase OS=Leishmania major OX=5664 GN=LMJF_01_0310 PE=4 SV=1	1	3	3	3	2	1	1	0	2	2	2	1	1	0	2	2	2	1	1	0	2	2	6.2	6.2	6.2	42.594	388	388	0	5.4352	2.6	2.3	2.3	0	5.9	6.2	115630000	37881000	1780800	1848300	0	21875000	52250000	0
tr|E9AC23|E9AC23_LEIMA	tr|E9AC23|E9AC23_LEIMA	2	2	2	tr|E9AC23|E9AC23_LEIMA Uncharacterized protein OS=Leishmania major OX=5664 GN=LMJF_01_0330 PE=4 SV=1	1	2	2	2	1	1	1	1	1	1	1	1	1	1	1	1	1	1	1	1	1	1	14.8	14.8	14.8	23.646	209	209	0	3.1482	10	10	10	10	10	4.8	84364000	21688000	6585500	17097000	12407000	10460000	16126000	0
tr|E9AC32|E9AC32_LEIMA	tr|E9AC32|E9AC32_LEIMA	9	9	9	tr|E9AC32|E9AC32_LEIMA 40S ribosomal protein S7 OS=Leishmania major OX=5664 GN=LMJF_01_0410 PE=3 SV=1	1	9	9	9	5	4	3	8	9	9	5	4	3	8	9	9	5	4	3	8	9	9	27	27	27	23.714	200	200	0	266.28	17.5	22.5	17.5	26.5	27	27	5209700000	187040000	150090000	107430000	1162000000	1545800000	2057300000	220200000
tr|E9AC36|E9AC36_LEIMA	tr|E9AC36|E9AC36_LEIMA	1	1	1	tr|E9AC36|E9AC36_LEIMA Alpha/beta-hydrolase-like protein OS=Leishmania major OX=5664 GN=LMJF_01_0450 PE=4 SV=1	1	1	1	1	0	0	0	1	1	1	0	0	0	1	1	1	0	0	0	1	1	1	8.7	8.7	8.7	22.972	218	218	0	3.3842	0	0	0	8.7	8.7	8.7	17466000	0	0	0	4505300	6601200	6359900	0
tr|E9AC37|E9AC37_LEIMA	tr|E9AC37|E9AC37_LEIMA	10	10	10	tr|E9AC37|E9AC37_LEIMA Uncharacterized protein OS=Leishmania major OX=5664 GN=LMJF_01_0460 PE=4 SV=1	1	10	10	10	8	6	7	6	7	7	8	6	7	6	7	7	8	6	7	6	7	7	14.3	14.3	14.3	150.49	1426	1426	0	111.28	11	10.5	10.7	7.1	8.2	10.6	1234500000	213880000	319000000	242200000	137960000	103700000	217730000	186530000
tr|E9AC38|E9AC38_LEIMA	tr|E9AC38|E9AC38_LEIMA	8	8	8	tr|E9AC38|E9AC38_LEIMA Putative fatty acyl CoA syntetase 1 OS=Leishmania major OX=5664 GN=LMJF_01_0470 PE=4 SV=1	1	8	8	8	4	2	3	3	3	6	4	2	3	3	3	6	4	2	3	3	3	6	20.3	20.3	20.3	77.449	696	696	0	23.262	11.8	3.2	11.8	5.9	10.5	16.1	357910000	38377000	24098000	52080000	75060000	89807000	78483000	41160000
tr|E9AC39|E9AC39_LEIMA	tr|E9AC39|E9AC39_LEIMA	4	4	4	tr|E9AC39|E9AC39_LEIMA Putative beta eliminating lyase OS=Leishmania major OX=5664 GN=LMJF_01_0480 PE=1 SV=1	1	4	4	4	3	3	3	4	2	4	3	3	3	4	2	4	3	3	3	4	2	4	16.2	16.2	16.2	39.269	359	359	0	136.55	14.2	14.2	10.3	16.2	8.4	16.2	1215100000	160480000	119560000	140630000	159020000	240130000	395290000	182030000
tr|E9AC40|E9AC40_LEIMA	tr|E9AC40|E9AC40_LEIMA	3	3	3	tr|E9AC40|E9AC40_LEIMA Putative long-chain-fatty-acid-CoA ligase OS=Leishmania major OX=5664 GN=LMJF_01_0490 PE=4 SV=1	1	3	3	3	2	1	1	1	2	1	2	1	1	1	2	1	2	1	1	1	2	1	8.7	8.7	8.7	76.929	698	698	0	22.553	5.9	2.7	2.7	2.7	5.6	2.9	380600000	47219000	41946000	48365000	75511000	134560000	33001000	0
tr|E9AC43|E9AC43_LEIMA	tr|E9AC43|E9AC43_LEIMA	2	2	2	tr|E9AC43|E9AC43_LEIMA Putative long-chain-fatty-acid-CoA ligase OS=Leishmania major OX=5664 GN=LMJF_01_0520 PE=4 SV=1	1	2	2	2	0	0	0	2	1	1	0	0	0	2	1	1	0	0	0	2	1	1	6.4	6.4	6.4	77.676	715	715	0	70.379	0	0	0	6.4	3.9	3.9	431520000	0	0	0	174690000	158350000	98479000	0
tr|E9AC46|E9AC46_LEIMA	tr|E9AC46|E9AC46_LEIMA	2	2	2	tr|E9AC46|E9AC46_LEIMA Uncharacterized protein OS=Leishmania major OX=5664 GN=LMJF_01_0550 PE=4 SV=1	1	2	2	2	0	0	0	1	1	1	0	0	0	1	1	1	0	0	0	1	1	1	10	10	10	30.025	289	289	0.0014903	2.0116	0	0	0	2.8	7.3	2.8	6926200	0	0	0	0	1496000	5430200	0
tr|E9AC47|E9AC47_LEIMA	tr|E9AC47|E9AC47_LEIMA	2	2	2	tr|E9AC47|E9AC47_LEIMA Uncharacterized protein OS=Leishmania major OX=5664 GN=LMJF_01_0560 PE=4 SV=1	1	2	2	2	0	0	0	1	1	0	0	0	0	1	1	0	0	0	0	1	1	0	6	6	6	67.086	620	620	0	2.3727	0	0	0	2.7	3.2	0	31334000	0	0	0	27212000	4122400	0	0
tr|E9AC48|E9AC48_LEIMA	tr|E9AC48|E9AC48_LEIMA	5	5	5	tr|E9AC48|E9AC48_LEIMA Sidoreflexin OS=Leishmania major OX=5664 GN=LMJF_01_0570 PE=3 SV=1	1	5	5	5	2	3	2	2	4	1	2	3	2	2	4	1	2	3	2	2	4	1	21.2	21.2	21.2	36.141	326	326	0	26.966	11	17.2	8.3	11	17.8	4.9	287810000	50948000	21155000	30041000	76702000	92378000	16582000	50758000
tr|E9AC52|E9AC52_LEIMA	tr|E9AC52|E9AC52_LEIMA	2	2	2	tr|E9AC52|E9AC52_LEIMA DNA-damage inducible protein DDI1-like protein OS=Leishmania major OX=5664 GN=LMJF_01_0610 PE=4 SV=1	1	2	2	2	1	1	2	1	0	0	1	1	2	1	0	0	1	1	2	1	0	0	17.7	17.7	17.7	26.906	243	243	0	10.868	6.6	6.6	17.7	11.1	0	0	30878000	5460200	5658900	15825000	3933700	0	0	0
tr|E9AC53|E9AC53_LEIMA	tr|E9AC53|E9AC53_LEIMA	2	2	2	tr|E9AC53|E9AC53_LEIMA Uncharacterized protein OS=Leishmania major OX=5664 GN=LMJF_01_0620 PE=4 SV=1	1	2	2	2	2	1	2	1	1	2	2	1	2	1	1	2	2	1	2	1	1	2	3.7	3.7	3.7	61.893	591	591	0	5.2862	3.7	1.9	3.7	1.9	1.9	3.7	159770000	38649000	15857000	80447000	0	0	24819000	38254000
tr|E9AC55|E9AC55_LEIMA	tr|E9AC55|E9AC55_LEIMA	2	2	2	tr|E9AC55|E9AC55_LEIMA HSP70-like protein OS=Leishmania major OX=5664 GN=LMJF_01_0640 PE=4 SV=1	1	2	2	2	0	0	0	0	2	2	0	0	0	0	2	2	0	0	0	0	2	2	4.5	4.5	4.5	117.53	1112	1112	0	7.9712	0	0	0	0	4.5	4.5	30686000	0	0	0	0	16669000	14016000	0
tr|E9AC56|E9AC56_LEIMA	tr|E9AC56|E9AC56_LEIMA	6	6	6	tr|E9AC56|E9AC56_LEIMA Putative mitochondrial processing peptide beta subunit OS=Leishmania major OX=5664 GN=LMJF_01_0650 PE=3 SV=1	1	6	6	6	2	1	0	4	4	4	2	1	0	4	4	4	2	1	0	4	4	4	18.6	18.6	18.6	55.078	494	494	0	62.496	9.1	5.1	0	12.8	17.8	18.6	341490000	44673000	14382000	0	94664000	112180000	75598000	59934000
tr|E9AC62|E9AC62_LEIMA	tr|E9AC62|E9AC62_LEIMA	2	2	2	tr|E9AC62|E9AC62_LEIMA Putative ubiquitin activating enzyme OS=Leishmania major OX=5664 GN=LMJF_01_0710 PE=4 SV=1	1	2	2	2	2	0	1	0	0	0	2	0	1	0	0	0	2	0	1	0	0	0	7.2	7.2	7.2	57.48	541	541	0	3.9286	7.2	0	3	0	0	0	15402000	6988600	0	8413200	0	0	0	6988600
tr|E9AC65|E9AC65_LEIMA	tr|E9AC65|E9AC65_LEIMA	3	3	3	tr|E9AC65|E9AC65_LEIMA Uncharacterized protein OS=Leishmania major OX=5664 GN=LMJF_01_0740 PE=4 SV=1	1	3	3	3	2	1	3	1	0	0	2	1	3	1	0	0	2	1	3	1	0	0	5.2	5.2	5.2	81.532	751	751	0	38.423	2.9	1.9	5.2	2.3	0	0	36494000	12219000	0	17582000	6693900	0	0	0
tr|Q4Q9J4|Q4Q9J4_LEIMA;tr|E9AC77|E9AC77_LEIMA	tr|Q4Q9J4|Q4Q9J4_LEIMA;tr|E9AC77|E9AC77_LEIMA	1;1	1;1	1;1	tr|Q4Q9J4|Q4Q9J4_LEIMA Tagatose-6-phosphate kinase-like protein OS=Leishmania major OX=5664 GN=LMJF_25_2440 PE=4 SV=2;tr|E9AC77|E9AC77_LEIMA Tagatose-6-phosphate kinase-like protein OS=Leishmania major OX=5664 GN=LMJF_02_0030 PE=4 SV=1	2	1	1	1	0	0	1	0	0	0	0	0	1	0	0	0	0	0	1	0	0	0	6.7	6.7	6.7	34.911	327	327;381	0	6.9717	0	0	6.7	0	0	0	26278000	0	0	26278000	0	0	0	0
tr|Q4Q9J5|Q4Q9J5_LEIMA;tr|E9AC78|E9AC78_LEIMA	tr|Q4Q9J5|Q4Q9J5_LEIMA;tr|E9AC78|E9AC78_LEIMA	3;3	3;3	3;3	tr|Q4Q9J5|Q4Q9J5_LEIMA Putative aminopeptidase P1 OS=Leishmania major OX=5664 GN=LMJF_25_2430 PE=3 SV=1;tr|E9AC78|E9AC78_LEIMA Metallo-peptidase, Clan MG, Family M24 OS=Leishmania major OX=5664 GN=LMJF_02_0040 PE=3 SV=1	2	3	3	3	1	2	1	2	3	1	1	2	1	2	3	1	1	2	1	2	3	1	9.8	9.8	9.8	59.303	531	531;619	0	19.339	3.2	5.3	3.2	7.7	9.8	3.2	234850000	8294200	36258000	25495000	70495000	86886000	7418600	0
tr|E9AC79|E9AC79_LEIMA	tr|E9AC79|E9AC79_LEIMA	1	1	1	tr|E9AC79|E9AC79_LEIMA Putative cytochrome b-domain protein OS=Leishmania major OX=5664 GN=LMJF_02_0050 PE=3 SV=1	1	1	1	1	1	1	0	1	1	1	1	1	0	1	1	1	1	1	0	1	1	1	6.9	6.9	6.9	24.179	218	218	0	8.3634	6.9	6.9	0	6.9	6.9	6.9	216280000	17693000	15820000	0	52259000	47444000	83060000	0
tr|E9AC84|E9AC84_LEIMA	tr|E9AC84|E9AC84_LEIMA	3	3	3	tr|E9AC84|E9AC84_LEIMA Uncharacterized protein OS=Leishmania major OX=5664 GN=LMJF_02_0090 PE=4 SV=1	1	3	3	3	0	2	2	3	2	2	0	2	2	3	2	2	0	2	2	3	2	2	14.5	14.5	14.5	38.304	352	352	0	203.67	0	11.9	11.9	14.5	9.7	11.9	485020000	0	69197000	84797000	154580000	42690000	133760000	0
tr|E9AC88|E9AC88_LEIMA	tr|E9AC88|E9AC88_LEIMA	1	1	1	tr|E9AC88|E9AC88_LEIMA Uncharacterized protein OS=Leishmania major OX=5664 GN=LMJF_02_0140 PE=4 SV=1	1	1	1	1	0	1	0	0	0	0	0	1	0	0	0	0	0	1	0	0	0	0	1.7	1.7	1.7	93.858	895	895	0.00052247	2.3287	0	1.7	0	0	0	0	0	0	0	0	0	0	0	0
tr|E9AC89|E9AC89_LEIMA	tr|E9AC89|E9AC89_LEIMA	2	2	2	tr|E9AC89|E9AC89_LEIMA Uncharacterized protein OS=Leishmania major OX=5664 GN=LMJF_02_0150 PE=4 SV=1	1	2	2	2	0	1	1	0	1	2	0	1	1	0	1	2	0	1	1	0	1	2	1.2	1.2	1.2	202.35	1960	1960	0	4.1407	0	0.5	0.5	0	0.7	1.2	19711000	0	8086200	11624000	0	0	0	0
tr|E9AC99|E9AC99_LEIMA	tr|E9AC99|E9AC99_LEIMA	2	2	2	tr|E9AC99|E9AC99_LEIMA Uncharacterized protein OS=Leishmania major OX=5664 GN=LMJF_02_0240 PE=4 SV=1	1	2	2	2	1	0	2	1	1	0	1	0	2	1	1	0	1	0	2	1	1	0	2.9	2.9	2.9	99.933	904	904	0.00154	2.2436	1.7	0	2.9	1.7	1.7	0	161040000	0	0	116070000	42404000	2570300	0	0
tr|E9ACA3|E9ACA3_LEIMA	tr|E9ACA3|E9ACA3_LEIMA	1	1	1	tr|E9ACA3|E9ACA3_LEIMA Uncharacterized protein OS=Leishmania major OX=5664 GN=LMJF_02_0280 PE=4 SV=1	1	1	1	1	1	1	0	1	1	1	1	1	0	1	1	1	1	1	0	1	1	1	8.9	8.9	8.9	17.608	169	169	0	26.042	8.9	8.9	0	8.9	8.9	8.9	130680000	15375000	19334000	0	33555000	34950000	27471000	0
tr|E9ACA4|E9ACA4_LEIMA	tr|E9ACA4|E9ACA4_LEIMA	2	2	2	tr|E9ACA4|E9ACA4_LEIMA Protein kinase domain-containing protein OS=Leishmania major OX=5664 GN=LMJF_02_0290 PE=4 SV=1	1	2	2	2	0	2	2	2	2	2	0	2	2	2	2	2	0	2	2	2	2	2	9.8	9.8	9.8	55.757	530	530	0	5.4422	0	9.8	9.8	9.8	9.8	9.8	208680000	0	23955000	30555000	65496000	45794000	42881000	0
tr|E9ACA6|E9ACA6_LEIMA	tr|E9ACA6|E9ACA6_LEIMA	5	5	5	tr|E9ACA6|E9ACA6_LEIMA Uncharacterized protein OS=Leishmania major OX=5664 GN=LMJF_02_0310 PE=4 SV=1	1	5	5	5	3	3	4	3	3	4	3	3	4	3	3	4	3	3	4	3	3	4	9.7	9.7	9.7	73.802	694	694	0	61.622	5.6	7.3	8.5	5.6	5.6	8.5	372000000	19071000	34479000	161850000	25061000	40879000	90657000	46436000
tr|E9ACB2|E9ACB2_LEIMA	tr|E9ACB2|E9ACB2_LEIMA	4	4	4	tr|E9ACB2|E9ACB2_LEIMA Putative proteasome regulatory non-ATPase subunit 6 OS=Leishmania major OX=5664 GN=LMJF_02_0370 PE=4 SV=1	1	4	4	4	3	4	3	4	4	2	3	4	3	4	4	2	3	4	3	4	4	2	13.1	13.1	13.1	58.837	527	527	0	146.27	9.1	13.1	11	13.1	13.1	7	700470000	132140000	109890000	73288000	159630000	152490000	73034000	160380000
tr|E9ACB4|E9ACB4_LEIMA	tr|E9ACB4|E9ACB4_LEIMA	1	1	1	tr|E9ACB4|E9ACB4_LEIMA Putative ubiquitin-conjugating enzyme e2 OS=Leishmania major OX=5664 GN=LMJF_02_0390 PE=3 SV=1	1	1	1	1	1	0	1	1	1	1	1	0	1	1	1	1	1	0	1	1	1	1	22.4	22.4	22.4	17.003	152	152	0	6.5523	22.4	0	22.4	22.4	22.4	22.4	95677000	10136000	0	7395800	34630000	24338000	19177000	0
tr|E9ACB9|E9ACB9_LEIMA	tr|E9ACB9|E9ACB9_LEIMA	4	4	4	tr|E9ACB9|E9ACB9_LEIMA Putative voltage-dependent anion-selective channel OS=Leishmania major OX=5664 GN=LMJF_02_0450 PE=4 SV=1	1	4	4	4	3	3	4	3	4	3	3	3	4	3	4	3	3	3	4	3	4	3	14.8	14.8	14.8	29.959	277	277	0	168.87	10.8	10.8	14.8	10.8	14.8	11.9	4998600000	759760000	755080000	639840000	953750000	959160000	931000000	496750000
tr|E9ACC0|E9ACC0_LEIMA	tr|E9ACC0|E9ACC0_LEIMA	5	5	5	tr|E9ACC0|E9ACC0_LEIMA Uncharacterized protein OS=Leishmania major OX=5664 GN=LMJF_02_0460 PE=4 SV=1	1	5	5	5	2	2	2	1	3	4	2	2	2	1	3	4	2	2	2	1	3	4	18.2	18.2	18.2	31.996	291	291	0	41.644	7.2	5.5	8.9	2.7	13.7	11.7	2501600000	483730000	179630000	472370000	119740000	301580000	944510000	498000000
tr|E9ACC9|E9ACC9_LEIMA	tr|E9ACC9|E9ACC9_LEIMA	3	3	3	tr|E9ACC9|E9ACC9_LEIMA Uncharacterized protein OS=Leishmania major OX=5664 GN=LMJF_02_0550 PE=4 SV=1	1	3	3	3	1	2	2	1	2	1	1	2	2	1	2	1	1	2	2	1	2	1	16.6	16.6	16.6	17.578	163	163	0	92.346	5.5	16	16	5.5	6.1	5.5	735530000	68467000	225100000	236840000	63578000	79003000	62548000	0
tr|E9ACD0|E9ACD0_LEIMA	tr|E9ACD0|E9ACD0_LEIMA	3	3	3	tr|E9ACD0|E9ACD0_LEIMA Uncharacterized protein OS=Leishmania major OX=5664 GN=LMJF_02_0560 PE=4 SV=1	1	3	3	3	0	0	0	2	3	1	0	0	0	2	3	1	0	0	0	2	3	1	4.1	4.1	4.1	88.633	849	849	0	15.848	0	0	0	1.6	4.1	0.8	19921000	0	0	0	0	11516000	8404800	0
tr|E9ACE1|E9ACE1_LEIMA	tr|E9ACE1|E9ACE1_LEIMA	6	6	6	tr|E9ACE1|E9ACE1_LEIMA Putative mitochondrial carrier protein OS=Leishmania major OX=5664 GN=LMJF_02_0670 PE=3 SV=1	1	6	6	6	2	2	2	3	5	4	2	2	2	3	5	4	2	2	2	3	5	4	25.6	25.6	25.6	34.314	313	313	0	35.893	5.8	5.8	8.9	10.9	19.2	18.8	296650000	15553000	13943000	11454000	81183000	88976000	85537000	32103000
tr|E9ACE5|E9ACE5_LEIMA	tr|E9ACE5|E9ACE5_LEIMA	15	15	15	tr|E9ACE5|E9ACE5_LEIMA Putative ATP-dependent Clp protease subunit,heat shock protein 78 (HSP78) OS=Leishmania major OX=5664 GN=LMJF_02_0710 PE=4 SV=1	1	15	15	15	10	9	9	9	9	8	10	9	9	9	9	8	10	9	9	9	9	8	25.8	25.8	25.8	90.899	817	817	0	203.97	17.4	17.1	17.6	17.3	20	18.1	3902500000	798330000	565760000	556390000	818080000	624860000	539120000	711190000
tr|E9ACE8|E9ACE8_LEIMA;tr|E9AC74|E9AC74_LEIMA	tr|E9ACE8|E9ACE8_LEIMA;tr|E9AC74|E9AC74_LEIMA	12;7	12;7	12;7	tr|E9ACE8|E9ACE8_LEIMA Putative dipeptylcarboxypeptidase OS=Leishmania major OX=5664 GN=DCP PE=3 SV=1;tr|E9AC74|E9AC74_LEIMA Metallo-peptidase, Clan MA(E), Family M3 OS=Leishmania major OX=5664 GN=LMJF_01_0830 PE=3 SV=1	2	12	12	12	8	10	5	6	6	5	8	10	5	6	6	5	8	10	5	6	6	5	31.7	31.7	31.7	76.567	678	678;678	0	260.24	20.1	23.3	16.7	18.9	17.3	10.3	2006200000	521940000	562750000	366920000	190240000	232890000	131460000	399190000
tr|E9ACF2|E9ACF2_LEIMA	tr|E9ACF2|E9ACF2_LEIMA	3	3	3	tr|E9ACF2|E9ACF2_LEIMA 2-aminoethylphosphonate:pyruvateaminotransferas e-like protein OS=Leishmania major OX=5664 GN=LMJF_03_0040 PE=3 SV=1	1	3	3	3	1	1	1	2	1	3	1	1	1	2	1	3	1	1	1	2	1	3	12	12	12	48.093	435	435	0	7.3115	2.1	2.1	2.1	6.2	4.1	12	104800000	6176000	7859100	7675700	23843000	33797000	25449000	0
tr|E9ACG3|E9ACG3_LEIMA	tr|E9ACG3|E9ACG3_LEIMA	5	5	5	tr|E9ACG3|E9ACG3_LEIMA Putative ATP-binding cassette protein subfamily F member 1 OS=Leishmania major OX=5664 GN=ABCF1 PE=4 SV=1	1	5	5	5	2	2	2	2	2	4	2	2	2	2	2	4	2	2	2	2	2	4	9.8	9.8	9.8	82.284	724	724	0	14.193	2.8	2.8	2.8	4.3	2.8	6.6	176040000	19898000	19269000	29087000	34230000	34179000	39376000	21009000
tr|E9ACG6|E9ACG6_LEIMA	tr|E9ACG6|E9ACG6_LEIMA	2	2	2	tr|E9ACG6|E9ACG6_LEIMA Putative U2 splicing auxiliary factor OS=Leishmania major OX=5664 GN=LMJF_03_0190 PE=4 SV=1	1	2	2	2	1	1	1	2	1	1	1	1	1	2	1	1	1	1	1	2	1	1	21.4	21.4	21.4	25.207	210	210	0	14.198	7.6	7.6	7.6	21.4	7.6	7.6	698840000	63118000	57844000	0	238140000	128960000	210770000	0
tr|E9ACG7|E9ACG7_LEIMA	tr|E9ACG7|E9ACG7_LEIMA	11	11	11	tr|E9ACG7|E9ACG7_LEIMA Multifunctional fusion protein OS=Leishmania major OX=5664 GN=LMJF_03_0200 PE=3 SV=1	1	11	11	11	5	4	5	6	6	7	5	4	5	6	6	7	5	4	5	6	6	7	28.8	28.8	28.8	61.899	560	560	0	43.976	12.9	13.2	19.3	22	18.6	23.8	2461400000	101340000	305810000	328540000	323520000	813820000	588370000	318390000
tr|E9ACG9|E9ACG9_LEIMA	tr|E9ACG9|E9ACG9_LEIMA	2	2	2	tr|E9ACG9|E9ACG9_LEIMA Uncharacterized protein OS=Leishmania major OX=5664 GN=LMJF_03_0220 PE=4 SV=1	1	2	2	2	2	1	1	1	1	1	2	1	1	1	1	1	2	1	1	1	1	1	10.5	10.5	10.5	35.718	313	313	0	6.4435	10.5	4.8	4.8	4.8	4.8	4.8	130580000	22926000	25712000	24791000	13512000	25949000	17685000	22926000
tr|E9ACH0|E9ACH0_LEIMA	tr|E9ACH0|E9ACH0_LEIMA	11	11	11	tr|E9ACH0|E9ACH0_LEIMA Putative long chain fatty Acyl CoA synthetase OS=Leishmania major OX=5664 GN=LMJF_03_0230 PE=4 SV=1	1	11	11	11	7	9	7	7	7	7	7	9	7	7	7	7	7	9	7	7	7	7	22.3	22.3	22.3	78.947	704	704	0	192.33	16.2	18.2	15.5	16.2	14.8	14.8	4077000000	791920000	967790000	1012100000	476900000	355580000	472700000	737980000
tr|E9ACI5|E9ACI5_LEIMA	tr|E9ACI5|E9ACI5_LEIMA	2	2	2	tr|E9ACI5|E9ACI5_LEIMA Uncharacterized protein OS=Leishmania major OX=5664 GN=LMJF_03_0400 PE=4 SV=1	1	2	2	2	2	1	1	0	0	1	2	1	1	0	0	1	2	1	1	0	0	1	8.3	8.3	8.3	32.766	303	303	0	18.786	8.3	5.3	5.3	0	0	3	39785000	20538000	0	13253000	0	0	5993500	20538000
tr|E9ACI8|E9ACI8_LEIMA	tr|E9ACI8|E9ACI8_LEIMA	5	5	5	tr|E9ACI8|E9ACI8_LEIMA Putative 60S acidic ribosomal protein P2 OS=Leishmania major OX=5664 GN=LMJF_03_0430 PE=3 SV=1	1	5	5	5	2	3	3	5	5	5	2	3	3	5	5	5	2	3	3	5	5	5	78.4	78.4	78.4	11.132	111	111	0	323.31	42.3	73.9	73.9	78.4	78.4	78.4	11331000000	449660000	474350000	607290000	2900600000	2709600000	4189700000	523790000
tr|E9ACJ7|E9ACJ7_LEIMA	tr|E9ACJ7|E9ACJ7_LEIMA	2	2	2	tr|E9ACJ7|E9ACJ7_LEIMA RRM domain-containing protein OS=Leishmania major OX=5664 GN=LMJF_03_0520 PE=4 SV=1	1	2	2	2	1	2	1	2	2	2	1	2	1	2	2	2	1	2	1	2	2	2	2.6	2.6	2.6	90.705	851	851	0	7.8666	1.6	2.6	0.9	2.6	2.6	2.6	348160000	17850000	28422000	3723000	154990000	69091000	74079000	0
tr|E9ACJ9|E9ACJ9_LEIMA	tr|E9ACJ9|E9ACJ9_LEIMA	6	6	6	tr|E9ACJ9|E9ACJ9_LEIMA Putative 26S protease regulatory subunit OS=Leishmania major OX=5664 GN=LMJF_03_0540 PE=3 SV=1	1	6	6	6	2	2	4	4	2	4	2	2	4	4	2	4	2	2	4	4	2	4	21.7	21.7	21.7	44.412	396	396	0	114.19	8.6	9.8	18.7	17.7	9.8	14.6	874820000	76627000	28122000	403990000	200180000	53661000	112240000	159320000
tr|E9ACK2|E9ACK2_LEIMA	tr|E9ACK2|E9ACK2_LEIMA	3	3	3	tr|E9ACK2|E9ACK2_LEIMA Putative quinone oxidoreductase OS=Leishmania major OX=5664 GN=LMJF_03_0570 PE=4 SV=1	1	3	3	3	2	1	3	1	2	1	2	1	3	1	2	1	2	1	3	1	2	1	21.1	21.1	21.1	34.434	332	332	0	26.706	12.3	5.4	21.1	5.4	14.2	5.4	153710000	46658000	17032000	57122000	3874400	23589000	5437700	32173000
tr|E9ACK6|E9ACK6_LEIMA	tr|E9ACK6|E9ACK6_LEIMA	2	2	2	tr|E9ACK6|E9ACK6_LEIMA Kinase-like protein OS=Leishmania major OX=5664 GN=LMJF_03_0610 PE=4 SV=1	1	2	2	2	2	1	1	0	0	0	2	1	1	0	0	0	2	1	1	0	0	0	7.7	7.7	7.7	38.83	349	349	0	5.3229	7.7	3.4	3.4	0	0	0	9981700	4339200	0	5642600	0	0	0	0
tr|E9ACK8|E9ACK8_LEIMA	tr|E9ACK8|E9ACK8_LEIMA	1	1	1	tr|E9ACK8|E9ACK8_LEIMA Uncharacterized protein OS=Leishmania major OX=5664 GN=LMJF_03_0630 PE=4 SV=1	1	1	1	1	1	0	0	1	0	1	1	0	0	1	0	1	1	0	0	1	0	1	3.7	3.7	3.7	36.015	325	325	0	25.07	3.7	0	0	3.7	0	3.7	0	0	0	0	0	0	0	0
tr|E9ACK9|E9ACK9_LEIMA	tr|E9ACK9|E9ACK9_LEIMA	1	1	1	tr|E9ACK9|E9ACK9_LEIMA Uncharacterized protein OS=Leishmania major OX=5664 GN=LMJF_03_0640 PE=4 SV=1	1	1	1	1	0	1	0	1	0	1	0	1	0	1	0	1	0	1	0	1	0	1	3.9	3.9	3.9	67.124	613	613	0	2.6649	0	3.9	0	3.9	0	3.9	22830000	0	7058700	0	5089200	0	10682000	0
tr|E9ACL4|E9ACL4_LEIMA	tr|E9ACL4|E9ACL4_LEIMA	10	10	10	tr|E9ACL4|E9ACL4_LEIMA Uncharacterized protein OS=Leishmania major OX=5664 GN=LMJF_03_0690 PE=4 SV=1	1	10	10	10	6	6	3	8	6	6	6	6	3	8	6	6	6	6	3	8	6	6	6.5	6.5	6.5	247.03	2211	2211	0	62.91	4.2	4	1.8	5.1	4.3	3.7	665700000	106070000	51801000	41306000	147300000	166110000	153110000	80626000
tr|E9ACL9|E9ACL9_LEIMA	tr|E9ACL9|E9ACL9_LEIMA	1	1	1	tr|E9ACL9|E9ACL9_LEIMA Putative cytochrome c oxidase copper chaperone OS=Leishmania major OX=5664 GN=LMJF_03_0740 PE=4 SV=1	1	1	1	1	1	1	1	1	1	1	1	1	1	1	1	1	1	1	1	1	1	1	21.4	21.4	21.4	9.3604	84	84	0	19.54	21.4	21.4	21.4	21.4	21.4	21.4	240470000	22657000	30869000	25416000	49709000	48007000	63811000	0
tr|E9ACM0|E9ACM0_LEIMA	tr|E9ACM0|E9ACM0_LEIMA	3	3	3	tr|E9ACM0|E9ACM0_LEIMA Uncharacterized protein OS=Leishmania major OX=5664 GN=LMJF_03_0750 PE=4 SV=1	1	3	3	3	2	2	3	3	2	3	2	2	3	3	2	3	2	2	3	3	2	3	8.7	8.7	8.7	79.94	755	755	0	13.112	5.3	5.3	8.7	8.7	6.1	8.7	56884000	6221100	3464600	8350400	13031000	10687000	15130000	10100000
tr|E9ACM1|E9ACM1_LEIMA	tr|E9ACM1|E9ACM1_LEIMA	1	1	1	tr|E9ACM1|E9ACM1_LEIMA Uncharacterized protein OS=Leishmania major OX=5664 GN=LMJF_03_0760 PE=4 SV=1	1	1	1	1	1	0	0	1	0	0	1	0	0	1	0	0	1	0	0	1	0	0	3.5	3.5	3.5	34.032	316	316	0.0091912	1.4736	3.5	0	0	3.5	0	0	0	0	0	0	0	0	0	0
tr|E9ACM2|E9ACM2_LEIMA	tr|E9ACM2|E9ACM2_LEIMA	2	2	2	tr|E9ACM2|E9ACM2_LEIMA Ubiquitin-like domain-containing protein OS=Leishmania major OX=5664 GN=LMJF_03_0770 PE=4 SV=1	1	2	2	2	0	0	0	1	0	1	0	0	0	1	0	1	0	0	0	1	0	1	4.6	4.6	4.6	58.711	546	546	0.0024814	2.0045	0	0	0	1.8	0	2.7	85982000	0	0	0	71865000	0	14117000	0
tr|E9ACM4|E9ACM4_LEIMA	tr|E9ACM4|E9ACM4_LEIMA	1	1	1	tr|E9ACM4|E9ACM4_LEIMA Uncharacterized protein OS=Leishmania major OX=5664 GN=LMJF_03_0790 PE=4 SV=1	1	1	1	1	0	0	0	1	1	1	0	0	0	1	1	1	0	0	0	1	1	1	4.1	4.1	4.1	45.415	435	435	0.00052301	2.3335	0	0	0	4.1	4.1	4.1	24736000	0	0	0	9473900	7446600	7815100	0
tr|E9ACN6|E9ACN6_LEIMA	tr|E9ACN6|E9ACN6_LEIMA	3	3	3	tr|E9ACN6|E9ACN6_LEIMA Putative inorganic pyrophosphatase OS=Leishmania major OX=5664 GN=LMJF_03_0910 PE=4 SV=1	1	3	3	3	3	2	1	1	1	1	3	2	1	1	1	1	3	2	1	1	1	1	31	31	31	24.973	226	226	0	5.287	31	14.2	16.8	7.1	16.8	7.1	48445000	12801000	12099000	8133200	6785100	8627000	0	0
tr|E9ACP0|E9ACP0_LEIMA	tr|E9ACP0|E9ACP0_LEIMA	3	3	3	tr|E9ACP0|E9ACP0_LEIMA Uncharacterized protein OS=Leishmania major OX=5664 GN=LMJF_03_0950 PE=4 SV=1	1	3	3	3	0	2	1	0	0	0	0	2	1	0	0	0	0	2	1	0	0	0	7.9	7.9	7.9	70.769	635	635	0.003861	1.7798	0	3.5	4.4	0	0	0	19776000	0	11392000	8383800	0	0	0	0
tr|E9ACP3|E9ACP3_LEIMA	tr|E9ACP3|E9ACP3_LEIMA	6	6	6	tr|E9ACP3|E9ACP3_LEIMA Putative elongation initiation factor 2 alpha subunit OS=Leishmania major OX=5664 GN=LMJF_03_0980 PE=4 SV=1	1	6	6	6	2	3	4	6	6	4	2	3	4	6	6	4	2	3	4	6	6	4	16.2	16.2	16.2	48.986	432	432	0	214.99	6.9	10.2	15.7	16.2	16.2	10.2	2833900000	65296000	104570000	129310000	372050000	1165100000	997580000	177530000
tr|E9ACP5|E9ACP5_LEIMA	tr|E9ACP5|E9ACP5_LEIMA	1	1	1	tr|E9ACP5|E9ACP5_LEIMA Uncharacterized protein OS=Leishmania major OX=5664 GN=LMJF_04_0045 PE=4 SV=1	1	1	1	1	0	1	1	1	1	1	0	1	1	1	1	1	0	1	1	1	1	1	18	18	18	17.863	167	167	0	44.966	0	18	18	18	18	18	164090000	0	35086000	23637000	38352000	32937000	34076000	0
tr|E9ACQ0|E9ACQ0_LEIMA	tr|E9ACQ0|E9ACQ0_LEIMA	2	2	2	tr|E9ACQ0|E9ACQ0_LEIMA Surface antigen-like protein OS=Leishmania major OX=5664 GN=LMJF_05_1215 PE=4 SV=1	1	2	2	2	1	2	1	0	0	0	1	2	1	0	0	0	1	2	1	0	0	0	12.7	12.7	12.7	29.998	284	284	0	3.9684	5.3	12.7	5.3	0	0	0	221530000	54386000	69017000	98123000	0	0	0	0
tr|E9ACS8|E9ACS8_LEIMA	tr|E9ACS8|E9ACS8_LEIMA	1	1	1	tr|E9ACS8|E9ACS8_LEIMA Uncharacterized protein OS=Leishmania major OX=5664 GN=LMJF_24_0555 PE=4 SV=1	1	1	1	1	0	0	0	0	1	1	0	0	0	0	1	1	0	0	0	0	1	1	28.3	28.3	28.3	10.482	92	92	0.0043248	1.7375	0	0	0	0	28.3	28.3	56780000	0	0	0	0	23986000	32794000	0
tr|E9ACT0|E9ACT0_LEIMA	tr|E9ACT0|E9ACT0_LEIMA	1	1	1	tr|E9ACT0|E9ACT0_LEIMA DNA-directed RNA polymerase ii OS=Leishmania major OX=5664 GN=LMJF_25_1315 PE=3 SV=1	1	1	1	1	0	0	0	0	1	1	0	0	0	0	1	1	0	0	0	0	1	1	22.6	22.6	22.6	9.7553	84	84	0	3.2153	0	0	0	0	22.6	22.6	50871000	0	0	0	0	31171000	19701000	0
tr|E9ACT7|E9ACT7_LEIMA	tr|E9ACT7|E9ACT7_LEIMA	2	2	2	tr|E9ACT7|E9ACT7_LEIMA Thioredoxin domain-containing protein OS=Leishmania major OX=5664 GN=LMJF_27_2200 PE=4 SV=1	1	2	2	2	0	0	0	2	2	0	0	0	0	2	2	0	0	0	0	2	2	0	8.4	8.4	8.4	27.228	239	239	0	16.459	0	0	0	8.4	8.4	0	62911000	0	0	0	27880000	35031000	0	0
tr|E9ACU7|E9ACU7_LEIMA	tr|E9ACU7|E9ACU7_LEIMA	2	2	2	tr|E9ACU7|E9ACU7_LEIMA Transcription elongation regulator-like protein OS=Leishmania major OX=5664 GN=LMJF_27_2300 PE=4 SV=1	1	2	2	2	0	0	2	0	0	1	0	0	2	0	0	1	0	0	2	0	0	1	2.9	2.9	2.9	78.783	700	700	0	3.2596	0	0	2.9	0	0	1.7	216260000	0	0	214030000	0	0	2231700	0
tr|E9ACV1|E9ACV1_LEIMA	tr|E9ACV1|E9ACV1_LEIMA	5	5	5	tr|E9ACV1|E9ACV1_LEIMA Obg-like ATPase 1 OS=Leishmania major OX=5664 GN=LMJF_27_2330 PE=3 SV=1	1	5	5	5	2	4	2	4	5	5	2	4	2	4	5	5	2	4	2	4	5	5	21.4	21.4	21.4	44.017	392	392	0	71.544	7.4	15.8	7.4	16.3	21.4	21.4	3732900000	124900000	180350000	139340000	933910000	1080800000	1273700000	265320000
tr|E9ACV6|E9ACV6_LEIMA	tr|E9ACV6|E9ACV6_LEIMA	5	5	5	tr|E9ACV6|E9ACV6_LEIMA Uncharacterized protein OS=Leishmania major OX=5664 GN=LMJF_27_2360 PE=4 SV=1	1	5	5	5	3	3	2	4	4	3	3	3	2	4	4	3	3	3	2	4	4	3	26.5	26.5	26.5	41.245	385	385	0	116.82	14.5	14.5	9.9	22.9	18.2	14.5	386050000	44909000	7362400	7989400	86964000	164660000	74163000	46696000
tr|E9ACV9|E9ACV9_LEIMA	tr|E9ACV9|E9ACV9_LEIMA	2	2	2	tr|E9ACV9|E9ACV9_LEIMA Putative TPR-repeat protein OS=Leishmania major OX=5664 GN=LMJF_27_2390 PE=4 SV=1	1	2	2	2	2	1	1	2	1	1	2	1	1	2	1	1	2	1	1	2	1	1	4.7	4.7	4.7	53.641	489	489	0	32.049	4.7	2.5	2.5	4.7	2.5	2.5	187330000	49386000	17971000	13793000	60896000	17716000	27565000	48887000
tr|E9ACW0|E9ACW0_LEIMA	tr|E9ACW0|E9ACW0_LEIMA	10	10	10	tr|E9ACW0|E9ACW0_LEIMA Putative heat shock protein DNAJ OS=Leishmania major OX=5664 GN=LMJF_27_2400 PE=3 SV=1	1	10	10	10	8	9	8	9	8	9	8	9	8	9	8	9	8	9	8	9	8	9	40.9	40.9	40.9	43.601	396	396	0	323.31	36.6	36.6	35.1	35.1	36.6	36.6	10560000000	1713200000	1536500000	1743500000	1711900000	2003100000	1852300000	1684300000
tr|E9ACW1|E9ACW1_LEIMA	tr|E9ACW1|E9ACW1_LEIMA	1	1	1	tr|E9ACW1|E9ACW1_LEIMA Aldo-keto reductase-like protein OS=Leishmania major OX=5664 GN=LMJF_27_2410 PE=4 SV=1	1	1	1	1	1	1	1	0	1	1	1	1	1	0	1	1	1	1	1	0	1	1	5.4	5.4	5.4	41.074	372	372	0	6.9501	5.4	5.4	5.4	0	5.4	5.4	75176000	19041000	15521000	12736000	0	18253000	9625000	0
tr|E9ACY1|E9ACY1_LEIMA	tr|E9ACY1|E9ACY1_LEIMA	1	1	1	tr|E9ACY1|E9ACY1_LEIMA CAAX prenyl protease OS=Leishmania major OX=5664 GN=LMJF_27_0040 PE=3 SV=1	1	1	1	1	0	0	1	0	0	1	0	0	1	0	0	1	0	0	1	0	0	1	5.2	5.2	5.2	49.226	427	427	0	2.4863	0	0	5.2	0	0	5.2	39890000	0	0	21719000	0	0	18171000	0
tr|E9ACZ6|E9ACZ6_LEIMA	tr|E9ACZ6|E9ACZ6_LEIMA	4	4	4	tr|E9ACZ6|E9ACZ6_LEIMA Proteasome endopeptidase complex OS=Leishmania major OX=5664 GN=LMJF_27_0190 PE=3 SV=1	1	4	4	4	3	4	2	1	2	2	3	4	2	1	2	2	3	4	2	1	2	2	14.3	14.3	14.3	25.634	238	238	0	82.174	14.3	14.3	8	8	8	8	1425600000	341130000	467920000	215400000	150350000	100350000	150410000	264110000
tr|E9AD07|E9AD07_LEIMA	tr|E9AD07|E9AD07_LEIMA	4	4	4	tr|E9AD07|E9AD07_LEIMA Putative methylmalonyl-coenzyme a mutase OS=Leishmania major OX=5664 GN=LMJF_27_0300 PE=4 SV=1	1	4	4	4	2	3	2	0	0	0	2	3	2	0	0	0	2	3	2	0	0	0	7.2	7.2	7.2	79.305	723	723	0	5.8806	3.5	5.7	3	0	0	0	521330000	80425000	326900000	114000000	0	0	0	215170000
tr|E9AD15|E9AD15_LEIMA	tr|E9AD15|E9AD15_LEIMA	4	4	4	tr|E9AD15|E9AD15_LEIMA Putative nucleoporin OS=Leishmania major OX=5664 GN=LMJF_27_0380 PE=4 SV=1	1	4	4	4	2	1	2	4	4	2	2	1	2	4	4	2	2	1	2	4	4	2	4.2	4.2	4.2	159.32	1556	1556	0	18.309	2.6	1.1	2.1	4.2	4.2	2.6	215740000	21463000	24027000	40811000	53483000	50383000	25578000	36568000
tr|E9AD26|E9AD26_LEIMA	tr|E9AD26|E9AD26_LEIMA	7	5	5	tr|E9AD26|E9AD26_LEIMA Putative calpain-like cysteine peptidase OS=Leishmania major OX=5664 GN=LMJF_27_0490 PE=3 SV=1	1	7	5	5	4	6	2	1	1	0	3	5	0	1	1	0	3	5	0	1	1	0	9.8	9.3	9.3	521.12	4553	4553	0	10.354	8.9	9.6	0.4	7.9	7.9	0	149440000	44379000	73813000	0	8130700	23119000	0	49940000
tr|E9AD27|E9AD27_LEIMA	tr|E9AD27|E9AD27_LEIMA	46	46	42	tr|E9AD27|E9AD27_LEIMA Putative calpain-like cysteine peptidase OS=Leishmania major OX=5664 GN=LMJF_27_0500 PE=3 SV=1	1	46	46	42	32	30	33	7	7	9	32	30	33	7	7	9	29	28	29	6	7	8	13.4	13.4	12.3	700.25	6164	6164	0	235.26	9.8	8.7	9.2	2	1.8	2.4	3802300000	1150700000	1136600000	1206700000	107650000	97284000	103460000	1191600000
tr|E9AD28|E9AD28_LEIMA	tr|E9AD28|E9AD28_LEIMA	11	7	7	tr|E9AD28|E9AD28_LEIMA Putative calpain-like cysteine peptidase OS=Leishmania major OX=5664 GN=LMJF_27_0510 PE=3 SV=1	1	11	7	7	7	3	5	4	4	3	4	1	1	3	4	2	4	1	1	3	4	2	9.2	8	8	600.57	5358	5358	0	34.043	7.9	2.5	2.9	3.9	6.6	2.4	251600000	73588000	9218000	29727000	32884000	99903000	6282000	71138000
tr|E9AD29|E9AD29_LEIMA	tr|E9AD29|E9AD29_LEIMA	4	4	4	tr|E9AD29|E9AD29_LEIMA Putative radial spoke protein 3 OS=Leishmania major OX=5664 GN=LMJF_27_0520 PE=4 SV=1	1	4	4	4	1	0	2	3	0	2	1	0	2	3	0	2	1	0	2	3	0	2	20.7	20.7	20.7	42.016	358	358	0	6.4997	5.3	0	11.2	17.3	0	7.5	48334000	1099800	0	21376000	17333000	0	8525200	0
tr|E9AD32|E9AD32_LEIMA	tr|E9AD32|E9AD32_LEIMA	2	2	2	tr|E9AD32|E9AD32_LEIMA Putative replication factor C, subunit 4 OS=Leishmania major OX=5664 GN=LMJF_27_0550 PE=4 SV=1	1	2	2	2	0	0	0	2	1	1	0	0	0	2	1	1	0	0	0	2	1	1	8.3	8.3	8.3	39.526	360	360	0	4.6893	0	0	0	8.3	4.7	4.7	12217000	0	0	0	5940900	3787000	2488800	0
tr|E9AD36|E9AD36_LEIMA	tr|E9AD36|E9AD36_LEIMA	1	1	1	tr|E9AD36|E9AD36_LEIMA Uncharacterized protein OS=Leishmania major OX=5664 GN=LMJF_27_0590 PE=4 SV=1	1	1	1	1	0	0	0	1	1	1	0	0	0	1	1	1	0	0	0	1	1	1	2.9	2.9	2.9	66.788	593	593	0.0074315	1.5411	0	0	0	2.9	2.9	2.9	20141000	0	0	0	6990100	7274600	5876600	0
tr|E9AD38|E9AD38_LEIMA	tr|E9AD38|E9AD38_LEIMA	1	1	1	tr|E9AD38|E9AD38_LEIMA Uncharacterized protein OS=Leishmania major OX=5664 GN=LMJF_27_0610 PE=4 SV=1	1	1	1	1	0	0	0	0	1	1	0	0	0	0	1	1	0	0	0	0	1	1	2.8	2.8	2.8	54.438	462	462	0	13.692	0	0	0	0	2.8	2.8	44437000	0	0	0	0	31703000	12735000	0
tr|E9AD40|E9AD40_LEIMA	tr|E9AD40|E9AD40_LEIMA	2	2	2	tr|E9AD40|E9AD40_LEIMA Uncharacterized protein OS=Leishmania major OX=5664 GN=LMJF_27_0630 PE=4 SV=1	1	2	2	2	0	0	1	0	1	2	0	0	1	0	1	2	0	0	1	0	1	2	3.3	3.3	3.3	99.436	890	890	0	2.4673	0	0	1.6	0	1.6	3.3	39744000	0	0	12824000	0	0	26919000	0
tr|E9AD47|E9AD47_LEIMA	tr|E9AD47|E9AD47_LEIMA	5	5	5	tr|E9AD47|E9AD47_LEIMA Uncharacterized protein OS=Leishmania major OX=5664 GN=LMJF_27_0700 PE=4 SV=1	1	5	5	5	1	3	0	3	4	2	1	3	0	3	4	2	1	3	0	3	4	2	14.2	14.2	14.2	49.177	459	459	0	17.967	3.1	8.5	0	9.4	10.5	5.4	190510000	0	4570200	0	67098000	66405000	52441000	0
tr|E9AD53|E9AD53_LEIMA	tr|E9AD53|E9AD53_LEIMA	8	8	8	tr|E9AD53|E9AD53_LEIMA Putative small GTP-binding protein Rab1 OS=Leishmania major OX=5664 GN=LMJF_27_0760 PE=4 SV=1	1	8	8	8	7	7	8	6	5	5	7	7	8	6	5	5	7	7	8	6	5	5	39	39	39	22.21	200	200	0	323.31	33.5	33.5	39	33.5	33	33	3388700000	686760000	645050000	1027800000	387280000	356770000	285090000	673060000
tr|E9AD58|E9AD58_LEIMA	tr|E9AD58|E9AD58_LEIMA	2	2	2	tr|E9AD58|E9AD58_LEIMA Glutaredoxin-like protein OS=Leishmania major OX=5664 GN=LMJF_27_0810 PE=4 SV=1	1	2	2	2	2	2	2	2	2	1	2	2	2	2	2	1	2	2	2	2	2	1	43.1	43.1	43.1	12.204	109	109	0	122.29	43.1	43.1	43.1	43.1	43.1	12.8	6227000000	1001500000	1002400000	1005500000	1078400000	1049700000	1089600000	1044500000
tr|E9AD61|E9AD61_LEIMA	tr|E9AD61|E9AD61_LEIMA	2	2	2	tr|E9AD61|E9AD61_LEIMA Uncharacterized protein OS=Leishmania major OX=5664 GN=LMJF_27_0840 PE=4 SV=1	1	2	2	2	2	1	1	0	1	1	2	1	1	0	1	1	2	1	1	0	1	1	2.3	2.3	2.3	95.358	868	868	0	3.2136	2.3	1.2	1.2	0	1.2	1.2	23928000	14801000	4909000	0	0	0	4218300	14801000
tr|E9AD64|E9AD64_LEIMA	tr|E9AD64|E9AD64_LEIMA	5	5	5	tr|E9AD64|E9AD64_LEIMA Uncharacterized protein OS=Leishmania major OX=5664 GN=LMJF_27_0870 PE=4 SV=1	1	5	5	5	2	3	5	3	1	3	2	3	5	3	1	3	2	3	5	3	1	3	11.5	11.5	11.5	84.921	756	756	0	66.625	4.6	6	11.5	6.7	2.4	6.7	1110100000	141840000	235220000	383170000	84062000	44345000	221430000	193610000
tr|E9AD65|E9AD65_LEIMA	tr|E9AD65|E9AD65_LEIMA	11	11	11	tr|E9AD65|E9AD65_LEIMA Putative 2-oxoglutarate dehydrogenase subunit OS=Leishmania major OX=5664 GN=LMJF_27_0880 PE=4 SV=1	1	11	11	11	4	5	5	5	4	6	4	5	5	5	4	6	4	5	5	5	4	6	17.3	17.3	17.3	112.71	1006	1006	0	57.654	7	7.2	8	8.9	7	10.4	1596500000	144690000	281880000	370510000	203960000	121040000	474410000	279530000
tr|E9AD67|E9AD67_LEIMA	tr|E9AD67|E9AD67_LEIMA	1	1	1	tr|E9AD67|E9AD67_LEIMA Uncharacterized protein OS=Leishmania major OX=5664 GN=LMJF_27_0900 PE=4 SV=1	1	1	1	1	1	0	1	0	0	0	1	0	1	0	0	0	1	0	1	0	0	0	8.7	8.7	8.7	22.488	196	196	0.0015464	2.2686	8.7	0	8.7	0	0	0	10584000	5350900	0	5233300	0	0	0	0
tr|E9AD68|E9AD68_LEIMA	tr|E9AD68|E9AD68_LEIMA	2	2	2	tr|E9AD68|E9AD68_LEIMA Uncharacterized protein OS=Leishmania major OX=5664 GN=LMJF_27_0910 PE=4 SV=1	1	2	2	2	0	1	1	0	0	0	0	1	1	0	0	0	0	1	1	0	0	0	3.5	3.5	3.5	119.86	1091	1091	0.0038591	1.776	0	1.8	1.6	0	0	0	20362000	0	15036000	5325600	0	0	0	0
tr|E9AD70|E9AD70_LEIMA	tr|E9AD70|E9AD70_LEIMA	3	3	3	tr|E9AD70|E9AD70_LEIMA Putative isovaleryl-coA dehydrogenase OS=Leishmania major OX=5664 GN=LMJF_27_0930 PE=3 SV=1	1	3	3	3	2	2	3	2	2	2	2	2	3	2	2	2	2	2	3	2	2	2	12.9	12.9	12.9	44.773	410	410	0	243.03	9.8	9.8	12.9	9.8	9.8	9.8	3236000000	582600000	631440000	775680000	430290000	338610000	477380000	560010000
tr|E9AD72|E9AD72_LEIMA	tr|E9AD72|E9AD72_LEIMA	2	2	2	tr|E9AD72|E9AD72_LEIMA Uncharacterized protein OS=Leishmania major OX=5664 GN=LMJF_27_0950 PE=4 SV=1	1	2	2	2	1	1	2	0	0	0	1	1	2	0	0	0	1	1	2	0	0	0	3	3	3	95.705	887	887	0	9.408	1.6	1.5	3	0	0	0	51336000	15718000	10286000	25332000	0	0	0	0
tr|E9AD79|E9AD79_LEIMA	tr|E9AD79|E9AD79_LEIMA	1	1	1	tr|E9AD79|E9AD79_LEIMA Uncharacterized protein OS=Leishmania major OX=5664 GN=LMJF_27_1020 PE=4 SV=1	1	1	1	1	1	1	1	1	1	1	1	1	1	1	1	1	1	1	1	1	1	1	6.8	6.8	6.8	23.05	206	206	0	4.8476	6.8	6.8	6.8	6.8	6.8	6.8	507100000	123870000	92609000	80286000	94913000	115420000	0	0
tr|E9AD83|E9AD83_LEIMA	tr|E9AD83|E9AD83_LEIMA	4	4	4	tr|E9AD83|E9AD83_LEIMA Putative vesicular transport protein (CDC48 homologue) OS=Leishmania major OX=5664 GN=LMJF_27_1050 PE=3 SV=1	1	4	4	4	0	1	0	2	3	0	0	1	0	2	3	0	0	1	0	2	3	0	7.4	7.4	7.4	72.776	666	666	0	4.875	0	1.8	0	4.8	7.1	0	46178000	0	8088300	0	20142000	17948000	0	0
tr|E9AD84|E9AD84_LEIMA	tr|E9AD84|E9AD84_LEIMA	5	5	5	tr|E9AD84|E9AD84_LEIMA Putative cysteine desulfurase OS=Leishmania major OX=5664 GN=LMJF_27_1060 PE=3 SV=1	1	5	5	5	3	5	5	4	1	2	3	5	5	4	1	2	3	5	5	4	1	2	15	15	15	47.85	440	440	0	39.042	7.7	15	15	15	3.6	7.3	1103200000	72009000	313930000	254910000	163980000	162460000	135900000	246410000
tr|E9AD85|E9AD85_LEIMA	tr|E9AD85|E9AD85_LEIMA	3	3	3	tr|E9AD85|E9AD85_LEIMA Putative vesicular-fusion ATPase-like protein OS=Leishmania major OX=5664 GN=LMJF_27_1070 PE=4 SV=1	1	3	3	3	0	1	1	0	1	3	0	1	1	0	1	3	0	1	1	0	1	3	5.4	5.4	5.4	107.95	997	997	0	41.565	0	1.7	1.7	0	1.7	5.4	165580000	0	8446200	4992700	0	23235000	128910000	0
tr|E9AD88|E9AD88_LEIMA	tr|E9AD88|E9AD88_LEIMA	2	2	2	tr|E9AD88|E9AD88_LEIMA Uncharacterized protein OS=Leishmania major OX=5664 GN=LMJF_27_1100 PE=4 SV=1	1	2	2	2	0	0	0	1	2	1	0	0	0	1	2	1	0	0	0	1	2	1	8.3	8.3	8.3	69.118	647	647	0	29.36	0	0	0	4.5	8.3	3.9	36346000	0	0	0	5821200	30525000	0	0
tr|E9AD89|E9AD89_LEIMA	tr|E9AD89|E9AD89_LEIMA	4	4	4	tr|E9AD89|E9AD89_LEIMA Mitochondrial RNA binding protein 1 OS=Leishmania major OX=5664 GN=LMJF_27_1110 PE=4 SV=1	1	4	4	4	4	3	3	2	2	3	4	3	3	2	2	3	4	3	3	2	2	3	16.7	16.7	16.7	26.72	234	234	0	160.27	16.7	15.8	12.4	11.5	11.5	12.4	1512900000	356570000	334010000	270810000	195170000	176080000	180230000	295080000
tr|E9AD92|E9AD92_LEIMA	tr|E9AD92|E9AD92_LEIMA	1	1	1	tr|E9AD92|E9AD92_LEIMA Uncharacterized protein OS=Leishmania major OX=5664 GN=LMJF_27_1140 PE=4 SV=1	1	1	1	1	0	0	1	0	0	0	0	0	1	0	0	0	0	0	1	0	0	0	1.9	1.9	1.9	59.407	583	583	0.0078667	1.5232	0	0	1.9	0	0	0	0	0	0	0	0	0	0	0
tr|E9AD99|E9AD99_LEIMA	tr|E9AD99|E9AD99_LEIMA	3	3	3	tr|E9AD99|E9AD99_LEIMA Putative translation initiation factor eIF2B subunit-like protein OS=Leishmania major OX=5664 GN=LMJF_27_1210 PE=3 SV=1	1	3	3	3	0	0	1	2	2	2	0	0	1	2	2	2	0	0	1	2	2	2	9	9	9	59.491	556	556	0	3.5413	0	0	2	7	3.8	3.8	16976000	0	0	0	3556300	7528000	5891900	0
tr|E9ADA0|E9ADA0_LEIMA	tr|E9ADA0|E9ADA0_LEIMA	7	7	7	tr|E9ADA0|E9ADA0_LEIMA Uncharacterized protein OS=Leishmania major OX=5664 GN=LMJF_27_1220 PE=4 SV=1	1	7	7	7	4	5	6	1	2	4	4	5	6	1	2	4	4	5	6	1	2	4	30.3	30.3	30.3	46.497	412	412	0	151.97	17	28.2	27.7	4.6	7.3	13.6	2913200000	811820000	749110000	726170000	164210000	237780000	224080000	646930000
tr|E9ADA3|E9ADA3_LEIMA	tr|E9ADA3|E9ADA3_LEIMA	3	3	3	tr|E9ADA3|E9ADA3_LEIMA Uncharacterized protein OS=Leishmania major OX=5664 GN=LMJF_27_1250 PE=4 SV=1	1	3	3	3	1	1	1	3	2	2	1	1	1	3	2	2	1	1	1	3	2	2	10.3	10.3	10.3	35.304	321	321	0	7.2305	5.9	5.9	5.9	10.3	6.2	10	101080000	2505900	1164900	0	43578000	31931000	21901000	0
tr|E9ADA4|E9ADA4_LEIMA	tr|E9ADA4|E9ADA4_LEIMA	15	15	15	tr|E9ADA4|E9ADA4_LEIMA Putative T-complex protein 1, beta subunit OS=Leishmania major OX=5664 GN=LMJF_27_1260 PE=3 SV=1	1	15	15	15	10	10	11	10	10	14	10	10	11	10	10	14	10	10	11	10	10	14	38.6	38.6	38.6	57.885	529	529	0	304.26	25	24.8	28	26.7	26.7	35.9	5787900000	515410000	516090000	861860000	952200000	1308800000	1633600000	734350000
tr|E9ADA9|E9ADA9_LEIMA	tr|E9ADA9|E9ADA9_LEIMA	1	1	1	tr|E9ADA9|E9ADA9_LEIMA Uncharacterized protein OS=Leishmania major OX=5664 GN=LMJF_27_1290 PE=4 SV=1	1	1	1	1	0	1	1	0	0	0	0	1	1	0	0	0	0	1	1	0	0	0	2.5	2.5	2.5	41.528	396	396	0	3.3536	0	2.5	2.5	0	0	0	12080000	0	0	12080000	0	0	0	0
tr|E9ADB1|E9ADB1_LEIMA	tr|E9ADB1|E9ADB1_LEIMA	9	9	9	tr|E9ADB1|E9ADB1_LEIMA Uncharacterized protein OS=Leishmania major OX=5664 GN=LMJF_27_1300 PE=4 SV=1	1	9	9	9	7	6	4	7	9	6	7	6	4	7	9	6	7	6	4	7	9	6	23.3	23.3	23.3	59.966	529	529	0	323.31	20.6	13.6	11.3	17.2	23.3	16.3	4121600000	350930000	496690000	312080000	527250000	1209000000	1225700000	524170000
tr|E9ADB2|E9ADB2_LEIMA	tr|E9ADB2|E9ADB2_LEIMA	12	12	12	tr|E9ADB2|E9ADB2_LEIMA Putative arginyl-tRNA synthetase OS=Leishmania major OX=5664 GN=LMJF_27_1310 PE=3 SV=1	1	12	12	12	6	7	7	10	10	9	6	7	7	10	10	9	6	7	7	10	10	9	22.8	22.8	22.8	78.249	692	692	0	184.88	11.4	13	13.2	21.1	18.6	15.8	2329700000	246460000	251610000	296950000	475670000	361280000	697770000	236540000
tr|E9ADB7|E9ADB7_LEIMA	tr|E9ADB7|E9ADB7_LEIMA	1	1	1	tr|E9ADB7|E9ADB7_LEIMA Uncharacterized protein OS=Leishmania major OX=5664 GN=LMJF_27_1360 PE=4 SV=1	1	1	1	1	1	1	1	0	0	0	1	1	1	0	0	0	1	1	1	0	0	0	2.8	2.8	2.8	76.717	686	686	0	23.117	2.8	2.8	2.8	0	0	0	29126000	6550300	11438000	11138000	0	0	0	0
tr|E9ADB9|E9ADB9_LEIMA	tr|E9ADB9|E9ADB9_LEIMA	7	7	7	tr|E9ADB9|E9ADB9_LEIMA 60S acidic ribosomal protein P0 OS=Leishmania major OX=5664 GN=LMJF_27_1380 PE=3 SV=1	1	7	7	7	1	2	2	6	5	7	1	2	2	6	5	7	1	2	2	6	5	7	43.7	43.7	43.7	34.807	323	323	0	67.98	10.5	14.6	14.6	38.1	41.5	43.7	2436900000	8926900	69818000	111760000	961110000	692130000	593170000	0
tr|E9ADC3|E9ADC3_LEIMA	tr|E9ADC3|E9ADC3_LEIMA	1	1	1	tr|E9ADC3|E9ADC3_LEIMA Choline kinase OS=Leishmania major OX=5664 GN=LMJF_27_1420 PE=4 SV=1	1	1	1	1	0	0	1	1	1	0	0	0	1	1	1	0	0	0	1	1	1	0	2.6	2.6	2.6	72.059	642	642	0	12.325	0	0	2.6	2.6	2.6	0	117350000	0	0	47779000	30131000	39436000	0	0
tr|E9ADC5|E9ADC5_LEIMA	tr|E9ADC5|E9ADC5_LEIMA	1	1	1	tr|E9ADC5|E9ADC5_LEIMA Uncharacterized protein OS=Leishmania major OX=5664 GN=LMJF_27_1440 PE=4 SV=1	1	1	1	1	1	1	1	1	0	1	1	1	1	1	0	1	1	1	1	1	0	1	3.3	3.3	3.3	25.334	215	215	0.0070456	1.5979	3.3	3.3	3.3	3.3	0	3.3	11533000	0	0	3511000	4430600	0	3591100	0
tr|E9ADC6|E9ADC6_LEIMA	tr|E9ADC6|E9ADC6_LEIMA	4	4	4	tr|E9ADC6|E9ADC6_LEIMA CBF domain-containing protein OS=Leishmania major OX=5664 GN=LMJF_27_1450 PE=4 SV=1	1	4	4	4	0	0	0	1	3	2	0	0	0	1	3	2	0	0	0	1	3	2	6.4	6.4	6.4	93.175	853	853	0	5.5117	0	0	0	1.1	4.6	2.9	23300000	0	0	0	0	22275000	1026000	0
tr|E9ADD2|E9ADD2_LEIMA	tr|E9ADD2|E9ADD2_LEIMA	2	2	2	tr|E9ADD2|E9ADD2_LEIMA Uncharacterized protein OS=Leishmania major OX=5664 GN=LMJF_27_1530 PE=4 SV=1	1	2	2	2	2	2	1	2	2	2	2	2	1	2	2	2	2	2	1	2	2	2	16.7	16.7	16.7	11.438	108	108	0	22.877	16.7	16.7	15.7	16.7	16.7	16.7	561050000	123880000	110400000	15637000	130440000	152430000	28267000	92310000
tr|E9ADE1|E9ADE1_LEIMA	tr|E9ADE1|E9ADE1_LEIMA	1	1	1	tr|E9ADE1|E9ADE1_LEIMA Putative eukaryotic translation initiation factor eIF-4E OS=Leishmania major OX=5664 GN=EIF4E1 PE=1 SV=1	1	1	1	1	1	1	1	1	1	1	1	1	1	1	1	1	1	1	1	1	1	1	6.5	6.5	6.5	23.842	214	214	0	10.927	6.5	6.5	6.5	6.5	6.5	6.5	158430000	12626000	14867000	20534000	31750000	41073000	37577000	0
tr|E9ADE2|E9ADE2_LEIMA	tr|E9ADE2|E9ADE2_LEIMA	3	3	3	tr|E9ADE2|E9ADE2_LEIMA WD_REPEATS_REGION domain-containing protein OS=Leishmania major OX=5664 GN=LMJF_27_1630 PE=4 SV=1	1	3	3	3	0	0	0	1	0	3	0	0	0	1	0	3	0	0	0	1	0	3	8.4	8.4	8.4	93.124	841	841	0	7.3417	0	0	0	1.2	0	8.4	24043000	0	0	0	17718000	0	6324700	0
tr|E9ADE3|E9ADE3_LEIMA	tr|E9ADE3|E9ADE3_LEIMA	2	2	2	tr|E9ADE3|E9ADE3_LEIMA BRO1 domain-containing protein OS=Leishmania major OX=5664 GN=LMJF_27_1640 PE=4 SV=1	1	2	2	2	1	0	1	0	1	0	1	0	1	0	1	0	1	0	1	0	1	0	3.8	3.8	3.8	102.34	914	914	0.003876	1.7999	2.2	0	1.6	0	2.2	0	10693000	0	0	10693000	0	0	0	0
tr|E9ADE7|E9ADE7_LEIMA	tr|E9ADE7|E9ADE7_LEIMA	5	5	5	tr|E9ADE7|E9ADE7_LEIMA Uncharacterized protein OS=Leishmania major OX=5664 GN=LMJF_27_1680 PE=4 SV=1	1	5	5	5	0	0	1	3	5	1	0	0	1	3	5	1	0	0	1	3	5	1	10.6	10.6	10.6	58.935	539	539	0	19.179	0	0	1.7	8.5	10.6	2.6	262530000	0	0	8895700	88884000	135360000	29387000	0
tr|E9ADF0|E9ADF0_LEIMA	tr|E9ADF0|E9ADF0_LEIMA	3	3	3	tr|E9ADF0|E9ADF0_LEIMA Uncharacterized protein OS=Leishmania major OX=5664 GN=LMJF_27_1730 PE=4 SV=1	1	3	3	3	1	2	3	2	2	1	1	2	3	2	2	1	1	2	3	2	2	1	12.1	12.1	12.1	37.885	340	340	0	323.31	2.6	7.1	12.1	7.1	7.1	2.6	4144100000	183320000	1272200000	1197100000	604940000	778170000	108450000	0
tr|E9ADF2|E9ADF2_LEIMA	tr|E9ADF2|E9ADF2_LEIMA	3	3	3	tr|E9ADF2|E9ADF2_LEIMA Putative dynein heavy chain OS=Leishmania major OX=5664 GN=LMJF_27_1750 PE=4 SV=1	1	3	3	3	1	2	3	1	1	1	1	2	3	1	1	1	1	2	3	1	1	1	1	1	1	498.17	4454	4454	0	19.622	0.4	0.6	1	0.4	0.4	0.4	35187000	3030200	10902000	15443000	2444100	3368000	0	0
tr|E9ADF8|E9ADF8_LEIMA;tr|E9ADF9|E9ADF9_LEIMA	tr|E9ADF8|E9ADF8_LEIMA;tr|E9ADF9|E9ADF9_LEIMA	27;26	27;26	27;26	tr|E9ADF8|E9ADF8_LEIMA Putative glycosomal phosphoenolpyruvate carboxykinase OS=Leishmania major OX=5664 GN=LMJF_27_1805 PE=3 SV=1;tr|E9ADF9|E9ADF9_LEIMA Putative glycosomal phosphoenolpyruvate carboxykinase OS=Leishmania major OX=5664 GN=LMJF_27_1810 PE=3	2	27	27	27	19	18	23	15	16	17	19	18	23	15	16	17	19	18	23	15	16	17	60	60	60	58.193	525	525;525	0	323.31	46.5	47.6	55	41.3	46.5	44.8	47119000000	8597600000	8994800000	9619000000	5240200000	6790100000	7877800000	9222400000
tr|E9ADG0|E9ADG0_LEIMA	tr|E9ADG0|E9ADG0_LEIMA	4	4	4	tr|E9ADG0|E9ADG0_LEIMA Uncharacterized protein OS=Leishmania major OX=5664 GN=LMJF_27_1820 PE=4 SV=1	1	4	4	4	0	1	1	3	1	1	0	1	1	3	1	1	0	1	1	3	1	1	7.4	7.4	7.4	243.32	2257	2257	0	21.874	0	2.3	2.3	6	1.3	2.3	409150000	0	0	0	382430000	0	26722000	0
tr|E9ADG2|E9ADG2_LEIMA	tr|E9ADG2|E9ADG2_LEIMA	1	1	1	tr|E9ADG2|E9ADG2_LEIMA Uncharacterized protein OS=Leishmania major OX=5664 GN=LMJF_27_1840 PE=4 SV=1	1	1	1	1	1	1	1	0	0	1	1	1	1	0	0	1	1	1	1	0	0	1	0.7	0.7	0.7	180.97	1724	1724	0.00052165	2.3226	0.7	0.7	0.7	0	0	0.7	7716600	0	2570500	3212700	0	0	1933400	0
tr|E9ADG3|E9ADG3_LEIMA	tr|E9ADG3|E9ADG3_LEIMA	3	3	3	tr|E9ADG3|E9ADG3_LEIMA Paraflagellar rod protein-like protein OS=Leishmania major OX=5664 GN=LMJF_27_1850 PE=4 SV=1	1	3	3	3	1	0	1	2	0	0	1	0	1	2	0	0	1	0	1	2	0	0	5.5	5.5	5.5	88.641	782	782	0	3.248	1.2	0	1.5	4.3	0	0	21556000	3221400	0	9305700	9028800	0	0	0
tr|E9ADH0|E9ADH0_LEIMA	tr|E9ADH0|E9ADH0_LEIMA	1	1	1	tr|E9ADH0|E9ADH0_LEIMA Uncharacterized protein OS=Leishmania major OX=5664 GN=LMJF_27_1910 PE=4 SV=1	1	1	1	1	0	0	0	1	1	1	0	0	0	1	1	1	0	0	0	1	1	1	10.7	10.7	10.7	15.97	140	140	0	3.5416	0	0	0	10.7	10.7	10.7	18873000	0	0	0	6331000	7332100	5209500	0
tr|E9ADH5|E9ADH5_LEIMA	tr|E9ADH5|E9ADH5_LEIMA	3	3	3	tr|E9ADH5|E9ADH5_LEIMA Uncharacterized protein OS=Leishmania major OX=5664 GN=LMJF_27_1950 PE=4 SV=1	1	3	3	3	1	2	1	2	1	1	1	2	1	2	1	1	1	2	1	2	1	1	3.4	3.4	3.4	162.07	1513	1513	0	33.736	0.7	2	0.7	2.1	1.4	0.7	1055100000	290490000	304870000	269810000	112700000	0	77257000	0
tr|E9ADH6|E9ADH6_LEIMA	tr|E9ADH6|E9ADH6_LEIMA	1	1	1	tr|E9ADH6|E9ADH6_LEIMA Uncharacterized protein OS=Leishmania major OX=5664 GN=LMJF_27_1960 PE=4 SV=1	1	1	1	1	0	0	1	0	0	0	0	0	1	0	0	0	0	0	1	0	0	0	3.2	3.2	3.2	44.623	431	431	0.0029354	1.8765	0	0	3.2	0	0	0	11325000	0	0	11325000	0	0	0	0
tr|E9ADH8|E9ADH8_LEIMA	tr|E9ADH8|E9ADH8_LEIMA	6	6	6	tr|E9ADH8|E9ADH8_LEIMA Putative rRNA methyltransferase OS=Leishmania major OX=5664 GN=LMJF_27_1980 PE=3 SV=1	1	6	6	6	2	0	1	4	6	5	2	0	1	4	6	5	2	0	1	4	6	5	8.1	8.1	8.1	105.18	924	924	0	32.127	3.2	0	1.7	4.5	8.1	6.1	470430000	50078000	0	0	145950000	150970000	123430000	53353000
tr|E9ADI0|E9ADI0_LEIMA	tr|E9ADI0|E9ADI0_LEIMA	2	2	2	tr|E9ADI0|E9ADI0_LEIMA GMP_PDE_delta domain-containing protein OS=Leishmania major OX=5664 GN=LMJF_27_2000 PE=4 SV=1	1	2	2	2	2	2	2	2	2	2	2	2	2	2	2	2	2	2	2	2	2	2	19.8	19.8	19.8	22.322	197	197	0	33.981	19.8	19.8	19.8	19.8	19.8	19.8	351580000	45940000	54863000	56526000	53786000	75250000	65212000	49931000
tr|E9ADI2|E9ADI2_LEIMA	tr|E9ADI2|E9ADI2_LEIMA	4	4	4	tr|E9ADI2|E9ADI2_LEIMA D-lactate dehydrogenase-like protein OS=Leishmania major OX=5664 GN=LMJF_27_2020 PE=4 SV=1	1	4	4	4	1	1	0	2	3	4	1	1	0	2	3	4	1	1	0	2	3	4	12.8	12.8	12.8	53.768	493	493	0	14.225	3.4	3.4	0	7.5	9.9	12.8	523780000	14428000	13287000	0	137870000	122460000	235740000	0
tr|E9ADI3|E9ADI3_LEIMA	tr|E9ADI3|E9ADI3_LEIMA	8	8	8	tr|E9ADI3|E9ADI3_LEIMA Putative branched-chain amino acid aminotransferase OS=Leishmania major OX=5664 GN=LMJF_27_2030 PE=4 SV=1	1	8	8	8	5	7	8	3	4	3	5	7	8	3	4	3	5	7	8	3	4	3	34.4	34.4	34.4	44.031	401	401	0	121.47	19.5	28.9	34.4	11.2	17.5	14	1571800000	315860000	395030000	467300000	124700000	135640000	133240000	348000000
tr|E9ADI5|E9ADI5_LEIMA;tr|Q4QBL8|Q4QBL8_LEIMA	tr|E9ADI5|E9ADI5_LEIMA;tr|Q4QBL8|Q4QBL8_LEIMA	1;1	1;1	1;1	tr|E9ADI5|E9ADI5_LEIMA Putative ribonucleoside-diphosphate reductase small chain OS=Leishmania major OX=5664 GN=LMJF_27_2050 PE=4 SV=1;tr|Q4QBL8|Q4QBL8_LEIMA Putative ribonucleoside-diphosphate reductase small chain OS=Leishmania major OX=5664 GN=LMJF_22_1	2	1	1	1	0	1	1	1	1	1	0	1	1	1	1	1	0	1	1	1	1	1	3.4	3.4	3.4	44.142	388	388;392	0	3.3308	0	3.4	3.4	3.4	3.4	3.4	0	0	0	0	0	0	0	0
tr|E9ADI9|E9ADI9_LEIMA	tr|E9ADI9|E9ADI9_LEIMA	2	2	2	tr|E9ADI9|E9ADI9_LEIMA Uncharacterized protein OS=Leishmania major OX=5664 GN=LMJF_27_2090 PE=4 SV=1	1	2	2	2	1	1	1	0	1	1	1	1	1	0	1	1	1	1	1	0	1	1	10.8	10.8	10.8	17.39	148	148	0	3.4597	10.8	10.8	10.8	0	10.1	10.8	81931000	18794000	16732000	16961000	0	14740000	14703000	0
tr|E9ADJ0|E9ADJ0_LEIMA	tr|E9ADJ0|E9ADJ0_LEIMA	3	3	3	tr|E9ADJ0|E9ADJ0_LEIMA Putative RNA-binding protein OS=Leishmania major OX=5664 GN=LMJF_27_2100 PE=4 SV=1	1	3	3	3	2	1	1	2	2	2	2	1	1	2	2	2	2	1	1	2	2	2	7.1	7.1	7.1	48.4	439	439	0	145.99	6.2	4.1	4.1	5	5	5	1380900000	137420000	74320000	136230000	407010000	290550000	335420000	223630000
tr|E9ADJ3|E9ADJ3_LEIMA	tr|E9ADJ3|E9ADJ3_LEIMA	2	2	2	tr|E9ADJ3|E9ADJ3_LEIMA Uncharacterized protein OS=Leishmania major OX=5664 GN=LMJF_27_2130 PE=4 SV=1	1	2	2	2	1	0	0	0	1	0	1	0	0	0	1	0	1	0	0	0	1	0	2.3	2.3	2.3	178.59	1695	1695	0.0069865	1.5581	1.1	0	0	0	1.2	0	2606600	2167500	0	0	0	439100	0	2167500
tr|E9ADJ7|E9ADJ7_LEIMA	tr|E9ADJ7|E9ADJ7_LEIMA	3	3	3	tr|E9ADJ7|E9ADJ7_LEIMA Uncharacterized protein OS=Leishmania major OX=5664 GN=LMJF_27_2170 PE=4 SV=1	1	3	3	3	0	1	1	0	0	2	0	1	1	0	0	2	0	1	1	0	0	2	4.2	4.2	4.2	173.36	1591	1591	0	13.191	0	1.5	1.4	0	0	2.8	28508000	0	8146900	16505000	0	0	3855700	0
tr|E9ADK4|E9ADK4_LEIMA	tr|E9ADK4|E9ADK4_LEIMA	8	8	8	tr|E9ADK4|E9ADK4_LEIMA Transcription factor-like protein OS=Leishmania major OX=5664 GN=LMJF_29_0020 PE=4 SV=1	1	8	8	8	4	4	3	4	6	4	4	4	3	4	6	4	4	4	3	4	6	4	13.4	13.4	13.4	114.8	1045	1045	0	189.51	5.8	6.1	4.6	8.4	10.6	7	927740000	114350000	220470000	78733000	165320000	206530000	142340000	137680000
tr|E9ADK6|E9ADK6_LEIMA	tr|E9ADK6|E9ADK6_LEIMA	2	2	2	tr|E9ADK6|E9ADK6_LEIMA Uncharacterized protein OS=Leishmania major OX=5664 GN=LMJF_29_0040 PE=4 SV=1	1	2	2	2	1	0	2	0	0	1	1	0	2	0	0	1	1	0	2	0	0	1	8.7	8.7	8.7	33.647	287	287	0	2.9875	4.2	0	8.7	0	0	4.2	18595000	0	0	11988000	0	0	6606100	0
tr|E9ADL3|E9ADL3_LEIMA	tr|E9ADL3|E9ADL3_LEIMA	3	3	3	tr|E9ADL3|E9ADL3_LEIMA DHR-1 domain-containing protein OS=Leishmania major OX=5664 GN=LMJF_29_0110 PE=3 SV=1	1	3	3	3	1	0	0	2	1	1	1	0	0	2	1	1	1	0	0	2	1	1	1.6	1.6	1.6	338.2	2955	2955	0	9.0288	0.7	0	0	0.9	0.7	0.7	23897000	3897800	0	0	10527000	4386200	5085900	0
tr|E9ADL4|E9ADL4_LEIMA	tr|E9ADL4|E9ADL4_LEIMA	11	11	11	tr|E9ADL4|E9ADL4_LEIMA Putative proteasome regulatory non-ATPase subunit OS=Leishmania major OX=5664 GN=LMJF_29_0120 PE=4 SV=1	1	11	11	11	4	5	6	6	8	4	4	5	6	6	8	4	4	5	6	6	8	4	17.5	17.5	17.5	99.324	909	909	0	205.2	7.6	8.6	11.2	10.2	13.9	7.6	2362200000	279920000	382630000	541820000	445230000	511560000	201080000	379850000
tr|E9ADL6|E9ADL6_LEIMA	tr|E9ADL6|E9ADL6_LEIMA	6	6	6	tr|E9ADL6|E9ADL6_LEIMA DNA-directed RNA polymerase I-like protein OS=Leishmania major OX=5664 GN=LMJF_29_0140 PE=4 SV=1	1	6	6	6	2	0	0	2	4	2	2	0	0	2	4	2	2	0	0	2	4	2	19.3	19.3	19.3	37.566	337	337	0	10.775	11	0	0	5.3	16	8	130110000	14511000	0	0	3536000	63576000	48484000	0
tr|E9ADL7|E9ADL7_LEIMA	tr|E9ADL7|E9ADL7_LEIMA	1	1	1	tr|E9ADL7|E9ADL7_LEIMA Uncharacterized protein OS=Leishmania major OX=5664 GN=LMJF_29_0150 PE=4 SV=1	1	1	1	1	1	1	1	1	1	0	1	1	1	1	1	0	1	1	1	1	1	0	2.5	2.5	2.5	79.025	693	693	0.0015424	2.2588	2.5	2.5	2.5	2.5	2.5	0	105150000	0	22727000	26148000	14675000	41601000	0	0
tr|E9ADM0|E9ADM0_LEIMA	tr|E9ADM0|E9ADM0_LEIMA	1	1	1	tr|E9ADM0|E9ADM0_LEIMA RanBP2-type domain-containing protein OS=Leishmania major OX=5664 GN=LMJF_29_0180 PE=4 SV=1	1	1	1	1	1	1	1	1	1	1	1	1	1	1	1	1	1	1	1	1	1	1	2	2	2	56.916	537	537	0.0043	1.6992	2	2	2	2	2	2	77975000	9614400	12449000	17605000	11692000	13950000	12665000	0
tr|E9ADM4|E9ADM4_LEIMA	tr|E9ADM4|E9ADM4_LEIMA	2	2	2	tr|E9ADM4|E9ADM4_LEIMA Uncharacterized protein OS=Leishmania major OX=5664 GN=LMJF_29_0220 PE=4 SV=1	1	2	2	2	1	2	1	2	1	2	1	2	1	2	1	2	1	2	1	2	1	2	4.8	4.8	4.8	106.64	966	966	0	5.6988	3.6	4.8	3.6	4.8	3.6	4.8	94323000	9440900	13323000	16193000	17094000	20733000	17539000	0
tr|E9ADM7|E9ADM7_LEIMA	tr|E9ADM7|E9ADM7_LEIMA	2	2	2	tr|E9ADM7|E9ADM7_LEIMA Putative thymine-7-hydroxylase OS=Leishmania major OX=5664 GN=LMJF_29_0250 PE=3 SV=1	1	2	2	2	1	0	0	2	1	1	1	0	0	2	1	1	1	0	0	2	1	1	16.9	16.9	16.9	36.351	319	319	0	7.1299	6.3	0	0	16.9	6.3	6.3	51398000	12485000	0	0	16026000	9879800	13007000	0
tr|E9ADM9|E9ADM9_LEIMA	tr|E9ADM9|E9ADM9_LEIMA	1	1	1	tr|E9ADM9|E9ADM9_LEIMA Uncharacterized protein OS=Leishmania major OX=5664 GN=LMJF_29_0270 PE=4 SV=1	1	1	1	1	1	0	0	0	1	0	1	0	0	0	1	0	1	0	0	0	1	0	4.6	4.6	4.6	38.287	351	351	0.0043269	1.7389	4.6	0	0	0	4.6	0	18195000	8587400	0	0	0	9607600	0	0
tr|E9ADN0|E9ADN0_LEIMA	tr|E9ADN0|E9ADN0_LEIMA	4	4	4	tr|E9ADN0|E9ADN0_LEIMA D-lactate dehydrogenase-like protein OS=Leishmania major OX=5664 GN=LMJF_29_0280 PE=4 SV=1	1	4	4	4	4	2	1	2	2	1	4	2	1	2	2	1	4	2	1	2	2	1	15.9	15.9	15.9	53.435	491	491	0	21.613	15.9	5.9	2.9	7.5	7.5	2.9	198680000	27916000	40993000	34363000	43190000	34134000	18083000	0
tr|E9ADN1|E9ADN1_LEIMA	tr|E9ADN1|E9ADN1_LEIMA	1	1	1	tr|E9ADN1|E9ADN1_LEIMA Uncharacterized protein OS=Leishmania major OX=5664 GN=LMJF_29_0290 PE=4 SV=1	1	1	1	1	1	1	1	1	0	1	1	1	1	1	0	1	1	1	1	1	0	1	3.5	3.5	3.5	42.992	404	404	0.00052192	2.3233	3.5	3.5	3.5	3.5	0	3.5	51351000	0	9073000	13990000	14089000	0	14200000	0
tr|E9ADN3|E9ADN3_LEIMA	tr|E9ADN3|E9ADN3_LEIMA	3	3	3	tr|E9ADN3|E9ADN3_LEIMA TPR_REGION domain-containing protein OS=Leishmania major OX=5664 GN=LMJF_29_0320 PE=4 SV=1	1	3	3	3	2	2	2	1	1	1	2	2	2	1	1	1	2	2	2	1	1	1	11.2	11.2	11.2	36.614	348	348	0	118.77	8	8.3	8.3	5.2	5.2	5.2	700650000	119310000	251630000	227400000	57075000	34228000	11003000	123950000
tr|E9ADN5|E9ADN5_LEIMA	tr|E9ADN5|E9ADN5_LEIMA	1	1	1	tr|E9ADN5|E9ADN5_LEIMA Uncharacterized protein OS=Leishmania major OX=5664 GN=LMJF_29_0340 PE=4 SV=1	1	1	1	1	0	1	0	1	0	1	0	1	0	1	0	1	0	1	0	1	0	1	3.7	3.7	3.7	46.269	428	428	0.0096374	1.4645	0	3.7	0	3.7	0	3.7	4709100	0	0	0	2772800	0	1936200	0
tr|E9ADN6|E9ADN6_LEIMA	tr|E9ADN6|E9ADN6_LEIMA	1	1	1	tr|E9ADN6|E9ADN6_LEIMA Uncharacterized protein OS=Leishmania major OX=5664 GN=LMJF_29_0350 PE=4 SV=1	1	1	1	1	0	1	0	0	0	0	0	1	0	0	0	0	0	1	0	0	0	0	1.1	1.1	1.1	150.55	1324	1324	0.00052356	2.3381	0	1.1	0	0	0	0	4196500	0	4196500	0	0	0	0	0
tr|E9ADP3|E9ADP3_LEIMA	tr|E9ADP3|E9ADP3_LEIMA	2	2	2	tr|E9ADP3|E9ADP3_LEIMA C3H1-type domain-containing protein OS=Leishmania major OX=5664 GN=LMJF_29_0420 PE=4 SV=1	1	2	2	2	0	1	0	1	2	2	0	1	0	1	2	2	0	1	0	1	2	2	13.1	13.1	13.1	41.312	404	404	0	30.409	0	5.7	0	7.4	13.1	13.1	221250000	0	11871000	0	68870000	83161000	57346000	0
tr|E9ADP4|E9ADP4_LEIMA	tr|E9ADP4|E9ADP4_LEIMA	1	1	1	tr|E9ADP4|E9ADP4_LEIMA Uncharacterized protein OS=Leishmania major OX=5664 GN=LMJF_29_0430 PE=4 SV=1	1	1	1	1	1	1	0	1	1	1	1	1	0	1	1	1	1	1	0	1	1	1	2.1	2.1	2.1	65.046	564	564	0	5.5166	2.1	2.1	0	2.1	2.1	2.1	21770000	0	8395700	0	0	5187800	8186600	0
tr|E9ADP5|E9ADP5_LEIMA	tr|E9ADP5|E9ADP5_LEIMA	1	1	1	tr|E9ADP5|E9ADP5_LEIMA Metallophos domain-containing protein OS=Leishmania major OX=5664 GN=LMJF_29_0440 PE=4 SV=1	1	1	1	1	0	0	0	1	1	0	0	0	0	1	1	0	0	0	0	1	1	0	6.1	6.1	6.1	41.19	380	380	0	10.597	0	0	0	6.1	6.1	0	7302200	0	0	0	3199700	4102500	0	0
tr|E9ADQ2|E9ADQ2_LEIMA	tr|E9ADQ2|E9ADQ2_LEIMA	9	9	9	tr|E9ADQ2|E9ADQ2_LEIMA ADF/Cofilin OS=Leishmania major OX=5664 GN=LMJF_29_0510 PE=3 SV=1	1	9	9	9	7	7	9	5	6	7	7	7	9	5	6	7	7	7	9	5	6	7	68.3	68.3	68.3	15.715	139	139	0	323.31	56.8	62.6	68.3	41	56.8	56.8	10047000000	1846200000	1523600000	1713500000	1288300000	1737400000	1937800000	1734000000
tr|E9ADR3|E9ADR3_LEIMA	tr|E9ADR3|E9ADR3_LEIMA	2	2	2	tr|E9ADR3|E9ADR3_LEIMA C2H2-type domain-containing protein OS=Leishmania major OX=5664 GN=LMJF_29_0610 PE=4 SV=1	1	2	2	2	0	0	0	2	2	1	0	0	0	2	2	1	0	0	0	2	2	1	5.4	5.4	5.4	69.189	634	634	0	9.2282	0	0	0	5.4	5.4	1.9	119330000	0	0	0	41918000	42256000	35151000	0
tr|E9ADR4|E9ADR4_LEIMA	tr|E9ADR4|E9ADR4_LEIMA	1	1	1	tr|E9ADR4|E9ADR4_LEIMA Putative ATP-binding cassette protein subfamily A,member 10 OS=Leishmania major OX=5664 GN=ABCA10 PE=4 SV=1	1	1	1	1	1	1	1	0	0	0	1	1	1	0	0	0	1	1	1	0	0	0	0.7	0.7	0.7	207.05	1866	1866	0	2.5448	0.7	0.7	0.7	0	0	0	87439000	26743000	26458000	34238000	0	0	0	0
tr|E9ADR5|E9ADR5_LEIMA	tr|E9ADR5|E9ADR5_LEIMA	1	1	1	tr|E9ADR5|E9ADR5_LEIMA Putative Qc-SNARE protein OS=Leishmania major OX=5664 GN=LMJF_29_0630 PE=4 SV=1	1	1	1	1	1	1	0	0	0	0	1	1	0	0	0	0	1	1	0	0	0	0	7.2	7.2	7.2	15.824	139	139	0	3.4244	7.2	7.2	0	0	0	0	20299000	0	20299000	0	0	0	0	0
tr|E9ADR8|E9ADR8_LEIMA	tr|E9ADR8|E9ADR8_LEIMA	1	1	1	tr|E9ADR8|E9ADR8_LEIMA Putative flagellar radial spoke protein-like OS=Leishmania major OX=5664 GN=LMJF_29_0660 PE=4 SV=1	1	1	1	1	1	0	0	1	1	1	1	0	0	1	1	1	1	0	0	1	1	1	2.9	2.9	2.9	63.817	590	590	0	2.5977	2.9	0	0	2.9	2.9	2.9	26378000	7646300	0	0	7353900	5470700	5907100	0
tr|E9ADS0|E9ADS0_LEIMA	tr|E9ADS0|E9ADS0_LEIMA	1	1	1	tr|E9ADS0|E9ADS0_LEIMA Putative RNA-binding protein OS=Leishmania major OX=5664 GN=LMJF_29_0680 PE=4 SV=1	1	1	1	1	0	0	0	1	1	1	0	0	0	1	1	1	0	0	0	1	1	1	2.7	2.7	2.7	85.698	811	811	0	14.523	0	0	0	2.7	2.7	2.7	75310000	0	0	0	23872000	28381000	23057000	0
tr|E9ADS7|E9ADS7_LEIMA	tr|E9ADS7|E9ADS7_LEIMA	2	2	2	tr|E9ADS7|E9ADS7_LEIMA Putative U3 small nucleolar ribonucleoprotein protein MPP10 OS=Leishmania major OX=5664 GN=LMJF_29_0750 PE=4 SV=1	1	2	2	2	0	0	0	0	1	1	0	0	0	0	1	1	0	0	0	0	1	1	4.9	4.9	4.9	75.506	677	677	0	41.246	0	0	0	0	1.8	3.1	34266000	0	0	0	0	34266000	0	0
tr|E9ADS8|E9ADS8_LEIMA	tr|E9ADS8|E9ADS8_LEIMA	6	6	6	tr|E9ADS8|E9ADS8_LEIMA Putative lipophosphoglycan biosynthetic protein OS=Leishmania major OX=5664 GN=LPG3 PE=3 SV=1	1	6	6	6	5	3	3	4	3	1	5	3	3	4	3	1	5	3	3	4	3	1	8.6	8.6	8.6	86.613	771	771	0	99.358	8.6	3.4	3.5	5.6	3.5	1.7	1098400000	417800000	128660000	203140000	109130000	83910000	155770000	293060000
tr|E9ADS9|E9ADS9_LEIMA	tr|E9ADS9|E9ADS9_LEIMA	1	1	1	tr|E9ADS9|E9ADS9_LEIMA Uncharacterized protein OS=Leishmania major OX=5664 GN=LMJF_29_0770 PE=4 SV=1	1	1	1	1	0	1	1	1	0	1	0	1	1	1	0	1	0	1	1	1	0	1	12.3	12.3	12.3	21.559	195	195	0	4.1965	0	12.3	12.3	12.3	0	12.3	22737000	0	0	0	11018000	0	11719000	0
tr|E9ADT0|E9ADT0_LEIMA	tr|E9ADT0|E9ADT0_LEIMA	2	2	2	tr|E9ADT0|E9ADT0_LEIMA Putative U-box domain protein OS=Leishmania major OX=5664 GN=LMJF_29_0780 PE=4 SV=1	1	2	2	2	0	0	2	2	1	1	0	0	2	2	1	1	0	0	2	2	1	1	5.2	5.2	5.2	66.552	601	601	0	3.7875	0	0	5.2	5.2	2.7	2.7	41239000	0	0	30807000	4786400	3191500	2454700	0
tr|E9ADT4|E9ADT4_LEIMA	tr|E9ADT4|E9ADT4_LEIMA	1	1	1	tr|E9ADT4|E9ADT4_LEIMA Uncharacterized protein OS=Leishmania major OX=5664 GN=LMJF_29_0810 PE=4 SV=1	1	1	1	1	0	0	1	1	1	1	0	0	1	1	1	1	0	0	1	1	1	1	3.7	3.7	3.7	67.125	617	617	0	6.7992	0	0	3.7	3.7	3.7	3.7	60223000	0	0	13703000	19310000	11111000	16099000	0
tr|E9ADT5|E9ADT5_LEIMA	tr|E9ADT5|E9ADT5_LEIMA	4	4	4	tr|E9ADT5|E9ADT5_LEIMA Cysteine peptidase C (CPC) OS=Leishmania major OX=5664 GN=LMJF_29_0820 PE=3 SV=1	1	4	4	4	3	2	2	1	2	2	3	2	2	1	2	2	3	2	2	1	2	2	17.6	17.6	17.6	37.234	340	340	0	107	11.8	9.7	9.7	5.6	9.7	11.5	3216300000	866320000	791650000	766170000	113630000	625350000	53184000	805960000
tr|E9ADT8|E9ADT8_LEIMA	tr|E9ADT8|E9ADT8_LEIMA	10	10	10	tr|E9ADT8|E9ADT8_LEIMA Putative high mobility group protein homolog tdp-1 OS=Leishmania major OX=5664 GN=LMJF_29_0850 PE=4 SV=1	1	10	10	10	9	9	10	9	8	6	9	9	10	9	8	6	9	9	10	9	8	6	26.1	26.1	26.1	33.635	299	299	0	323.31	26.1	26.1	26.1	26.1	26.1	25.1	2659900000	554270000	473000000	510120000	434700000	434550000	253270000	479310000
tr|E9ADU3|E9ADU3_LEIMA	tr|E9ADU3|E9ADU3_LEIMA	7	7	7	tr|E9ADU3|E9ADU3_LEIMA Uncharacterized protein OS=Leishmania major OX=5664 GN=LMJF_29_0870 PE=4 SV=1	1	7	7	7	5	2	2	3	4	5	5	2	2	3	4	5	5	2	2	3	4	5	24.2	24.2	24.2	53.403	491	491	0	323.31	22.4	7.3	7.3	12.6	14.3	17.7	3462700000	574120000	543180000	475000000	494050000	649520000	726800000	561630000
tr|E9ADU4|E9ADU4_LEIMA	tr|E9ADU4|E9ADU4_LEIMA	14	14	14	tr|E9ADU4|E9ADU4_LEIMA Putative ADP ribosylation factor 3 OS=Leishmania major OX=5664 GN=LMJF_29_0880 PE=3 SV=1	1	14	14	14	11	9	8	9	10	9	11	9	8	9	10	9	11	9	8	9	10	9	73.2	73.2	73.2	20.187	179	179	0	323.31	64.2	63.1	54.2	64.2	70.9	64.2	9283000000	1680200000	1549400000	1064000000	1250300000	1849800000	1889300000	1472600000
tr|E9ADU9|E9ADU9_LEIMA	tr|E9ADU9|E9ADU9_LEIMA	7	7	7	tr|E9ADU9|E9ADU9_LEIMA Letm1 RBD domain-containing protein OS=Leishmania major OX=5664 GN=LMJF_29_0920 PE=4 SV=1	1	7	7	7	3	5	4	5	5	1	3	5	4	5	5	1	3	5	4	5	5	1	24.6	24.6	24.6	56.726	501	501	0	43.228	13	16.6	18.8	22	18.8	5.4	476680000	48065000	67347000	124970000	118050000	96528000	21721000	75496000
tr|E9ADV2|E9ADV2_LEIMA	tr|E9ADV2|E9ADV2_LEIMA	5	5	5	tr|E9ADV2|E9ADV2_LEIMA Uncharacterized protein OS=Leishmania major OX=5664 GN=LMJF_29_0940 PE=4 SV=1	1	5	5	5	1	1	2	4	3	4	1	1	2	4	3	4	1	1	2	4	3	4	11.1	11.1	11.1	87.066	757	757	0	13.983	2.4	2.2	3.8	9.5	5.7	7.3	511890000	0	39376000	14438000	165750000	140680000	151640000	0
tr|E9ADV8|E9ADV8_LEIMA	tr|E9ADV8|E9ADV8_LEIMA	3	3	3	tr|E9ADV8|E9ADV8_LEIMA Uncharacterized protein OS=Leishmania major OX=5664 GN=LMJF_29_1000 PE=4 SV=1	1	3	3	3	1	1	3	0	0	1	1	1	3	0	0	1	1	1	3	0	0	1	9.4	9.4	9.4	67.454	625	625	0	14.704	1.6	1.6	9.4	0	0	1.6	126640000	0	40211000	51560000	0	0	34867000	0
tr|E9ADW2|E9ADW2_LEIMA	tr|E9ADW2|E9ADW2_LEIMA	2	2	2	tr|E9ADW2|E9ADW2_LEIMA Uncharacterized protein OS=Leishmania major OX=5664 GN=LMJF_29_1040 PE=4 SV=1	1	2	2	2	0	1	1	0	0	0	0	1	1	0	0	0	0	1	1	0	0	0	1.5	1.5	1.5	203.36	1898	1898	0	4.0487	0	0.6	0.8	0	0	0	5355200	0	5355200	0	0	0	0	0
tr|E9ADW5|E9ADW5_LEIMA	tr|E9ADW5|E9ADW5_LEIMA	9	9	9	tr|E9ADW5|E9ADW5_LEIMA Putative ribosomal protein L1a OS=Leishmania major OX=5664 GN=LMJF_29_1070 PE=4 SV=1	1	9	9	9	6	6	5	9	8	8	6	6	5	9	8	8	6	6	5	9	8	8	36.5	36.5	36.5	41.02	373	373	0	323.31	32.2	31.1	30.8	36.5	36.2	32.7	20431000000	1068100000	953590000	1110300000	5585000000	5853200000	5861100000	1298700000
tr|E9ADW9|E9ADW9_LEIMA	tr|E9ADW9|E9ADW9_LEIMA	2	2	2	tr|E9ADW9|E9ADW9_LEIMA Uncharacterized protein OS=Leishmania major OX=5664 GN=LMJF_29_1110 PE=4 SV=1	1	2	2	2	0	0	0	1	1	2	0	0	0	1	1	2	0	0	0	1	1	2	7	7	7	68.462	625	625	0	3.6558	0	0	0	4.5	4.5	7	20235000	0	0	0	5613700	8032200	6589000	0
tr|E9ADX1|E9ADX1_LEIMA;tr|Q4Q2G4|Q4Q2G4_LEIMA	tr|E9ADX1|E9ADX1_LEIMA;tr|Q4Q2G4|Q4Q2G4_LEIMA	1;1	1;1	1;1	tr|E9ADX1|E9ADX1_LEIMA Tryparedoxin-like protein OS=Leishmania major OX=5664 GN=LMJF_29_1130 PE=4 SV=1;tr|Q4Q2G4|Q4Q2G4_LEIMA Uncharacterized protein OS=Leishmania major OX=5664 GN=LMJF_34_3790 PE=4 SV=1	2	1	1	1	0	1	0	0	1	1	0	1	0	0	1	1	0	1	0	0	1	1	1.9	1.9	1.9	41.373	372	372;1304	0	3.3128	0	1.9	0	0	1.9	1.9	47093000	0	6093000	0	0	13491000	27509000	0
tr|E9ADX3|E9ADX3_LEIMA	tr|E9ADX3|E9ADX3_LEIMA	6	6	6	tr|E9ADX3|E9ADX3_LEIMA Tryparedoxin OS=Leishmania major OX=5664 GN=TXN2 PE=4 SV=1	1	6	6	6	4	4	4	3	4	3	4	4	4	3	4	3	4	4	4	3	4	3	34.9	34.9	34.9	17.082	149	149	0	29.305	22.8	25.5	18.1	8.7	31.5	8.7	269910000	98164000	28495000	45451000	17533000	47210000	33056000	50952000
tr|E9ADX4|E9ADX4_LEIMA	tr|E9ADX4|E9ADX4_LEIMA	10	10	10	tr|E9ADX4|E9ADX4_LEIMA Tryparedoxin OS=Leishmania major OX=5664 GN=TXN1 PE=1 SV=1	1	10	10	10	10	8	8	5	5	5	10	8	8	5	5	5	10	8	8	5	5	5	51	51	51	16.543	145	145	0	323.31	51	42.8	42.8	44.1	41.4	41.4	22824000000	6233700000	5747900000	6784800000	1544600000	1096600000	1416600000	5926700000
tr|E9ADX5|E9ADX5_LEIMA	tr|E9ADX5|E9ADX5_LEIMA	1	1	1	tr|E9ADX5|E9ADX5_LEIMA EF-hand domain-containing protein OS=Leishmania major OX=5664 GN=LMJF_29_1170 PE=4 SV=1	1	1	1	1	1	1	1	1	1	1	1	1	1	1	1	1	1	1	1	1	1	1	6.8	6.8	6.8	40.131	370	370	0	9.5489	6.8	6.8	6.8	6.8	6.8	6.8	93761000	12975000	18345000	14228000	22785000	13040000	12388000	0
tr|E9ADY2|E9ADY2_LEIMA	tr|E9ADY2|E9ADY2_LEIMA	10	10	10	tr|E9ADY2|E9ADY2_LEIMA TPR_REGION domain-containing protein OS=Leishmania major OX=5664 GN=LMJF_29_1240 PE=4 SV=1	1	10	10	10	9	8	7	9	8	8	9	8	7	9	8	8	9	8	7	9	8	8	19.9	19.9	19.9	78.874	722	722	0	177.29	19.9	14.7	13.9	19.9	16.9	16.9	1965900000	351310000	245090000	357960000	441110000	261950000	308440000	279030000
tr|E9ADY4|E9ADY4_LEIMA	tr|E9ADY4|E9ADY4_LEIMA	1	1	1	tr|E9ADY4|E9ADY4_LEIMA Lipase_3 domain-containing protein OS=Leishmania major OX=5664 GN=LMJF_29_1260 PE=4 SV=1	1	1	1	1	0	0	0	0	1	0	0	0	0	0	1	0	0	0	0	0	1	0	1.1	1.1	1.1	185.78	1720	1720	0.0033981	1.8288	0	0	0	0	1.1	0	3215200	0	0	0	0	3215200	0	0
tr|E9ADY5|E9ADY5_LEIMA	tr|E9ADY5|E9ADY5_LEIMA	16	16	16	tr|E9ADY5|E9ADY5_LEIMA Putative serine peptidase OS=Leishmania major OX=5664 GN=LMJF_29_1270 PE=3 SV=1	1	16	16	16	13	15	15	9	7	6	13	15	15	9	7	6	13	15	15	9	7	6	25.5	25.5	25.5	96.923	867	867	0	323.31	21.6	23	24.7	15.6	11.9	10.4	4363700000	1167900000	1118100000	1264200000	319160000	252530000	241870000	935960000
tr|E9ADY7|E9ADY7_LEIMA	tr|E9ADY7|E9ADY7_LEIMA	1	1	1	tr|E9ADY7|E9ADY7_LEIMA Uncharacterized protein OS=Leishmania major OX=5664 GN=LMJF_29_1290 PE=4 SV=1	1	1	1	1	0	0	0	1	0	0	0	0	0	1	0	0	0	0	0	1	0	0	30.5	30.5	30.5	12.986	118	118	0	8.1443	0	0	0	30.5	0	0	12583000	0	0	0	12583000	0	0	0
tr|E9ADY9|E9ADY9_LEIMA	tr|E9ADY9|E9ADY9_LEIMA	12	12	12	tr|E9ADY9|E9ADY9_LEIMA Putative carnitine/choline acetyltransferase OS=Leishmania major OX=5664 GN=LMJF_29_1310 PE=4 SV=1	1	12	12	12	6	10	7	6	7	5	6	10	7	6	7	5	6	10	7	6	7	5	32.2	32.2	32.2	68.602	627	627	0	288.28	20.1	23.6	20.1	13.2	17.7	11.6	4390600000	772350000	1071700000	696400000	530880000	633810000	685440000	888580000
tr|E9AE03|E9AE03_LEIMA	tr|E9AE03|E9AE03_LEIMA	1	1	1	tr|E9AE03|E9AE03_LEIMA AP complex subunit sigma OS=Leishmania major OX=5664 GN=LMJF_29_1440 PE=3 SV=1	1	1	1	1	1	1	1	0	0	0	1	1	1	0	0	0	1	1	1	0	0	0	9.1	9.1	9.1	18.977	165	165	0	2.8718	9.1	9.1	9.1	0	0	0	33340000	33340000	0	0	0	0	0	33340000
tr|E9AE06|E9AE06_LEIMA	tr|E9AE06|E9AE06_LEIMA	4	4	4	tr|E9AE06|E9AE06_LEIMA ANK_REP_REGION domain-containing protein OS=Leishmania major OX=5664 GN=LMJF_29_1470 PE=4 SV=1	1	4	4	4	2	1	1	2	3	3	2	1	1	2	3	3	2	1	1	2	3	3	7.8	7.8	7.8	75.026	708	708	0	20.695	3.7	1.3	2.4	3.7	4.8	6.6	306610000	40355000	39333000	7050100	66412000	69538000	83918000	56471000
tr|E9AE10|E9AE10_LEIMA;tr|E9AE09|E9AE09_LEIMA	tr|E9AE10|E9AE10_LEIMA;tr|E9AE09|E9AE09_LEIMA	1;1	1;1	1;1	tr|E9AE10|E9AE10_LEIMA Nodulin-like domain-containing protein OS=Leishmania major OX=5664 GN=LMJF_29_1510 PE=4 SV=1;tr|E9AE09|E9AE09_LEIMA Nodulin-like domain-containing protein OS=Leishmania major OX=5664 GN=LMJF_29_1500 PE=4 SV=1	2	1	1	1	0	0	0	1	1	0	0	0	0	1	1	0	0	0	0	1	1	0	3.4	3.4	3.4	73.528	672	672;672	0	10.283	0	0	0	3.4	3.4	0	59484000	0	0	0	20007000	39478000	0	0
tr|E9AE16|E9AE16_LEIMA	tr|E9AE16|E9AE16_LEIMA	1	1	1	tr|E9AE16|E9AE16_LEIMA Putative glutamamyl carboxypeptidase OS=Leishmania major OX=5664 GN=LMJF_29_1570 PE=4 SV=1	1	1	1	1	1	0	1	0	0	0	1	0	1	0	0	0	1	0	1	0	0	0	3	3	3	43.838	401	401	0.0074177	1.5296	3	0	3	0	0	0	45921000	22316000	0	23606000	0	0	0	0
tr|E9AE30|E9AE30_LEIMA	tr|E9AE30|E9AE30_LEIMA	2	2	2	tr|E9AE30|E9AE30_LEIMA Uncharacterized protein OS=Leishmania major OX=5664 GN=LMJF_29_1690 PE=4 SV=1	1	2	2	2	1	2	1	0	0	0	1	2	1	0	0	0	1	2	1	0	0	0	12.7	12.7	12.7	39.446	353	353	0	9.9849	5.9	12.7	5.9	0	0	0	157310000	0	46581000	110730000	0	0	0	0
tr|E9AE33|E9AE33_LEIMA;tr|E9AE35|E9AE35_LEIMA;tr|E9AE34|E9AE34_LEIMA	tr|E9AE33|E9AE33_LEIMA;tr|E9AE35|E9AE35_LEIMA;tr|E9AE34|E9AE34_LEIMA	3;3;2	3;3;2	2;2;1	tr|E9AE33|E9AE33_LEIMA Histone H2A OS=Leishmania major OX=5664 GN=LMJF_29_1720 PE=3 SV=1;tr|E9AE35|E9AE35_LEIMA Histone H2A OS=Leishmania major OX=5664 GN=LMJF_29_1740 PE=3 SV=1;tr|E9AE34|E9AE34_LEIMA Histone H2A OS=Leishmania major OX=5664 GN=LMJF_29_1730	3	3	3	2	3	3	3	3	2	2	3	3	3	3	2	2	2	2	2	2	1	1	25.8	25.8	18.9	13.822	132	132;132;132	0	305.08	25.8	25.8	25.8	25.8	14.4	14.4	42278000000	9202200000	7481100000	11710000000	5282900000	4460900000	4140300000	8531600000
tr|E9AE37|E9AE37_LEIMA;tr|E9AE36|E9AE36_LEIMA	tr|E9AE37|E9AE37_LEIMA;tr|E9AE36|E9AE36_LEIMA	23;23	23;23	23;23	tr|E9AE37|E9AE37_LEIMA Putative paraflagellar rod protein 1D OS=Leishmania major OX=5664 GN=LMJF_29_1760 PE=4 SV=1;tr|E9AE36|E9AE36_LEIMA Putative paraflagellar rod protein 1D OS=Leishmania major OX=5664 GN=LMJF_29_1750 PE=4 SV=1	2	23	23	23	18	20	17	14	13	13	18	20	17	14	13	13	18	20	17	14	13	13	52.9	52.9	52.9	69.033	595	595;595	0	323.31	43.2	49.1	39.5	36.6	34.5	34.5	24333000000	5125000000	5880100000	6557100000	2807700000	2169600000	1793700000	5064600000
tr|E9AE44|E9AE44_LEIMA	tr|E9AE44|E9AE44_LEIMA	1	1	1	tr|E9AE44|E9AE44_LEIMA Putative dihydrolipoamide dehydrogenase OS=Leishmania major OX=5664 GN=GCVL-1 PE=4 SV=1	1	1	1	1	1	0	0	0	0	0	1	0	0	0	0	0	1	0	0	0	0	0	2.4	2.4	2.4	56.182	508	508	0.0087517	1.4812	2.4	0	0	0	0	0	34722000	34722000	0	0	0	0	0	34722000
tr|E9AE46|E9AE46_LEIMA	tr|E9AE46|E9AE46_LEIMA	1	1	1	tr|E9AE46|E9AE46_LEIMA PIH1_CS domain-containing protein OS=Leishmania major OX=5664 GN=LMJF_29_1850 PE=4 SV=1	1	1	1	1	0	1	0	1	0	0	0	1	0	1	0	0	0	1	0	1	0	0	5.4	5.4	5.4	29.383	277	277	0.0029369	1.8767	0	5.4	0	5.4	0	0	11453000	0	7847300	0	3605700	0	0	0
tr|E9AE54|E9AE54_LEIMA	tr|E9AE54|E9AE54_LEIMA	1	1	1	tr|E9AE54|E9AE54_LEIMA Uncharacterized protein OS=Leishmania major OX=5664 GN=LMJF_29_1930 PE=4 SV=1	1	1	1	1	1	1	1	0	0	0	1	1	1	0	0	0	1	1	1	0	0	0	1.3	1.3	1.3	68.335	604	604	0.0074212	1.536	1.3	1.3	1.3	0	0	0	161790000	49520000	51535000	60737000	0	0	0	0
tr|E9AE64|E9AE64_LEIMA	tr|E9AE64|E9AE64_LEIMA	1	1	1	tr|E9AE64|E9AE64_LEIMA Non-specific serine/threonine protein kinase OS=Leishmania major OX=5664 GN=LMJF_29_2020 PE=4 SV=1	1	1	1	1	0	1	0	0	0	0	0	1	0	0	0	0	0	1	0	0	0	0	1.8	1.8	1.8	88.264	814	814	0	3.3682	0	1.8	0	0	0	0	0	0	0	0	0	0	0	0
tr|E9AE72|E9AE72_LEIMA	tr|E9AE72|E9AE72_LEIMA	4	4	4	tr|E9AE72|E9AE72_LEIMA DUF4139 domain-containing protein OS=Leishmania major OX=5664 GN=LMJF_29_2100 PE=4 SV=1	1	4	4	4	1	2	4	1	0	0	1	2	4	1	0	0	1	2	4	1	0	0	10.3	10.3	10.3	69.357	640	640	0	20.315	2	6.1	10.3	2	0	0	221430000	28805000	49700000	131710000	11222000	0	0	0
tr|E9AE73|E9AE73_LEIMA	tr|E9AE73|E9AE73_LEIMA	1	1	1	tr|E9AE73|E9AE73_LEIMA Uncharacterized protein OS=Leishmania major OX=5664 GN=LMJF_29_2110 PE=4 SV=1	1	1	1	1	1	0	1	1	1	1	1	0	1	1	1	1	1	0	1	1	1	1	0.7	0.7	0.7	192.41	1757	1757	0.0047642	1.6854	0.7	0	0.7	0.7	0.7	0.7	15896000	0	0	5236600	3066800	3290500	4302500	0
tr|E9AE78|E9AE78_LEIMA	tr|E9AE78|E9AE78_LEIMA	10	10	10	tr|E9AE78|E9AE78_LEIMA Rab GDP dissociation inhibitor OS=Leishmania major OX=5664 GN=LMJF_29_2160 PE=3 SV=1	1	10	10	10	6	7	8	8	7	8	6	7	8	8	7	8	6	7	8	8	7	8	37.3	37.3	37.3	49.792	445	445	0	323.31	18.9	20.7	23.6	33.7	20.7	26.5	3724800000	670540000	754770000	799520000	588340000	458570000	453080000	616310000
tr|E9AE81|E9AE81_LEIMA	tr|E9AE81|E9AE81_LEIMA	4	4	4	tr|E9AE81|E9AE81_LEIMA Uncharacterized protein OS=Leishmania major OX=5664 GN=LMJF_29_2190 PE=4 SV=1	1	4	4	4	1	1	2	3	0	1	1	1	2	3	0	1	1	1	2	3	0	1	4.7	4.7	4.7	154.75	1436	1436	0	6.5686	1	1.6	2.9	4.5	0	1.6	80872000	2524600	20607000	10967000	27025000	0	19748000	0
tr|E9AE82|E9AE82_LEIMA	tr|E9AE82|E9AE82_LEIMA	11	11	11	tr|E9AE82|E9AE82_LEIMA Putative GTP-binding protein OS=Leishmania major OX=5664 GN=LMJF_29_2200 PE=3 SV=1	1	11	11	11	8	8	7	7	8	6	8	8	7	7	8	6	8	8	7	7	8	6	24.1	24.1	24.1	77.27	696	696	0	323.31	17.4	17.2	16.5	17.5	19.5	13.6	2528300000	500850000	613690000	443810000	279090000	422200000	268680000	500150000
tr|E9AE85|E9AE85_LEIMA	tr|E9AE85|E9AE85_LEIMA	1	1	1	tr|E9AE85|E9AE85_LEIMA Uncharacterized protein OS=Leishmania major OX=5664 GN=LMJF_29_2230 PE=4 SV=1	1	1	1	1	1	1	1	1	1	1	1	1	1	1	1	1	1	1	1	1	1	1	1.9	1.9	1.9	56.188	540	540	0	4.1368	1.9	1.9	1.9	1.9	1.9	1.9	41260000	3145100	5034500	9982300	8127100	8622900	6347700	0
tr|E9AE86|E9AE86_LEIMA	tr|E9AE86|E9AE86_LEIMA	2	2	2	tr|E9AE86|E9AE86_LEIMA Aminopeptidase OS=Leishmania major OX=5664 GN=LMJF_29_2240 PE=3 SV=1	1	2	2	2	2	2	2	2	2	2	2	2	2	2	2	2	2	2	2	2	2	2	3.2	3.2	3.2	96.388	868	868	0	58.577	3.2	3.2	3.2	3.2	3.2	3.2	211910000	32327000	20004000	64826000	36402000	27538000	30814000	33932000
tr|E9AE87|E9AE87_LEIMA	tr|E9AE87|E9AE87_LEIMA	1	1	1	tr|E9AE87|E9AE87_LEIMA Uncharacterized protein OS=Leishmania major OX=5664 GN=LMJF_29_2250 PE=4 SV=1	1	1	1	1	1	1	1	0	1	0	1	1	1	0	1	0	1	1	1	0	1	0	3	3	3	76.603	707	707	0	3.0211	3	3	3	0	3	0	10921000	3802800	2623100	4494900	0	0	0	0
tr|E9AE92|E9AE92_LEIMA	tr|E9AE92|E9AE92_LEIMA	5	5	5	tr|E9AE92|E9AE92_LEIMA Ubiquitin carboxyl-terminal hydrolase OS=Leishmania major OX=5664 GN=LMJF_29_2300 PE=3 SV=1	1	5	5	5	3	3	3	3	3	3	3	3	3	3	3	3	3	3	3	3	3	3	9.4	9.4	9.4	81.507	748	748	0	94.451	6.8	3.5	3.5	4.4	4.4	3.5	795940000	196600000	169140000	174320000	61902000	70204000	123780000	133090000
tr|E9AE93|E9AE93_LEIMA	tr|E9AE93|E9AE93_LEIMA	4	4	4	tr|E9AE93|E9AE93_LEIMA Enoyl-CoA hydratase/isomerase-like protein OS=Leishmania major OX=5664 GN=LMJF_29_2310 PE=3 SV=1	1	4	4	4	4	4	3	3	3	3	4	4	3	3	3	3	4	4	3	3	3	3	32.2	32.2	32.2	28.979	267	267	0	148.64	32.2	32.2	25.5	21.3	25.5	25.5	5220800000	988890000	1208900000	1172000000	455950000	651540000	743570000	919630000
tr|E9AE96|E9AE96_LEIMA	tr|E9AE96|E9AE96_LEIMA	1	1	1	tr|E9AE96|E9AE96_LEIMA Uncharacterized protein OS=Leishmania major OX=5664 GN=LMJF_29_2340 PE=3 SV=1	1	1	1	1	0	0	0	0	1	1	0	0	0	0	1	1	0	0	0	0	1	1	7.1	7.1	7.1	21.17	184	184	0	4.3961	0	0	0	0	7.1	7.1	189240000	0	0	0	0	81471000	107770000	0
tr|E9AE98|E9AE98_LEIMA	tr|E9AE98|E9AE98_LEIMA	8	8	8	tr|E9AE98|E9AE98_LEIMA Aspartyl putative aminopeptidase OS=Leishmania major OX=5664 GN=LMJF_29_2360 PE=3 SV=1	1	8	8	8	4	1	2	3	2	5	4	1	2	3	2	5	4	1	2	3	2	5	30.7	30.7	30.7	49.672	453	453	0	69.746	19	4.6	9.1	10.8	8.4	20.8	646290000	154730000	45917000	57753000	149680000	60522000	177680000	142020000
tr|E9AEA7|E9AEA7_LEIMA	tr|E9AEA7|E9AEA7_LEIMA	4	4	4	tr|E9AEA7|E9AEA7_LEIMA Putative heat shock protein 20 OS=Leishmania major OX=5664 GN=LMJF_29_2450 PE=3 SV=1	1	4	4	4	3	3	3	3	4	3	3	3	3	3	4	3	3	3	3	3	4	3	40	40	40	17.466	155	155	0	323.31	30.3	25.2	30.3	30.3	40	30.3	8110800000	1919300000	1950000000	1800400000	797420000	897930000	745830000	1913900000
tr|E9AEA9|E9AEA9_LEIMA;tr|E9AEA8|E9AEA8_LEIMA	tr|E9AEA9|E9AEA9_LEIMA;tr|E9AEA8|E9AEA8_LEIMA	6;6	6;6	6;6	tr|E9AEA9|E9AEA9_LEIMA Putative 60S ribosomal protein L13 OS=Leishmania major OX=5664 GN=LMJF_29_2470 PE=3 SV=1;tr|E9AEA8|E9AEA8_LEIMA Putative 60S ribosomal protein L13 OS=Leishmania major OX=5664 GN=LMJF_29_2460 PE=3 SV=1	2	6	6	6	1	2	3	6	4	5	1	2	3	6	4	5	1	2	3	6	4	5	27.7	27.7	27.7	24.775	220	220;220	0	158.05	4.1	10.9	19.1	27.7	23.6	23.6	15392000000	19742000	809770000	1153000000	5213000000	2113100000	6083600000	0
tr|E9AEB2|E9AEB2_LEIMA	tr|E9AEB2|E9AEB2_LEIMA	3	3	3	tr|E9AEB2|E9AEB2_LEIMA Vacuolar protein sorting-associated protein 4 OS=Leishmania major OX=5664 GN=VPS4 PE=3 SV=1	1	3	3	3	2	2	1	3	2	3	2	2	1	3	2	3	2	2	1	3	2	3	9.9	9.9	9.9	50.024	445	445	0	112.57	9	9.9	4.5	9.9	5.4	9.9	224400000	25168000	32661000	22960000	47210000	46032000	50374000	31338000
tr|E9AEB3|E9AEB3_LEIMA	tr|E9AEB3|E9AEB3_LEIMA	7	7	7	tr|E9AEB3|E9AEB3_LEIMA ATP-dependent 6-phosphofructokinase OS=Leishmania major OX=5664 GN=pfk PE=3 SV=1	1	7	7	7	4	4	5	4	3	3	4	4	5	4	3	3	4	4	5	4	3	3	19.5	19.5	19.5	54.004	486	486	0	236.17	7.4	15.4	9.3	7.4	7.2	7.4	1581000000	113950000	444250000	413140000	265500000	190570000	153590000	208800000
tr|E9AEB9|E9AEB9_LEIMA	tr|E9AEB9|E9AEB9_LEIMA	7	7	7	tr|E9AEB9|E9AEB9_LEIMA Putative serine/threonine-protein kinase OS=Leishmania major OX=5664 GN=LMJF_29_2570 PE=4 SV=1	1	7	7	7	4	4	3	1	1	1	4	4	3	1	1	1	4	4	3	1	1	1	28.9	28.9	28.9	56.566	501	501	0	92.772	18.8	13.8	9.8	3.6	1.8	3.6	1322200000	425240000	294890000	588370000	8960100	0	4691300	303910000
tr|E9AEC0|E9AEC0_LEIMA	tr|E9AEC0|E9AEC0_LEIMA	2	2	2	tr|E9AEC0|E9AEC0_LEIMA Uncharacterized protein OS=Leishmania major OX=5664 GN=LMJF_29_2580 PE=4 SV=1	1	2	2	2	0	0	0	1	1	0	0	0	0	1	1	0	0	0	0	1	1	0	13.9	13.9	13.9	68.852	677	677	0	3.8807	0	0	0	2.7	11.2	0	81090000	0	0	0	49250000	31839000	0	0
tr|E9AEC5|E9AEC5_LEIMA	tr|E9AEC5|E9AEC5_LEIMA	9	9	9	tr|E9AEC5|E9AEC5_LEIMA SAM domain-containing protein OS=Leishmania major OX=5664 GN=LMJF_29_2630 PE=4 SV=1	1	9	9	9	2	1	2	5	7	4	2	1	2	5	7	4	2	1	2	5	7	4	13.1	13.1	13.1	131.74	1232	1232	0	92.137	2.8	1.5	2.4	7.5	10.8	6.1	297840000	18234000	15036000	18491000	49576000	128680000	67829000	33129000
tr|E9AED0|E9AED0_LEIMA	tr|E9AED0|E9AED0_LEIMA	2	2	2	tr|E9AED0|E9AED0_LEIMA Uncharacterized protein OS=Leishmania major OX=5664 GN=LMJF_29_2680 PE=4 SV=1	1	2	2	2	0	2	0	0	0	0	0	2	0	0	0	0	0	2	0	0	0	0	2.5	2.5	2.5	120.12	1084	1084	0.0070555	1.6116	0	2.5	0	0	0	0	4669100	0	4669100	0	0	0	0	0
tr|E9AED5|E9AED5_LEIMA	tr|E9AED5|E9AED5_LEIMA	1	1	1	tr|E9AED5|E9AED5_LEIMA START domain-containing protein OS=Leishmania major OX=5664 GN=LMJF_29_2730 PE=4 SV=1	1	1	1	1	0	1	1	0	1	0	0	1	1	0	1	0	0	1	1	0	1	0	4.1	4.1	4.1	41.698	366	366	0	2.644	0	4.1	4.1	0	4.1	0	22723000	0	5095900	5434000	0	12193000	0	0
tr|E9AEE2|E9AEE2_LEIMA	tr|E9AEE2|E9AEE2_LEIMA	1	1	1	tr|E9AEE2|E9AEE2_LEIMA Putative inosine-adenosine-guanosine-nucleoside hydrolase OS=Leishmania major OX=5664 GN=LMJF_29_2800 PE=4 SV=1	1	1	1	1	1	0	1	1	0	1	1	0	1	1	0	1	1	0	1	1	0	1	6.6	6.6	6.6	36.521	333	333	0	3.6386	6.6	0	6.6	6.6	0	6.6	34918000	5953200	0	7063100	14392000	0	7509700	0
tr|E9AEE3|E9AEE3_LEIMA	tr|E9AEE3|E9AEE3_LEIMA	3	3	3	tr|E9AEE3|E9AEE3_LEIMA Ribonuclease inhibitor-like protein OS=Leishmania major OX=5664 GN=LMJF_29_2810 PE=4 SV=1	1	3	3	3	1	0	1	0	0	1	1	0	1	0	0	1	1	0	1	0	0	1	6.1	6.1	6.1	81.026	738	738	0	2.8229	2.6	0	0.9	0	0	2.6	13961000	0	0	9430200	0	0	4531200	0
tr|E9AEE5|E9AEE5_LEIMA	tr|E9AEE5|E9AEE5_LEIMA	4	4	4	tr|E9AEE5|E9AEE5_LEIMA RRM domain-containing protein OS=Leishmania major OX=5664 GN=LMJF_29_2830 PE=4 SV=1	1	4	4	4	2	1	2	4	3	4	2	1	2	4	3	4	2	1	2	4	3	4	23.8	23.8	23.8	23.553	210	210	0	149.86	23.8	11	11	23.8	23.8	23.8	747940000	31423000	19999000	39816000	194260000	195620000	266820000	51942000
tr|E9AEE8|E9AEE8_LEIMA;tr|Q4Q2R6|Q4Q2R6_LEIMA	tr|E9AEE8|E9AEE8_LEIMA;tr|Q4Q2R6|Q4Q2R6_LEIMA	6;6	6;6	6;6	tr|E9AEE8|E9AEE8_LEIMA 40S ribosomal protein S19-like protein OS=Leishmania major OX=5664 GN=LMJF_29_2860 PE=4 SV=1;tr|Q4Q2R6|Q4Q2R6_LEIMA Putative 40S ribosomal protein S19 protein OS=Leishmania major OX=5664 GN=LMJF_34_2780 PE=4 SV=1	2	6	6	6	2	2	2	4	4	4	2	2	2	4	4	4	2	2	2	4	4	4	44.7	44.7	44.7	18.12	161	161;172	0	140.28	13.7	13.7	13.7	31.1	30.4	37.3	10877000000	395250000	778800000	763660000	3078800000	3288400000	2572500000	0
tr|E9AEE9|E9AEE9_LEIMA	tr|E9AEE9|E9AEE9_LEIMA	1	1	1	tr|E9AEE9|E9AEE9_LEIMA Uncharacterized protein OS=Leishmania major OX=5664 GN=LMJF_29_2870 PE=4 SV=1	1	1	1	1	1	0	1	0	0	0	1	0	1	0	0	0	1	0	1	0	0	0	7.5	7.5	7.5	42.315	385	385	0.0024594	1.9145	7.5	0	7.5	0	0	0	4779600	2287000	0	2492500	0	0	0	0
tr|E9AEG9|E9AEG9_LEIMA;tr|Q4Q4S1|Q4Q4S1_LEIMA	tr|E9AEG9|E9AEG9_LEIMA;tr|Q4Q4S1|Q4Q4S1_LEIMA	2;2	2;2	2;2	tr|E9AEG9|E9AEG9_LEIMA Uncharacterized protein OS=Leishmania major OX=5664 GN=LMJF_32_3548 PE=4 SV=1;tr|Q4Q4S1|Q4Q4S1_LEIMA Uncharacterized protein OS=Leishmania major OX=5664 GN=LMJF_32_3500 PE=4 SV=2	2	2	2	2	1	2	2	0	0	0	1	2	2	0	0	0	1	2	2	0	0	0	8.8	8.8	8.8	50.746	453	453;504	0	19.306	4	8.8	8.8	0	0	0	298570000	54090000	146020000	98460000	0	0	0	0
tr|E9AFY3|E9AFY3_LEIMA;tr|E9AEH2|E9AEH2_LEIMA	tr|E9AFY3|E9AFY3_LEIMA;tr|E9AEH2|E9AEH2_LEIMA	1;1	1;1	1;1	tr|E9AFY3|E9AFY3_LEIMA 60S ribosomal protein L37 OS=Leishmania major OX=5664 GN=LMJF_35_5100 PE=4 SV=1;tr|E9AEH2|E9AEH2_LEIMA Ribosomal protein L37 OS=Leishmania major OX=5664 GN=LMJF_33_1955 PE=3 SV=1	2	1	1	1	0	0	0	0	1	1	0	0	0	0	1	1	0	0	0	0	1	1	11.8	11.8	11.8	9.1286	76	76;83	0	4.9187	0	0	0	0	11.8	11.8	0	0	0	0	0	0	0	0
tr|E9AEI0|E9AEI0_LEIMA;tr|E9AEH9|E9AEH9_LEIMA	tr|E9AEI0|E9AEI0_LEIMA;tr|E9AEH9|E9AEH9_LEIMA	13;9	13;9	13;9	tr|E9AEI0|E9AEI0_LEIMA Pyruvate kinase OS=Leishmania major OX=5664 GN=LMJF_35_0030 PE=3 SV=1;tr|E9AEH9|E9AEH9_LEIMA Pyruvate kinase OS=Leishmania major OX=5664 GN=LMJF_35_0020 PE=3 SV=1	2	13	13	13	10	11	10	10	11	10	10	11	10	10	11	10	10	11	10	10	11	10	44.3	44.3	44.3	54.226	499	499;524	0	323.31	38.1	40.9	36.3	38.1	41.5	36.3	11532000000	1960900000	1774100000	2689200000	1622400000	1710400000	1775000000	2160600000
tr|E9AEI2|E9AEI2_LEIMA	tr|E9AEI2|E9AEI2_LEIMA	5	5	5	tr|E9AEI2|E9AEI2_LEIMA Putative 2-oxoisovalerate dehydrogenase beta subunit, mitochondrial OS=Leishmania major OX=5664 GN=LMJF_35_0050 PE=4 SV=1	1	5	5	5	2	4	5	4	4	3	2	4	5	4	4	3	2	4	5	4	4	3	15.6	15.6	15.6	39.948	366	366	0	24.006	6.6	11.7	15.6	11.7	11.7	11.2	574210000	32526000	106710000	152010000	97382000	104400000	81186000	88354000
tr|E9AEI4|E9AEI4_LEIMA	tr|E9AEI4|E9AEI4_LEIMA	8	8	8	tr|E9AEI4|E9AEI4_LEIMA Prohibitin OS=Leishmania major OX=5664 GN=LMJF_35_0070 PE=3 SV=1	1	8	8	8	6	4	6	3	4	6	6	4	6	3	4	6	6	4	6	3	4	6	31.5	31.5	31.5	32.327	292	292	0	110.03	26.4	22.3	27.7	17.1	17.8	23.3	794490000	195700000	140960000	191460000	20824000	43638000	201900000	157030000
tr|E9AEI7|E9AEI7_LEIMA	tr|E9AEI7|E9AEI7_LEIMA	4	4	4	tr|E9AEI7|E9AEI7_LEIMA Uncharacterized protein OS=Leishmania major OX=5664 GN=LMJF_35_0100 PE=4 SV=1	1	4	4	4	3	2	2	2	3	2	3	2	2	2	3	2	3	2	2	2	3	2	31.2	31.2	31.2	24.211	202	202	0	21.675	25.7	14.9	14.9	14.9	20.3	14.9	791650000	198800000	96158000	126750000	112020000	101230000	156700000	105710000
tr|E9AEJ0|E9AEJ0_LEIMA	tr|E9AEJ0|E9AEJ0_LEIMA	1	1	1	tr|E9AEJ0|E9AEJ0_LEIMA Putative ADP-ribosylation factor-like 2, arl2 OS=Leishmania major OX=5664 GN=ARL2 PE=3 SV=1	1	1	1	1	1	1	1	1	1	1	1	1	1	1	1	1	1	1	1	1	1	1	5.9	5.9	5.9	20.891	186	186	0	178.84	5.9	5.9	5.9	5.9	5.9	5.9	844670000	127170000	140540000	130450000	134360000	130570000	181580000	0
tr|E9AEJ6|E9AEJ6_LEIMA	tr|E9AEJ6|E9AEJ6_LEIMA	3	3	3	tr|E9AEJ6|E9AEJ6_LEIMA FCP1 homology domain-containing protein OS=Leishmania major OX=5664 GN=LMJF_35_0190 PE=4 SV=1	1	3	3	3	2	1	2	2	1	2	2	1	2	2	1	2	2	1	2	2	1	2	20	20	20	27.169	240	240	0	37.468	20	8.3	20	20	8.3	8.8	200330000	40268000	8770600	61250000	37035000	32231000	20777000	40539000
tr|E9AEK1|E9AEK1_LEIMA	tr|E9AEK1|E9AEK1_LEIMA	4	4	4	tr|E9AEK1|E9AEK1_LEIMA 60S ribosomal protein L30 OS=Leishmania major OX=5664 GN=LMJF_35_0240 PE=4 SV=1	1	4	4	4	1	1	1	2	3	4	1	1	1	2	3	4	1	1	1	2	3	4	45.2	45.2	45.2	11.352	104	104	0	323.31	12.5	12.5	12.5	26.9	30.8	45.2	6264000000	127420000	153150000	133290000	1166700000	1854100000	2829300000	0
tr|E9AEK7|E9AEK7_LEIMA	tr|E9AEK7|E9AEK7_LEIMA	1	1	1	tr|E9AEK7|E9AEK7_LEIMA Uncharacterized protein OS=Leishmania major OX=5664 GN=LMJF_35_0300 PE=4 SV=1	1	1	1	1	1	0	1	0	0	0	1	0	1	0	0	0	1	0	1	0	0	0	7.8	7.8	7.8	35.665	332	332	0	2.9025	7.8	0	7.8	0	0	0	64453000	33556000	0	30897000	0	0	0	0
tr|E9AEL2|E9AEL2_LEIMA	tr|E9AEL2|E9AEL2_LEIMA	2	2	2	tr|E9AEL2|E9AEL2_LEIMA Uncharacterized protein OS=Leishmania major OX=5664 GN=LMJF_35_0350 PE=4 SV=1	1	2	2	2	1	0	1	1	0	0	1	0	1	1	0	0	1	0	1	1	0	0	4.8	4.8	4.8	76.379	703	703	0.002934	1.8756	3.4	0	1.4	1.4	0	0	12437000	8858900	0	1630600	1947800	0	0	8858900
tr|E9AEL3|E9AEL3_LEIMA	tr|E9AEL3|E9AEL3_LEIMA	7	7	7	tr|E9AEL3|E9AEL3_LEIMA Enoyl-CoA hydratase/isomerase family protein,conserved OS=Leishmania major OX=5664 GN=LMJF_35_0360 PE=4 SV=1	1	7	7	7	7	6	6	4	3	3	7	6	6	4	3	3	7	6	6	4	3	3	38	38	38	30.905	297	297	0	171.94	38	38	38	25.9	19.9	21.9	1388700000	320660000	209720000	499310000	130540000	75972000	152480000	235670000
tr|E9AEL4|E9AEL4_LEIMA	tr|E9AEL4|E9AEL4_LEIMA	8	8	8	tr|E9AEL4|E9AEL4_LEIMA Putative ATP-dependent DEAD-box RNA helicase OS=Leishmania major OX=5664 GN=LMJF_35_0370 PE=3 SV=1	1	8	8	8	7	7	5	5	6	6	7	7	5	5	6	6	7	7	5	5	6	6	27.9	27.9	27.9	46.405	405	405	0	323.01	23.7	23.7	15.3	16.3	18	18	11984000000	1990500000	2180900000	2039700000	1989300000	1855300000	1928300000	1921700000
tr|E9AEL6|E9AEL6_LEIMA	tr|E9AEL6|E9AEL6_LEIMA	5	5	5	tr|E9AEL6|E9AEL6_LEIMA Uncharacterized protein OS=Leishmania major OX=5664 GN=LMJF_35_0390 PE=4 SV=1	1	5	5	5	0	0	1	4	2	3	0	0	1	4	2	3	0	0	1	4	2	3	16.6	16.6	16.6	57.153	547	547	0	23.487	0	0	2.7	13.5	7.5	7.5	240670000	0	0	5855800	76976000	71265000	86569000	0
tr|Q9XZX0|Q9XZX0_LEIMA;tr|Q9XTP3|Q9XTP3_LEIMA;tr|E9AEN9|E9AEN9_LEIMA	tr|Q9XZX0|Q9XZX0_LEIMA;tr|Q9XTP3|Q9XTP3_LEIMA;tr|E9AEN9|E9AEN9_LEIMA	1;1;1	1;1;1	1;1;1	tr|Q9XZX0|Q9XZX0_LEIMA Putative beta-fructofuranosidase OS=Leishmania major OX=5664 GN=LMJF_04_0320 PE=3 SV=2;tr|Q9XTP3|Q9XTP3_LEIMA Putative beta-fructofuranosidase OS=Leishmania major OX=5664 GN=LMJF_04_0310 PE=3 SV=1;tr|E9AEN9|E9AEN9_LEIMA Beta-fructofu	3	1	1	1	0	0	0	1	1	0	0	0	0	1	1	0	0	0	0	1	1	0	2.9	2.9	2.9	54.194	486	486;640;1090	0	2.8535	0	0	0	2.9	2.9	0	29920000	0	0	0	15821000	14099000	0	0
tr|E9AEQ0|E9AEQ0_LEIMA	tr|E9AEQ0|E9AEQ0_LEIMA	6	6	6	tr|E9AEQ0|E9AEQ0_LEIMA Putative proteasome activator protein pa26 OS=Leishmania major OX=5664 GN=LMJF_35_0750 PE=4 SV=1	1	6	6	6	6	3	4	4	4	6	6	3	4	4	4	6	6	3	4	4	4	6	36.8	36.8	36.8	24.143	223	223	0	101.55	36.8	15.7	26.9	30	30	36.8	2867600000	560260000	363410000	710210000	356350000	378790000	498590000	472300000
tr|E9AEQ1|E9AEQ1_LEIMA	tr|E9AEQ1|E9AEQ1_LEIMA	1	1	1	tr|E9AEQ1|E9AEQ1_LEIMA Conserved CBS domain protein OS=Leishmania major OX=5664 GN=LMJF_35_0760 PE=4 SV=1	1	1	1	1	0	1	1	0	1	1	0	1	1	0	1	1	0	1	1	0	1	1	4.6	4.6	4.6	52.356	481	481	0.0015448	2.2631	0	4.6	4.6	0	4.6	4.6	64566000	0	18153000	18679000	0	14090000	13645000	0
tr|E9AEQ8|E9AEQ8_LEIMA	tr|E9AEQ8|E9AEQ8_LEIMA	9	7	7	tr|E9AEQ8|E9AEQ8_LEIMA NADH-dependent fumarate reductase-like protein OS=Leishmania major OX=5664 GN=LMJF_35_0830 PE=4 SV=1	1	9	7	7	5	4	7	1	1	1	3	2	5	0	0	0	3	2	5	0	0	0	14.7	12.9	12.9	129.77	1194	1194	0	14.942	5.6	5.7	11.1	1.2	1.2	1.2	144150000	30253000	16677000	97221000	0	0	0	0
tr|E9AER1|E9AER1_LEIMA	tr|E9AER1|E9AER1_LEIMA	1	1	1	tr|E9AER1|E9AER1_LEIMA Cytochrome c domain-containing protein OS=Leishmania major OX=5664 GN=LMJF_35_0860 PE=4 SV=1	1	1	1	1	1	1	0	1	0	1	1	1	0	1	0	1	1	1	0	1	0	1	5.2	5.2	5.2	46.151	424	424	0.00104	2.3079	5.2	5.2	0	5.2	0	5.2	31085000	3825200	4170700	0	9325200	0	13764000	0
tr|E9AER5|E9AER5_LEIMA	tr|E9AER5|E9AER5_LEIMA	2	2	2	tr|E9AER5|E9AER5_LEIMA Uncharacterized protein OS=Leishmania major OX=5664 GN=LMJF_35_0900 PE=4 SV=1	1	2	2	2	0	0	0	1	1	0	0	0	0	1	1	0	0	0	0	1	1	0	11.1	11.1	11.1	27.923	235	235	0	2.4564	0	0	0	5.1	6	0	11297000	0	0	0	2502100	8794700	0	0
tr|E9AES0|E9AES0_LEIMA	tr|E9AES0|E9AES0_LEIMA	2	2	2	tr|E9AES0|E9AES0_LEIMA PSP1 C-terminal domain-containing protein OS=Leishmania major OX=5664 GN=LMJF_35_0950 PE=4 SV=1	1	2	2	2	0	0	0	2	0	0	0	0	0	2	0	0	0	0	0	2	0	0	11.9	11.9	11.9	45.307	412	412	0	5.8015	0	0	0	11.9	0	0	24089000	0	0	0	24089000	0	0	0
tr|E9AES2|E9AES2_LEIMA	tr|E9AES2|E9AES2_LEIMA	8	8	5	tr|E9AES2|E9AES2_LEIMA Putative aldose 1-epimerase OS=Leishmania major OX=5664 GN=LMJF_35_0970 PE=4 SV=1	1	8	8	5	8	7	6	5	5	4	8	7	6	5	5	4	5	4	3	2	2	1	38	38	17.5	41.427	371	371	0	319.45	38	38	35	30.5	30.5	27.8	7824100000	1983800000	1738700000	1813200000	852250000	722630000	713580000	1624700000
tr|E9AES3|E9AES3_LEIMA	tr|E9AES3|E9AES3_LEIMA	5	2	2	tr|E9AES3|E9AES3_LEIMA Aldose 1-epimerase-like protein OS=Leishmania major OX=5664 GN=LMJF_35_0980 PE=4 SV=1	1	5	2	2	4	4	4	5	5	4	1	1	1	2	2	1	1	1	1	2	2	1	26	5.8	5.8	41.947	377	377	0	37.604	25.5	25.5	25.5	26	26	25.5	494600000	46042000	62211000	71275000	103610000	119860000	91605000	0
tr|E9AES4|E9AES4_LEIMA	tr|E9AES4|E9AES4_LEIMA	5	5	5	tr|E9AES4|E9AES4_LEIMA Uncharacterized protein OS=Leishmania major OX=5664 GN=LMJF_35_0990 PE=4 SV=1	1	5	5	5	3	0	3	4	4	1	3	0	3	4	4	1	3	0	3	4	4	1	11.6	11.6	11.6	89.774	857	857	0	8.4625	6.1	0	6.2	8.3	9.5	2.2	209310000	16860000	0	37296000	48490000	91556000	15110000	35719000
tr|E9AET0|E9AET0_LEIMA	tr|E9AET0|E9AET0_LEIMA	1	1	1	tr|E9AET0|E9AET0_LEIMA Protein kinase domain-containing protein OS=Leishmania major OX=5664 GN=LMJF_35_1050 PE=3 SV=1	1	1	1	1	1	1	1	0	0	0	1	1	1	0	0	0	1	1	1	0	0	0	2.9	2.9	2.9	53.828	489	489	0.0029197	1.8448	2.9	2.9	2.9	0	0	0	10865000	5443600	5421300	0	0	0	0	0
tr|E9AET3|E9AET3_LEIMA	tr|E9AET3|E9AET3_LEIMA	1	1	1	tr|E9AET3|E9AET3_LEIMA Kri1_C domain-containing protein OS=Leishmania major OX=5664 GN=LMJF_35_1090 PE=4 SV=1	1	1	1	1	0	0	0	1	1	0	0	0	0	1	1	0	0	0	0	1	1	0	1.3	1.3	1.3	114.14	1049	1049	0.0015488	2.2759	0	0	0	1.3	1.3	0	12633000	0	0	0	4952800	7680000	0	0
tr|E9AET5|E9AET5_LEIMA	tr|E9AET5|E9AET5_LEIMA	1	1	1	tr|E9AET5|E9AET5_LEIMA Uncharacterized protein OS=Leishmania major OX=5664 GN=LMJF_35_1110 PE=4 SV=1	1	1	1	1	0	1	1	1	1	1	0	1	1	1	1	1	0	1	1	1	1	1	3.3	3.3	3.3	35.323	329	329	0.0096419	1.4673	0	3.3	3.3	3.3	3.3	3.3	29420000	0	2939400	6838800	4997800	8359400	6284800	0
tr|E9AEU1|E9AEU1_LEIMA	tr|E9AEU1|E9AEU1_LEIMA	20	20	18	tr|E9AEU1|E9AEU1_LEIMA Putative NADH-dependent fumarate reductase OS=Leishmania major OX=5664 GN=LMJF_35_1180 PE=4 SV=1	1	20	20	18	18	16	18	10	10	8	18	16	18	10	10	8	16	14	16	9	9	7	27.6	27.6	25.7	123.2	1147	1147	0	323.31	25.8	23.3	23.9	16.3	17.6	14.5	6749200000	1926900000	1720500000	1974100000	413070000	451530000	263080000	1568000000
tr|E9AEU2|E9AEU2_LEIMA	tr|E9AEU2|E9AEU2_LEIMA	5	4	4	tr|E9AEU2|E9AEU2_LEIMA Putative NADH-dependent fumarate reductase OS=Leishmania major OX=5664 GN=LMJF_35_1190 PE=4 SV=1	1	5	4	4	4	4	3	1	1	0	3	3	2	1	1	0	3	3	2	1	1	0	16	14.3	14.3	52.225	495	495	0	16.712	13.9	9.7	6.5	2.8	2.8	0	181520000	53554000	45489000	50999000	15681000	15794000	0	53554000
tr|E9AEU4|E9AEU4_LEIMA	tr|E9AEU4|E9AEU4_LEIMA	4	4	4	tr|E9AEU4|E9AEU4_LEIMA Uncharacterized protein OS=Leishmania major OX=5664 GN=LMJF_35_1210 PE=4 SV=1	1	4	4	4	3	2	2	1	2	3	3	2	2	1	2	3	3	2	2	1	2	3	34.2	34.2	34.2	24.568	219	219	0	45.18	20.5	20.5	19.2	9.6	19.2	34.2	406220000	70858000	66819000	65646000	33164000	52873000	116860000	64495000
tr|E9AEU5|E9AEU5_LEIMA	tr|E9AEU5|E9AEU5_LEIMA	4	4	4	tr|E9AEU5|E9AEU5_LEIMA Putative short chain dehydrogenase OS=Leishmania major OX=5664 GN=LMJF_35_1220 PE=3 SV=1	1	4	4	4	3	3	2	2	3	3	3	3	2	2	3	3	3	3	2	2	3	3	30	30	30	24.874	233	233	0	60.839	26.2	26.2	26.2	13.7	26.2	26.2	641210000	125020000	115450000	88662000	81514000	133930000	96638000	125470000
tr|E9AEU6|E9AEU6_LEIMA	tr|E9AEU6|E9AEU6_LEIMA	1	1	1	tr|E9AEU6|E9AEU6_LEIMA Putative short chain dehydrogenase OS=Leishmania major OX=5664 GN=LMJF_35_1230 PE=4 SV=1	1	1	1	1	0	0	0	1	1	1	0	0	0	1	1	1	0	0	0	1	1	1	4.7	4.7	4.7	28.105	254	254	0	5.4982	0	0	0	4.7	4.7	4.7	17973000	0	0	0	5127800	5348400	7496700	0
tr|E9AEU8|E9AEU8_LEIMA	tr|E9AEU8|E9AEU8_LEIMA	1	1	1	tr|E9AEU8|E9AEU8_LEIMA Thioredoxin-like protein OS=Leishmania major OX=5664 GN=LMJF_35_1250 PE=4 SV=1	1	1	1	1	1	1	1	1	1	1	1	1	1	1	1	1	1	1	1	1	1	1	6.1	6.1	6.1	25.469	228	228	0	11.678	6.1	6.1	6.1	6.1	6.1	6.1	87164000	11371000	10929000	15641000	14005000	16981000	18236000	0
tr|E9AEW1|E9AEW1_LEIMA	tr|E9AEW1|E9AEW1_LEIMA	12	12	12	tr|E9AEW1|E9AEW1_LEIMA Metallo-peptidase, Clan ME, Family M16 OS=Leishmania major OX=5664 GN=LMJF_35_1380 PE=4 SV=1	1	12	12	12	7	5	7	10	8	8	7	5	7	10	8	8	7	5	7	10	8	8	40.2	40.2	40.2	54.536	490	490	0	323.31	24.3	19.4	24.3	37.1	27.1	31.4	5907000000	936160000	791230000	1067900000	877760000	1082700000	1151400000	906440000
tr|E9AEW4|E9AEW4_LEIMA	tr|E9AEW4|E9AEW4_LEIMA	16	16	16	tr|E9AEW4|E9AEW4_LEIMA Putative threonyl-tRNA synthetase OS=Leishmania major OX=5664 GN=LMJF_35_1410 PE=3 SV=1	1	16	16	16	7	10	8	11	11	11	7	10	8	11	11	11	7	10	8	11	11	11	30.9	30.9	30.9	89.465	787	787	0	239.5	15.5	23.1	20.2	25.7	22.5	24.1	3352100000	299250000	455710000	388420000	684910000	744910000	778940000	447730000
tr|E9AEW5|E9AEW5_LEIMA	tr|E9AEW5|E9AEW5_LEIMA	2	2	2	tr|E9AEW5|E9AEW5_LEIMA Putative peroxisome targeting signal 1 receptor OS=Leishmania major OX=5664 GN=LMJF_35_1420 PE=4 SV=1	1	2	2	2	1	0	0	1	1	2	1	0	0	1	1	2	1	0	0	1	1	2	4.4	4.4	4.4	70.741	631	631	0	2.7602	1.1	0	0	1.1	1.1	4.4	46675000	2588200	0	0	7518700	7760800	28808000	0
tr|E9AEW9|E9AEW9_LEIMA	tr|E9AEW9|E9AEW9_LEIMA	2	2	2	tr|E9AEW9|E9AEW9_LEIMA Uncharacterized protein OS=Leishmania major OX=5664 GN=LMJF_35_1460 PE=4 SV=1	1	2	2	2	2	2	1	2	2	2	2	2	1	2	2	2	2	2	1	2	2	2	6.7	6.7	6.7	35.817	329	329	0	9.2323	6.7	6.7	6.7	6.7	6.7	6.7	164800000	39683000	32629000	16053000	43767000	8857800	23811000	35678000
tr|E9AEX0|E9AEX0_LEIMA	tr|E9AEX0|E9AEX0_LEIMA	2	2	2	tr|E9AEX0|E9AEX0_LEIMA Putative choline/ethanolamine kinase OS=Leishmania major OX=5664 GN=LMJF_35_1470 PE=4 SV=1	1	2	2	2	1	1	1	1	2	0	1	1	1	1	2	0	1	1	1	1	2	0	5.2	5.2	5.2	76.186	668	668	0	3.0393	3.1	3.1	3.1	3.1	5.2	0	20825000	3179500	2139600	0	9802200	5704300	0	0
tr|E9AEX1|E9AEX1_LEIMA	tr|E9AEX1|E9AEX1_LEIMA	3	3	3	tr|E9AEX1|E9AEX1_LEIMA Arginase OS=Leishmania major OX=5664 GN=LMJF_35_1480 PE=3 SV=1	1	3	3	3	1	1	1	3	1	2	1	1	1	3	1	2	1	1	1	3	1	2	21.9	21.9	21.9	36.131	329	329	0	38.603	9.7	9.7	9.7	21.9	9.7	17.6	153470000	14674000	7354000	15195000	44144000	20248000	51858000	0
tr|E9AEX3|E9AEX3_LEIMA	tr|E9AEX3|E9AEX3_LEIMA	1	1	1	tr|E9AEX3|E9AEX3_LEIMA Mitochondrial import inner membrane translocase subunit TIM50 OS=Leishmania major OX=5664 GN=LMJF_35_1510 PE=3 SV=1	1	1	1	1	1	1	1	1	0	1	1	1	1	1	0	1	1	1	1	1	0	1	3.4	3.4	3.4	64.459	583	583	0	10.954	3.4	3.4	3.4	3.4	0	3.4	87835000	11809000	16132000	12855000	27189000	0	19850000	0
tr|E9AEX4|E9AEX4_LEIMA	tr|E9AEX4|E9AEX4_LEIMA	2	2	2	tr|E9AEX4|E9AEX4_LEIMA Uncharacterized protein OS=Leishmania major OX=5664 GN=LMJF_35_1520 PE=4 SV=1	1	2	2	2	2	0	1	1	0	0	2	0	1	1	0	0	2	0	1	1	0	0	3.6	3.6	3.6	68.95	618	618	0.001552	2.2867	3.6	0	1.9	1.9	0	0	29868000	13121000	0	11220000	5526800	0	0	13121000
tr|E9AEX6|E9AEX6_LEIMA	tr|E9AEX6|E9AEX6_LEIMA	6	6	6	tr|E9AEX6|E9AEX6_LEIMA Putative reiske iron-sulfur protein OS=Leishmania major OX=5664 GN=LMJF_35_1540 PE=4 SV=1	1	6	6	6	2	2	4	3	3	3	2	2	4	3	3	3	2	2	4	3	3	3	28.6	28.6	28.6	33.741	297	297	0	73.336	13.8	14.8	23.2	19.2	18.5	18.5	1358300000	135780000	250320000	272910000	241140000	253360000	204790000	182080000
tr|E9AEX9|E9AEX9_LEIMA	tr|E9AEX9|E9AEX9_LEIMA	2	2	2	tr|E9AEX9|E9AEX9_LEIMA Uncharacterized protein OS=Leishmania major OX=5664 GN=LMJF_35_1570 PE=4 SV=1	1	2	2	2	1	1	1	2	2	1	1	1	1	2	2	1	1	1	1	2	2	1	6.9	6.9	6.9	40.088	346	346	0	4.9998	6.1	6.1	6.1	6.9	6.9	6.1	33296000	3239700	2806300	2453300	10888000	10399000	3509300	0
tr|E9AEY1|E9AEY1_LEIMA	tr|E9AEY1|E9AEY1_LEIMA	1	1	1	tr|E9AEY1|E9AEY1_LEIMA Uncharacterized protein OS=Leishmania major OX=5664 GN=LMJF_35_1590 PE=4 SV=1	1	1	1	1	1	1	1	0	1	0	1	1	1	0	1	0	1	1	1	0	1	0	2.4	2.4	2.4	66.381	578	578	0	2.3642	2.4	2.4	2.4	0	2.4	0	33755000	0	0	7754600	0	26001000	0	0
tr|E9AEZ6|E9AEZ6_LEIMA	tr|E9AEZ6|E9AEZ6_LEIMA	2	2	2	tr|E9AEZ6|E9AEZ6_LEIMA Dynein light chain roadblock OS=Leishmania major OX=5664 GN=LMJF_35_1750 PE=3 SV=1	1	2	2	2	2	1	2	2	2	2	2	1	2	2	2	2	2	1	2	2	2	2	28.6	28.6	28.6	13.516	119	119	0	143.74	28.6	10.1	28.6	28.6	28.6	28.6	632910000	136220000	40051000	85438000	71225000	66933000	233040000	104510000
tr|E9AEZ8|E9AEZ8_LEIMA	tr|E9AEZ8|E9AEZ8_LEIMA	4	4	4	tr|E9AEZ8|E9AEZ8_LEIMA RPN13_C domain-containing protein OS=Leishmania major OX=5664 GN=LMJF_35_1760 PE=4 SV=1	1	4	4	4	2	1	1	2	1	0	2	1	1	2	1	0	2	1	1	2	1	0	19.5	19.5	19.5	27.275	246	246	0	9.0323	7.7	5.3	6.1	14.2	6.5	0	66689000	25274000	12056000	4121000	15185000	10053000	0	25274000
tr|E9AF02|E9AF02_LEIMA	tr|E9AF02|E9AF02_LEIMA	1	1	1	tr|E9AF02|E9AF02_LEIMA Trypanin-like protein OS=Leishmania major OX=5664 GN=LMJF_35_1810 PE=4 SV=1	1	1	1	1	0	1	0	0	0	0	0	1	0	0	0	0	0	1	0	0	0	0	4.6	4.6	4.6	54.109	461	461	0	38.957	0	4.6	0	0	0	0	23404000	0	23404000	0	0	0	0	0
tr|E9AF03|E9AF03_LEIMA	tr|E9AF03|E9AF03_LEIMA	3	3	3	tr|E9AF03|E9AF03_LEIMA Uncharacterized protein OS=Leishmania major OX=5664 GN=LMJF_35_1820 PE=4 SV=1	1	3	3	3	1	0	1	2	3	2	1	0	1	2	3	2	1	0	1	2	3	2	19.4	19.4	19.4	31.589	273	273	0	9.3755	10.3	0	10.3	9.2	19.4	14.7	620720000	14428000	0	9659700	187080000	181210000	228340000	0
tr|E9AF06|E9AF06_LEIMA	tr|E9AF06|E9AF06_LEIMA	3	3	3	tr|E9AF06|E9AF06_LEIMA Putative ER--golgi transport protein gp25L OS=Leishmania major OX=5664 GN=LMJF_35_1850 PE=3 SV=1	1	3	3	3	1	1	1	3	1	1	1	1	1	3	1	1	1	1	1	3	1	1	20.4	20.4	20.4	24.535	216	216	0	36.307	7.9	7.9	7.9	20.4	7.9	12.5	173950000	88991000	9662700	22449000	31933000	11712000	9205500	88991000
tr|E9AF09|E9AF09_LEIMA;tr|E9AF10|E9AF10_LEIMA	tr|E9AF09|E9AF09_LEIMA;tr|E9AF10|E9AF10_LEIMA	4;4	4;4	4;4	tr|E9AF09|E9AF09_LEIMA Putative 60S ribosomal protein L5 OS=Leishmania major OX=5664 GN=LMJF_35_1880 PE=3 SV=1;tr|E9AF10|E9AF10_LEIMA Putative 60S ribosomal protein L5 OS=Leishmania major OX=5664 GN=LMJF_35_1890 PE=3 SV=1	2	4	4	4	3	2	2	3	4	4	3	2	2	3	4	4	3	2	2	3	4	4	21	21	21	33.985	305	305;328	0	323.31	17.4	17.4	4.6	17.4	21	21	11935000000	700870000	671100000	781380000	3110900000	3501600000	3169500000	752340000
tr|Q4QCE1|Q4QCE1_LEIMA;tr|E9AF13|E9AF13_LEIMA	tr|Q4QCE1|Q4QCE1_LEIMA;tr|E9AF13|E9AF13_LEIMA	3;3	3;3	3;3	tr|Q4QCE1|Q4QCE1_LEIMA Putative 60S Ribosomal protein L36 OS=Leishmania major OX=5664 GN=LMJF_21_0730 PE=4 SV=1;tr|E9AF13|E9AF13_LEIMA Putative 60S Ribosomal protein L36 OS=Leishmania major OX=5664 GN=LMJF_35_1920 PE=4 SV=1	2	3	3	3	2	3	3	2	2	2	2	3	3	2	2	2	2	3	3	2	2	2	28.6	28.6	28.6	11.942	105	105;105	0	252.21	14.3	28.6	28.6	14.3	14.3	14.3	5519300000	344390000	307260000	353270000	1754500000	1038900000	1720900000	267260000
tr|E9AF19|E9AF19_LEIMA	tr|E9AF19|E9AF19_LEIMA	1	1	1	tr|E9AF19|E9AF19_LEIMA UBX domain-containing protein OS=Leishmania major OX=5664 GN=LMJF_35_1970 PE=4 SV=1	1	1	1	1	1	1	1	1	1	1	1	1	1	1	1	1	1	1	1	1	1	1	2.4	2.4	2.4	37.534	332	332	0	11.95	2.4	2.4	2.4	2.4	2.4	2.4	95480000	16166000	18042000	16565000	11339000	16170000	17199000	0
tr|E9AF21|E9AF21_LEIMA	tr|E9AF21|E9AF21_LEIMA	6	6	6	tr|E9AF21|E9AF21_LEIMA Uncharacterized protein OS=Leishmania major OX=5664 GN=LMJF_35_1990 PE=4 SV=1	1	6	6	6	2	2	2	3	6	6	2	2	2	3	6	6	2	2	2	3	6	6	7.9	7.9	7.9	115.92	1062	1062	0	47.378	4	4	4	5.2	7.9	7.9	376060000	18396000	18446000	26094000	87198000	96845000	129080000	29231000
tr|E9AF27|E9AF27_LEIMA	tr|E9AF27|E9AF27_LEIMA	4	4	2	tr|E9AF27|E9AF27_LEIMA 60S ribosomal protein L32 OS=Leishmania major OX=5664 GN=LMJF_35_2050 PE=4 SV=1	1	4	4	2	3	1	3	4	4	4	3	1	3	4	4	4	2	0	2	2	2	2	24.8	24.8	14.3	15.378	133	133	0	97.904	23.3	9	23.3	24.8	24.8	24.8	2196500000	44629000	26349000	34540000	711340000	735300000	644340000	145160000
tr|E9AF31|E9AF31_LEIMA	tr|E9AF31|E9AF31_LEIMA	7	7	7	tr|E9AF31|E9AF31_LEIMA Putative calcium motive P-type ATPase OS=Leishmania major OX=5664 GN=LMJF_35_2080 PE=3 SV=1	1	7	7	7	2	0	2	6	4	4	2	0	2	6	4	4	2	0	2	6	4	4	13.1	13.1	13.1	122.08	1109	1109	0	18.876	5.1	0	4	11.4	8.3	7.9	526840000	10450000	0	46773000	186670000	120020000	162920000	54292000
tr|E9AF32|E9AF32_LEIMA	tr|E9AF32|E9AF32_LEIMA	3	3	3	tr|E9AF32|E9AF32_LEIMA Putative kinesin OS=Leishmania major OX=5664 GN=LMJF_35_2090 PE=3 SV=1	1	3	3	3	1	3	2	0	0	0	1	3	2	0	0	0	1	3	2	0	0	0	11.2	11.2	11.2	77.02	698	698	0	17.845	3.7	11.2	5.9	0	0	0	102460000	27379000	38391000	36686000	0	0	0	0
tr|E9AF33|E9AF33_LEIMA	tr|E9AF33|E9AF33_LEIMA	1	1	1	tr|E9AF33|E9AF33_LEIMA Uncharacterized protein OS=Leishmania major OX=5664 GN=LMJF_35_2100 PE=4 SV=1	1	1	1	1	0	1	0	0	1	1	0	1	0	0	1	1	0	1	0	0	1	1	1.7	1.7	1.7	80.341	723	723	0	2.8412	0	1.7	0	0	1.7	1.7	0	0	0	0	0	0	0	0
tr|E9AF34|E9AF34_LEIMA	tr|E9AF34|E9AF34_LEIMA	5	5	5	tr|E9AF34|E9AF34_LEIMA Uncharacterized protein OS=Leishmania major OX=5664 GN=LMJF_35_2110 PE=4 SV=1	1	5	5	5	2	5	2	0	0	2	2	5	2	0	0	2	2	5	2	0	0	2	19.7	19.7	19.7	49.781	456	456	0	11.957	7.9	19.7	7.9	0	0	7.9	136330000	60675000	41885000	12703000	0	0	21063000	50702000
tr|E9AF35|E9AF35_LEIMA	tr|E9AF35|E9AF35_LEIMA	1	1	1	tr|E9AF35|E9AF35_LEIMA Putative R-SNARE protein OS=Leishmania major OX=5664 GN=LMJF_35_2120 PE=3 SV=1	1	1	1	1	1	1	1	1	0	0	1	1	1	1	0	0	1	1	1	1	0	0	6.3	6.3	6.3	23.041	205	205	0	6.9981	6.3	6.3	6.3	6.3	0	0	62798000	11158000	16616000	21300000	13723000	0	0	0
tr|E9AF39|E9AF39_LEIMA	tr|E9AF39|E9AF39_LEIMA	5	5	5	tr|E9AF39|E9AF39_LEIMA Uncharacterized protein OS=Leishmania major OX=5664 GN=LMJF_35_2150 PE=4 SV=1	1	5	5	5	4	2	1	1	4	2	4	2	1	1	4	2	4	2	1	1	4	2	24.1	24.1	24.1	48.143	440	440	0	15.631	21.4	9.8	3.9	3.9	20.7	12	307880000	120000000	84999000	1356600	2204500	75410000	23902000	106680000
tr|E9AF40|E9AF40_LEIMA	tr|E9AF40|E9AF40_LEIMA	2	2	2	tr|E9AF40|E9AF40_LEIMA Adenine aminohydrolase OS=Leishmania major OX=5664 GN=AAH PE=3 SV=1	1	2	2	2	2	2	1	2	2	2	2	2	1	2	2	2	2	2	1	2	2	2	9.1	9.1	9.1	40.99	362	362	0	15.746	9.1	9.1	5	9.1	9.1	9.1	214880000	33285000	26751000	21764000	48591000	51800000	32693000	33232000
tr|E9AF44|E9AF44_LEIMA	tr|E9AF44|E9AF44_LEIMA	9	9	9	tr|E9AF44|E9AF44_LEIMA Putative RNA-binding protein OS=Leishmania major OX=5664 GN=LMJF_35_2200 PE=4 SV=1	1	9	9	9	7	7	6	9	8	9	7	7	6	9	8	9	7	7	6	9	8	9	33.6	33.6	33.6	30.258	274	274	0	323.31	25.9	25.9	25.9	33.6	33.2	33.6	7468200000	772070000	1147000000	741740000	1231200000	2247900000	1328400000	867560000
tr|E9AF54|E9AF54_LEIMA	tr|E9AF54|E9AF54_LEIMA	1	1	1	tr|E9AF54|E9AF54_LEIMA Uncharacterized protein OS=Leishmania major OX=5664 GN=LMJF_35_2300 PE=4 SV=1	1	1	1	1	1	1	1	1	1	1	1	1	1	1	1	1	1	1	1	1	1	1	4.2	4.2	4.2	45.996	406	406	0	33.855	4.2	4.2	4.2	4.2	4.2	4.2	16336000	2129400	1962000	2225100	3945700	2682000	3392000	0
tr|E9AF59|E9AF59_LEIMA	tr|E9AF59|E9AF59_LEIMA	2	2	2	tr|E9AF59|E9AF59_LEIMA Putative aminopeptidase P OS=Leishmania major OX=5664 GN=LMJF_35_2350 PE=3 SV=1	1	2	2	2	2	1	2	1	1	1	2	1	2	1	1	1	2	1	2	1	1	1	5.6	5.6	5.6	53.646	484	484	0	8.9041	5.6	2.3	5.6	2.3	2.3	2.3	392940000	113880000	73407000	108890000	32663000	32456000	31652000	113480000
tr|E9AF66|E9AF66_LEIMA	tr|E9AF66|E9AF66_LEIMA	2	2	2	tr|E9AF66|E9AF66_LEIMA Putative phosphoinositide-binding protein OS=Leishmania major OX=5664 GN=LMJF_35_2420 PE=4 SV=1	1	2	2	2	2	2	2	1	1	2	2	2	2	1	1	2	2	2	2	1	1	2	5	5	5	46.558	417	417	0	8.5427	5	5	5	2.2	2.2	5	208520000	44710000	47835000	45286000	17520000	16392000	36782000	44293000
tr|E9AF68|E9AF68_LEIMA	tr|E9AF68|E9AF68_LEIMA	4	4	4	tr|E9AF68|E9AF68_LEIMA FAA_hydrolase domain-containing protein OS=Leishmania major OX=5664 GN=LMJF_35_2440 PE=4 SV=1	1	4	4	4	4	3	3	3	2	2	4	3	3	3	2	2	4	3	3	3	2	2	25.5	25.5	25.5	29.863	274	274	0	48.847	25.5	17.5	17.5	17.5	10.9	10.9	261180000	65927000	41857000	83950000	15237000	24580000	29633000	43910000
tr|E9AF72|E9AF72_LEIMA	tr|E9AF72|E9AF72_LEIMA	1	1	1	tr|E9AF72|E9AF72_LEIMA Uncharacterized protein OS=Leishmania major OX=5664 GN=LMJF_35_2490 PE=4 SV=1	1	1	1	1	0	0	1	0	0	0	0	0	1	0	0	0	0	0	1	0	0	0	0.9	0.9	0.9	174.98	1656	1656	0	3.4674	0	0	0.9	0	0	0	0	0	0	0	0	0	0	0
tr|E9AF73|E9AF73_LEIMA	tr|E9AF73|E9AF73_LEIMA	2	2	2	tr|E9AF73|E9AF73_LEIMA Uncharacterized protein OS=Leishmania major OX=5664 GN=LMJF_35_2500 PE=4 SV=1	1	2	2	2	2	1	1	1	1	1	2	1	1	1	1	1	2	1	1	1	1	1	6.8	6.8	6.8	58.544	555	555	0	48.776	6.8	3.6	3.6	3.2	3.2	3.6	145020000	25945000	13039000	8843100	7420700	12237000	77538000	25945000
tr|E9AF78|E9AF78_LEIMA	tr|E9AF78|E9AF78_LEIMA	2	2	2	tr|E9AF78|E9AF78_LEIMA Putative RNA binding protein OS=Leishmania major OX=5664 GN=LMJF_35_2550 PE=4 SV=1	1	2	2	2	0	0	0	2	2	2	0	0	0	2	2	2	0	0	0	2	2	2	9.2	9.2	9.2	50.434	455	455	0	12.5	0	0	0	9.2	9.2	9.2	130550000	0	0	0	18945000	59222000	52383000	0
tr|E9AF80|E9AF80_LEIMA	tr|E9AF80|E9AF80_LEIMA	1	1	1	tr|E9AF80|E9AF80_LEIMA Uncharacterized protein OS=Leishmania major OX=5664 GN=LMJF_35_2570 PE=4 SV=1	1	1	1	1	0	1	0	0	0	1	0	1	0	0	0	1	0	1	0	0	0	1	5.1	5.1	5.1	24.18	217	217	0	5.0042	0	5.1	0	0	0	5.1	42341000	0	16507000	0	0	0	25834000	0
tr|E9AF81|E9AF81_LEIMA	tr|E9AF81|E9AF81_LEIMA	1	1	1	tr|E9AF81|E9AF81_LEIMA Uncharacterized protein OS=Leishmania major OX=5664 GN=LMJF_35_2580 PE=4 SV=1	1	1	1	1	0	1	0	1	1	1	0	1	0	1	1	1	0	1	0	1	1	1	8.9	8.9	8.9	20.471	191	191	0	19.569	0	8.9	0	8.9	8.9	8.9	105140000	0	14532000	0	21099000	35962000	33550000	0
tr|E9AF97|E9AF97_LEIMA	tr|E9AF97|E9AF97_LEIMA	4	4	4	tr|E9AF97|E9AF97_LEIMA Putative acyl-CoA dehydrogenase OS=Leishmania major OX=5664 GN=LMJF_35_2730 PE=3 SV=1	1	4	4	4	1	2	3	0	0	0	1	2	3	0	0	0	1	2	3	0	0	0	14.8	14.8	14.8	44.624	412	412	0	14.044	2.4	4.9	12.4	0	0	0	365890000	45921000	158750000	161220000	0	0	0	0
tr|E9AF98|E9AF98_LEIMA	tr|E9AF98|E9AF98_LEIMA	7	7	7	tr|E9AF98|E9AF98_LEIMA Galactokinase-like protein OS=Leishmania major OX=5664 GN=LMJF_35_2740 PE=4 SV=1	1	7	7	7	6	3	6	5	3	2	6	3	6	5	3	2	6	3	6	5	3	2	27.5	27.5	27.5	53.299	476	476	0	107	21.4	14.7	25.6	22.5	11.6	12.8	1104500000	291280000	92867000	354770000	186890000	85408000	93258000	239980000
tr|E9AFA9|E9AFA9_LEIMA	tr|E9AFA9|E9AFA9_LEIMA	2	2	2	tr|E9AFA9|E9AFA9_LEIMA Uncharacterized protein OS=Leishmania major OX=5664 GN=LMJF_35_2850 PE=4 SV=1	1	2	2	2	1	0	0	0	2	2	1	0	0	0	2	2	1	0	0	0	2	2	6.3	6.3	6.3	61.745	555	555	0	4.8146	3.2	0	0	0	6.3	6.3	28474000	0	0	0	0	15145000	13329000	0
tr|E9AFB0|E9AFB0_LEIMA	tr|E9AFB0|E9AFB0_LEIMA	1	1	1	tr|E9AFB0|E9AFB0_LEIMA Uncharacterized protein OS=Leishmania major OX=5664 GN=LMJF_35_2860 PE=4 SV=1	1	1	1	1	1	1	1	0	1	0	1	1	1	0	1	0	1	1	1	0	1	0	8.6	8.6	8.6	17.531	151	151	0.0024618	1.9367	8.6	8.6	8.6	0	8.6	0	37877000	0	9019400	7327500	0	21530000	0	0
tr|E9AFC1|E9AFC1_LEIMA	tr|E9AFC1|E9AFC1_LEIMA	1	1	1	tr|E9AFC1|E9AFC1_LEIMA Uncharacterized protein OS=Leishmania major OX=5664 GN=LMJF_35_2970 PE=4 SV=1	1	1	1	1	0	1	1	0	0	0	0	1	1	0	0	0	0	1	1	0	0	0	6.3	6.3	6.3	40.239	381	381	0.0015136	2.121	0	6.3	6.3	0	0	0	44761000	0	18454000	26308000	0	0	0	0
tr|E9AFC2|E9AFC2_LEIMA	tr|E9AFC2|E9AFC2_LEIMA	5	5	5	tr|E9AFC2|E9AFC2_LEIMA Putative chaperone protein DNAj OS=Leishmania major OX=5664 GN=LMJF_35_2980 PE=3 SV=1	1	5	5	5	3	2	3	3	4	1	3	2	3	3	4	1	3	2	3	3	4	1	18	18	18	51.005	478	478	0	51.779	7.5	5.2	7.5	12.1	11.5	4	376990000	27257000	12238000	23382000	68629000	160260000	85230000	37517000
tr|E9AFC4|E9AFC4_LEIMA	tr|E9AFC4|E9AFC4_LEIMA	2	2	2	tr|E9AFC4|E9AFC4_LEIMA Uncharacterized protein OS=Leishmania major OX=5664 GN=LMJF_35_3000 PE=4 SV=1	1	2	2	2	0	0	1	0	0	1	0	0	1	0	0	1	0	0	1	0	0	1	7	7	7	51.22	460	460	0	4.5298	0	0	4.1	0	0	2.8	859190	0	0	0	0	0	859190	0
tr|E9AFC6|E9AFC6_LEIMA	tr|E9AFC6|E9AFC6_LEIMA	3	3	3	tr|E9AFC6|E9AFC6_LEIMA 1-alkyl-2-acetylglycerophosphocholine esterase OS=Leishmania major OX=5664 GN=LMJF_35_3020 PE=4 SV=1	1	3	3	3	0	0	0	3	0	0	0	0	0	3	0	0	0	0	0	3	0	0	13.5	13.5	13.5	50.019	453	453	0	3.5594	0	0	0	13.5	0	0	63849000	0	0	0	63849000	0	0	0
tr|E9AFD0|E9AFD0_LEIMA	tr|E9AFD0|E9AFD0_LEIMA	10	10	10	tr|E9AFD0|E9AFD0_LEIMA Putative ubiquitin-activating enzyme e1 OS=Leishmania major OX=5664 GN=LMJF_35_3060 PE=4 SV=1	1	10	10	10	9	7	7	7	6	7	9	7	7	7	6	7	9	7	7	7	6	7	14.2	14.2	14.2	126.43	1154	1154	0	323.31	12.5	9.3	9	9.6	7.7	9.6	1878400000	397910000	387150000	362400000	293540000	229660000	207740000	329460000
tr|E9AFD1|E9AFD1_LEIMA	tr|E9AFD1|E9AFD1_LEIMA	2	2	2	tr|E9AFD1|E9AFD1_LEIMA Uncharacterized protein OS=Leishmania major OX=5664 GN=LMJF_35_3070 PE=4 SV=1	1	2	2	2	2	1	2	1	1	1	2	1	2	1	1	1	2	1	2	1	1	1	3.8	3.8	3.8	91.979	822	822	0	13.859	3.8	1.8	3.8	1.8	1.8	1.9	182250000	62408000	14897000	68813000	2578500	0	33551000	45619000
tr|E9AFD2|E9AFD2_LEIMA	tr|E9AFD2|E9AFD2_LEIMA	6	6	6	tr|E9AFD2|E9AFD2_LEIMA Putative glycerol kinase, glycosomal OS=Leishmania major OX=5664 GN=LMJF_35_3080 PE=3 SV=1	1	6	6	6	4	3	1	4	3	4	4	3	1	4	3	4	4	3	1	4	3	4	20.3	20.3	20.3	56.144	512	512	0	84.649	16.4	10.4	3.3	14.5	13.1	11.7	936220000	423560000	41369000	66449000	157800000	130770000	116260000	127380000
tr|E9AFD4|E9AFD4_LEIMA	tr|E9AFD4|E9AFD4_LEIMA	16	16	16	tr|E9AFD4|E9AFD4_LEIMA Putative ATP-dependent RNA helicase OS=Leishmania major OX=5664 GN=LMJF_35_3100 PE=4 SV=1	1	16	16	16	9	10	12	15	12	11	9	10	12	15	12	11	9	10	12	15	12	11	26.9	26.9	26.9	100.24	923	923	0	264.27	17.9	18.7	20.9	25.6	20.4	19.8	7024200000	688990000	675720000	827900000	1772100000	1359000000	1700500000	739870000
tr|E9AFD5|E9AFD5_LEIMA	tr|E9AFD5|E9AFD5_LEIMA	1	1	1	tr|E9AFD5|E9AFD5_LEIMA Uncharacterized protein OS=Leishmania major OX=5664 GN=LMJF_35_3110 PE=4 SV=1	1	1	1	1	0	1	1	0	1	0	0	1	1	0	1	0	0	1	1	0	1	0	3	3	3	65.621	602	602	0	26.658	0	3	3	0	3	0	20230000	0	7870600	6804800	0	5554900	0	0
tr|E9AFE0|E9AFE0_LEIMA	tr|E9AFE0|E9AFE0_LEIMA	1	1	1	tr|E9AFE0|E9AFE0_LEIMA Riboflavin kinase/fmn adenylyltransferase-like protein OS=Leishmania major OX=5664 GN=LMJF_35_3160 PE=4 SV=1	1	1	1	1	1	1	1	1	1	1	1	1	1	1	1	1	1	1	1	1	1	1	3.8	3.8	3.8	20.595	183	183	0	8.2155	3.8	3.8	3.8	3.8	3.8	3.8	445090000	93235000	86444000	49465000	74780000	68159000	73008000	0
tr|E9AFE4|E9AFE4_LEIMA	tr|E9AFE4|E9AFE4_LEIMA	3	3	3	tr|E9AFE4|E9AFE4_LEIMA RRM domain-containing protein OS=Leishmania major OX=5664 GN=LMJF_35_3200 PE=4 SV=1	1	3	3	3	0	1	1	2	1	2	0	1	1	2	1	2	0	1	1	2	1	2	8.8	8.8	8.8	74.428	702	702	0	14.169	0	1.7	1.7	2.7	1.7	7.8	329130000	0	85701000	54891000	46715000	55870000	85951000	0
tr|E9AFE7|E9AFE7_LEIMA	tr|E9AFE7|E9AFE7_LEIMA	11	11	11	tr|E9AFE7|E9AFE7_LEIMA Putative cystathione gamma lyase OS=Leishmania major OX=5664 GN=LMJF_35_3230 PE=3 SV=1	1	11	11	11	7	5	6	7	7	8	7	5	6	7	7	8	7	5	6	7	7	8	39.4	39.4	39.4	44.532	409	409	0	272.56	26.7	27.9	30.3	36.2	36.2	37.4	4218800000	978340000	244150000	917360000	610110000	932350000	536530000	579390000
tr|E9AFE9|E9AFE9_LEIMA	tr|E9AFE9|E9AFE9_LEIMA	2	2	2	tr|E9AFE9|E9AFE9_LEIMA Putative replication factor C, subunit 3 OS=Leishmania major OX=5664 GN=LMJF_35_3250 PE=4 SV=1	1	2	2	2	0	0	1	0	1	0	0	0	1	0	1	0	0	0	1	0	1	0	9.9	9.9	9.9	39.779	364	364	0	2.511	0	0	5.5	0	4.4	0	72220000	0	0	66465000	0	5755500	0	0
tr|E9AFF2|E9AFF2_LEIMA	tr|E9AFF2|E9AFF2_LEIMA	2	2	2	tr|E9AFF2|E9AFF2_LEIMA Putative 60S ribosomal subunit protein L31 OS=Leishmania major OX=5664 GN=LMJF_35_3280 PE=2 SV=1	1	2	2	2	1	1	2	2	2	2	1	1	2	2	2	2	1	1	2	2	2	2	14.4	14.4	14.4	21.26	188	188	0	255.23	8	8	14.4	14.4	14.4	14.4	4355400000	76979000	64010000	205710000	847550000	1586300000	1574900000	0
tr|E9AFF5|E9AFF5_LEIMA	tr|E9AFF5|E9AFF5_LEIMA	8	8	8	tr|E9AFF5|E9AFF5_LEIMA LRRcap domain-containing protein OS=Leishmania major OX=5664 GN=LMJF_35_3310 PE=4 SV=1	1	8	8	8	6	5	6	8	5	5	6	5	6	8	5	5	6	5	6	8	5	5	48.5	48.5	48.5	32.795	303	303	0	82.213	33.7	26.1	34.7	48.5	27.7	29	1511600000	210710000	307020000	255360000	228240000	255240000	254990000	198570000
tr|E9AFG1|E9AFG1_LEIMA	tr|E9AFG1|E9AFG1_LEIMA	4	4	4	tr|E9AFG1|E9AFG1_LEIMA Uncharacterized protein OS=Leishmania major OX=5664 GN=LMJF_35_3370 PE=4 SV=1	1	4	4	4	2	0	1	2	3	3	2	0	1	2	3	3	2	0	1	2	3	3	7.2	7.2	7.2	117.08	1084	1084	0	33.808	4.1	0	1.8	3.2	5	5	521420000	90269000	0	39577000	89801000	158560000	143220000	0
tr|E9AFG8|E9AFG8_LEIMA	tr|E9AFG8|E9AFG8_LEIMA	2	2	2	tr|E9AFG8|E9AFG8_LEIMA Uncharacterized protein OS=Leishmania major OX=5664 GN=LMJF_35_3440 PE=4 SV=1	1	2	2	2	1	0	1	2	2	1	1	0	1	2	2	1	1	0	1	2	2	1	29.9	29.9	29.9	13.181	117	117	0	22.986	19.7	0	19.7	29.9	29.9	19.7	1059800000	123600000	0	148850000	244470000	296290000	246610000	0
tr|E9AFH5|E9AFH5_LEIMA	tr|E9AFH5|E9AFH5_LEIMA	2	2	2	tr|E9AFH5|E9AFH5_LEIMA Structural maintenance of chromosomes protein OS=Leishmania major OX=5664 GN=LMJF_35_3510 PE=3 SV=1	1	2	2	2	0	0	0	1	1	2	0	0	0	1	1	2	0	0	0	1	1	2	2.9	2.9	2.9	146.89	1321	1321	0	2.7799	0	0	0	1.1	1.7	2.9	117810000	0	0	0	112550000	3009900	2253400	0
tr|E9AFI6|E9AFI6_LEIMA	tr|E9AFI6|E9AFI6_LEIMA	1	1	1	tr|E9AFI6|E9AFI6_LEIMA Putative iron-sulfur cluster assembly protein OS=Leishmania major OX=5664 GN=LMJF_35_3620 PE=4 SV=1	1	1	1	1	0	0	0	0	0	1	0	0	0	0	0	1	0	0	0	0	0	1	11.8	11.8	11.8	17.369	161	161	0	52.333	0	0	0	0	0	11.8	76982000	0	0	0	0	0	76982000	0
tr|E9AFI7|E9AFI7_LEIMA	tr|E9AFI7|E9AFI7_LEIMA	2	2	2	tr|E9AFI7|E9AFI7_LEIMA Uncharacterized protein OS=Leishmania major OX=5664 GN=LMJF_35_3630 PE=4 SV=1	1	2	2	2	0	2	1	1	1	1	0	2	1	1	1	1	0	2	1	1	1	1	4.4	4.4	4.4	65.448	610	610	0	33.679	0	4.4	4.3	4.3	4.3	4.4	73244000	0	16544000	12045000	10696000	7032200	26927000	0
tr|E9AFJ4|E9AFJ4_LEIMA	tr|E9AFJ4|E9AFJ4_LEIMA	6	6	6	tr|E9AFJ4|E9AFJ4_LEIMA Glycosomal membrane protein OS=Leishmania major OX=5664 GN=LMJF_35_3700 PE=4 SV=1	1	6	6	6	5	4	5	6	5	5	5	4	5	6	5	5	5	4	5	6	5	5	41.8	41.8	41.8	24.899	225	225	0	198.62	30.2	30.2	30.2	41.8	35.6	35.6	4706700000	525290000	1003000000	855670000	947250000	697240000	678200000	711200000
tr|E9AFJ6|E9AFJ6_LEIMA	tr|E9AFJ6|E9AFJ6_LEIMA	8	8	8	tr|E9AFJ6|E9AFJ6_LEIMA Uncharacterized protein OS=Leishmania major OX=5664 GN=LMJF_35_3720 PE=4 SV=1	1	8	8	8	6	6	4	6	7	6	6	6	4	6	7	6	6	6	4	6	7	6	27.7	27.7	27.7	50.525	440	440	0	191.25	25.5	27.7	13.9	23.4	25.5	25.5	2943600000	406450000	487260000	103580000	471750000	745990000	728530000	428330000
tr|E9AFK0|E9AFK0_LEIMA	tr|E9AFK0|E9AFK0_LEIMA	3	3	3	tr|E9AFK0|E9AFK0_LEIMA Putative 60S ribosomal protein L27A/L29 OS=Leishmania major OX=5664 GN=LMJF_35_3760 PE=3 SV=1	1	3	3	3	1	1	0	3	3	3	1	1	0	3	3	3	1	1	0	3	3	3	29.7	29.7	29.7	16.098	145	145	0	221.42	11	11	0	29.7	29.7	29.7	8523900000	329500000	421000000	0	2219600000	2493900000	3059900000	0
tr|E9AFK1|E9AFK1_LEIMA	tr|E9AFK1|E9AFK1_LEIMA	4	4	4	tr|E9AFK1|E9AFK1_LEIMA Uncharacterized protein OS=Leishmania major OX=5664 GN=LMJF_35_3770 PE=4 SV=1	1	4	4	4	1	2	2	0	0	1	1	2	2	0	0	1	1	2	2	0	0	1	8.7	8.7	8.7	70.859	652	652	0	4.2688	1.4	3.4	4.1	0	0	2.6	178460000	31689000	51970000	26061000	0	0	68738000	0
tr|E9AFK3|E9AFK3_LEIMA	tr|E9AFK3|E9AFK3_LEIMA	6	6	6	tr|E9AFK3|E9AFK3_LEIMA Putative 60S ribosomal protein L23 OS=Leishmania major OX=5664 GN=LMJF_35_3790 PE=3 SV=1	1	6	6	6	3	3	3	5	5	6	3	3	3	5	5	6	3	3	3	5	5	6	35.3	35.3	35.3	14.956	139	139	0	323.31	28.8	28.8	28.8	34.5	29.5	35.3	18205000000	955330000	1039700000	1079400000	4699000000	4700300000	5731100000	1037900000
tr|E9AFK8|E9AFK8_LEIMA	tr|E9AFK8|E9AFK8_LEIMA	4	4	4	tr|E9AFK8|E9AFK8_LEIMA Proteasome subunit beta OS=Leishmania major OX=5664 GN=LMJF_35_3840 PE=3 SV=1	1	4	4	4	3	3	3	3	4	2	3	3	3	3	4	2	3	3	3	3	4	2	14.2	14.2	14.2	27.522	254	254	0	147.3	7.1	7.1	7.1	7.1	14.2	7.1	2737900000	498020000	410900000	533950000	386180000	559520000	349300000	523280000
tr|E9AFL0|E9AFL0_LEIMA	tr|E9AFL0|E9AFL0_LEIMA	13	13	13	tr|E9AFL0|E9AFL0_LEIMA T-complex protein 1 subunit eta OS=Leishmania major OX=5664 GN=LMJF_35_3860 PE=3 SV=1	1	13	13	13	6	5	7	8	12	11	6	5	7	8	12	11	6	5	7	8	12	11	31.1	31.1	31.1	61.747	570	570	0	98.392	20	9.3	17.7	22.6	31.1	31.1	3707200000	247520000	214100000	268440000	828620000	1184100000	964440000	430880000
tr|E9AFL4|E9AFL4_LEIMA	tr|E9AFL4|E9AFL4_LEIMA	2	2	2	tr|E9AFL4|E9AFL4_LEIMA Uncharacterized protein OS=Leishmania major OX=5664 GN=LMJF_35_3900 PE=4 SV=1	1	2	2	2	1	1	1	2	1	1	1	1	1	2	1	1	1	1	1	2	1	1	7.9	7.9	7.9	39.953	341	341	0	9.1059	2.1	2.1	2.1	7.9	2.1	2.1	66992000	8002100	5313800	4019700	22942000	15867000	10847000	0
tr|E9AFL7|E9AFL7_LEIMA	tr|E9AFL7|E9AFL7_LEIMA	1	1	1	tr|E9AFL7|E9AFL7_LEIMA Uncharacterized protein OS=Leishmania major OX=5664 GN=LMJF_35_3925 PE=4 SV=1	1	1	1	1	1	0	1	0	1	1	1	0	1	0	1	1	1	0	1	0	1	1	1.7	1.7	1.7	51.213	476	476	0.0070126	1.5715	1.7	0	1.7	0	1.7	1.7	8087900	1921700	0	3232000	0	1712800	1221400	0
tr|E9AFL9|E9AFL9_LEIMA	tr|E9AFL9|E9AFL9_LEIMA	1	1	1	tr|E9AFL9|E9AFL9_LEIMA Uncharacterized protein OS=Leishmania major OX=5664 GN=LMJF_35_3940 PE=4 SV=1	1	1	1	1	1	1	1	1	1	1	1	1	1	1	1	1	1	1	1	1	1	1	2.2	2.2	2.2	73.031	604	604	0	2.8512	2.2	2.2	2.2	2.2	2.2	2.2	52155000	9337800	9449200	0	8860000	11855000	12653000	0
tr|E9AFM0|E9AFM0_LEIMA	tr|E9AFM0|E9AFM0_LEIMA	3	3	3	tr|E9AFM0|E9AFM0_LEIMA U5 snRNA-associated splicing factor OS=Leishmania major OX=5664 GN=LMJF_35_3950 PE=4 SV=1	1	3	3	3	0	2	0	1	1	2	0	2	0	1	1	2	0	2	0	1	1	2	2.3	2.3	2.3	277.49	2427	2427	0	4.3089	0	1.5	0	0.7	0.7	1.5	12610000	0	2083800	0	0	1421300	9104600	0
tr|E9AFM1|E9AFM1_LEIMA;tr|Q9GNR4|Q9GNR4_LEIMA	tr|E9AFM1|E9AFM1_LEIMA;tr|Q9GNR4|Q9GNR4_LEIMA	2;1	2;1	2;1	tr|E9AFM1|E9AFM1_LEIMA Protein kinase A catalytic subunit isoform 2 OS=Leishmania major OX=5664 GN=LMJF_35_3960 PE=3 SV=1;tr|Q9GNR4|Q9GNR4_LEIMA Protein kinase A catalytic subunit isoform 1 OS=Leishmania major OX=5664 GN=LmPKAC2b PE=3 SV=1	2	2	2	2	2	1	1	0	0	0	2	1	1	0	0	0	2	1	1	0	0	0	6.8	6.8	6.8	39.104	340	340;371	0	3.5624	6.8	2.9	2.9	0	0	0	30619000	10242000	12268000	8108400	0	0	0	0
tr|E9AFM3|E9AFM3_LEIMA	tr|E9AFM3|E9AFM3_LEIMA	2	2	2	tr|E9AFM3|E9AFM3_LEIMA Uncharacterized protein OS=Leishmania major OX=5664 GN=LMJF_35_3980 PE=1 SV=1	1	2	2	2	0	0	0	1	2	1	0	0	0	1	2	1	0	0	0	1	2	1	4.8	4.8	4.8	83.122	796	796	0	2.6146	0	0	0	2.8	4.8	2	30540000	0	0	0	4079600	18156000	8304900	0
tr|E9AFM5|E9AFM5_LEIMA	tr|E9AFM5|E9AFM5_LEIMA	3	3	3	tr|E9AFM5|E9AFM5_LEIMA Uncharacterized protein OS=Leishmania major OX=5664 GN=LMJF_35_4000 PE=4 SV=1	1	3	3	3	3	2	2	1	0	0	3	2	2	1	0	0	3	2	2	1	0	0	3.7	3.7	3.7	147.26	1343	1343	0	19.439	3.7	2.8	2.3	1	0	0	101720000	45666000	6104300	49949000	0	0	0	41837000
tr|E9AFM8|E9AFM8_LEIMA	tr|E9AFM8|E9AFM8_LEIMA	1	1	1	tr|E9AFM8|E9AFM8_LEIMA RNA helicase OS=Leishmania major OX=5664 GN=LMJF_35_4030 PE=3 SV=1	1	1	1	1	0	1	0	1	1	1	0	1	0	1	1	1	0	1	0	1	1	1	1.7	1.7	1.7	78.701	690	690	0.0024606	1.919	0	1.7	0	1.7	1.7	1.7	31886000	0	0	0	0	0	31886000	0
tr|E9AFN2|E9AFN2_LEIMA	tr|E9AFN2|E9AFN2_LEIMA	1	1	1	tr|E9AFN2|E9AFN2_LEIMA Uncharacterized protein OS=Leishmania major OX=5664 GN=LMJF_35_4060 PE=4 SV=1	1	1	1	1	1	0	1	1	1	0	1	0	1	1	1	0	1	0	1	1	1	0	5.7	5.7	5.7	31.865	279	279	0	2.4379	5.7	0	5.7	5.7	5.7	0	38502000	7541800	0	6519200	8793100	15648000	0	0
tr|E9AFN3|E9AFN3_LEIMA	tr|E9AFN3|E9AFN3_LEIMA	2	2	2	tr|E9AFN3|E9AFN3_LEIMA TPR_REGION domain-containing protein OS=Leishmania major OX=5664 GN=LMJF_35_4070 PE=4 SV=1	1	2	2	2	0	1	0	0	0	2	0	1	0	0	0	2	0	1	0	0	0	2	11.5	11.5	11.5	37.922	338	338	0	3.5186	0	5.9	0	0	0	11.5	15934000	0	3057100	0	0	0	12877000	0
tr|E9AFN7|E9AFN7_LEIMA	tr|E9AFN7|E9AFN7_LEIMA	2	2	2	tr|E9AFN7|E9AFN7_LEIMA HD domain-containing protein OS=Leishmania major OX=5664 GN=LMJF_35_4110 PE=4 SV=1	1	2	2	2	1	1	2	1	1	1	1	1	2	1	1	1	1	1	2	1	1	1	10.2	10.2	10.2	22.988	205	205	0	119.5	6.8	6.8	10.2	6.8	6.8	6.8	340770000	38818000	130230000	34321000	39205000	48986000	49206000	0
tr|E9AFP0|E9AFP0_LEIMA	tr|E9AFP0|E9AFP0_LEIMA	12	12	12	tr|E9AFP0|E9AFP0_LEIMA Polyadenylate-binding protein OS=Leishmania major OX=5664 GN=PABP2 PE=3 SV=1	1	12	12	12	4	7	6	9	7	8	4	7	6	9	7	8	4	7	6	9	7	8	24.7	24.7	24.7	65.35	594	594	0	266.63	14	19	17.2	23.7	19.9	19.9	5032700000	308630000	432230000	489850000	1393400000	1242300000	1166300000	554730000
tr|E9AFP2|E9AFP2_LEIMA	tr|E9AFP2|E9AFP2_LEIMA	2	2	2	tr|E9AFP2|E9AFP2_LEIMA Putative elongation factor 1-alpha OS=Leishmania major OX=5664 GN=LMJF_35_4150 PE=4 SV=1	1	2	2	2	1	0	1	1	1	1	1	0	1	1	1	1	1	0	1	1	1	1	4	4	4	70.679	647	647	0	5.2827	2	0	2	2	2	2	9469900	0	0	982820	2254100	1993100	4239800	0
tr|E9AFQ1|E9AFQ1_LEIMA	tr|E9AFQ1|E9AFQ1_LEIMA	1	1	1	tr|E9AFQ1|E9AFQ1_LEIMA Uncharacterized protein OS=Leishmania major OX=5664 GN=LMJF_35_4240 PE=4 SV=1	1	1	1	1	1	1	1	0	0	0	1	1	1	0	0	0	1	1	1	0	0	0	6.7	6.7	6.7	32.803	298	298	0	3.1511	6.7	6.7	6.7	0	0	0	9990000	2543500	2500800	4945700	0	0	0	0
tr|E9AFQ2|E9AFQ2_LEIMA	tr|E9AFQ2|E9AFQ2_LEIMA	1	1	1	tr|E9AFQ2|E9AFQ2_LEIMA Ubiquinone biosynthesis O-methyltransferase, mitochondrial OS=Leishmania major OX=5664 GN=LMJF_35_4250 PE=3 SV=1	1	1	1	1	1	1	1	1	1	1	1	1	1	1	1	1	1	1	1	1	1	1	8.1	8.1	8.1	35.146	321	321	0	71.223	8.1	8.1	8.1	8.1	8.1	8.1	250210000	37115000	43007000	37994000	46146000	37362000	48589000	0
tr|E9AFQ3|E9AFQ3_LEIMA	tr|E9AFQ3|E9AFQ3_LEIMA	3	3	3	tr|E9AFQ3|E9AFQ3_LEIMA FYVE-type domain-containing protein OS=Leishmania major OX=5664 GN=LMJF_35_4260 PE=4 SV=1	1	3	3	3	1	3	2	1	0	1	1	3	2	1	0	1	1	3	2	1	0	1	13.3	13.3	13.3	43.414	377	377	0	35.793	9.3	13.3	9.8	9.3	0	3.4	112210000	16001000	59031000	28978000	8199000	0	0	35130000
tr|E9AFQ4|E9AFQ4_LEIMA	tr|E9AFQ4|E9AFQ4_LEIMA	3	3	3	tr|E9AFQ4|E9AFQ4_LEIMA Uncharacterized protein OS=Leishmania major OX=5664 GN=LMJF_35_4270 PE=4 SV=1	1	3	3	3	0	0	2	0	1	1	0	0	2	0	1	1	0	0	2	0	1	1	23.1	23.1	23.1	19.319	169	169	0	26.37	0	0	14.8	0	8.3	14.2	94633000	0	0	67122000	0	0	27511000	0
tr|E9AFQ7|E9AFQ7_LEIMA	tr|E9AFQ7|E9AFQ7_LEIMA	2	2	2	tr|E9AFQ7|E9AFQ7_LEIMA Uncharacterized protein OS=Leishmania major OX=5664 GN=LMJF_35_4300 PE=4 SV=1	1	2	2	2	1	1	1	1	2	2	1	1	1	1	2	2	1	1	1	1	2	2	4.8	4.8	4.8	28.729	249	249	0	6.3602	4	4	4	4	4.8	4.8	60898000	11083000	6302400	7850400	13879000	11019000	10765000	0
tr|E9AFQ9|E9AFQ9_LEIMA	tr|E9AFQ9|E9AFQ9_LEIMA	1	1	1	tr|E9AFQ9|E9AFQ9_LEIMA Uncharacterized protein OS=Leishmania major OX=5664 GN=LMJF_35_4320 PE=4 SV=1	1	1	1	1	0	0	1	0	1	0	0	0	1	0	1	0	0	0	1	0	1	0	2.6	2.6	2.6	60.737	549	549	0	2.449	0	0	2.6	0	2.6	0	0	0	0	0	0	0	0	0
tr|E9AFR0|E9AFR0_LEIMA	tr|E9AFR0|E9AFR0_LEIMA	1	1	1	tr|E9AFR0|E9AFR0_LEIMA Uncharacterized protein OS=Leishmania major OX=5664 GN=LMJF_35_4330 PE=4 SV=1	1	1	1	1	0	0	0	1	1	0	0	0	0	1	1	0	0	0	0	1	1	0	1.1	1.1	1.1	70.135	635	635	0	15.265	0	0	0	1.1	1.1	0	0	0	0	0	0	0	0	0
tr|E9AFR1|E9AFR1_LEIMA	tr|E9AFR1|E9AFR1_LEIMA	2	2	2	tr|E9AFR1|E9AFR1_LEIMA Uncharacterized protein OS=Leishmania major OX=5664 GN=LMJF_35_4340 PE=4 SV=1	1	2	2	2	1	1	1	2	1	1	1	1	1	2	1	1	1	1	1	2	1	1	5.6	5.6	5.6	39.727	342	342	0	13.804	2	2	2	5.6	2	2	79771000	6298500	5464900	0	60503000	7504700	0	0
tr|E9AFR2|E9AFR2_LEIMA	tr|E9AFR2|E9AFR2_LEIMA	1	1	1	tr|E9AFR2|E9AFR2_LEIMA Uncharacterized protein OS=Leishmania major OX=5664 GN=LMJF_35_4350 PE=4 SV=1	1	1	1	1	0	0	0	1	1	1	0	0	0	1	1	1	0	0	0	1	1	1	1.4	1.4	1.4	145.81	1291	1291	0	5.1542	0	0	0	1.4	1.4	1.4	34427000	0	0	0	8742400	13595000	12090000	0
tr|E9AFS0|E9AFS0_LEIMA;tr|E9AFR9|E9AFR9_LEIMA	tr|E9AFS0|E9AFS0_LEIMA;tr|E9AFR9|E9AFR9_LEIMA	9;8	9;8	9;8	tr|E9AFS0|E9AFS0_LEIMA Putative mitochondrial phosphate transporter OS=Leishmania major OX=5664 GN=LMJF_35_4430 PE=3 SV=1;tr|E9AFR9|E9AFR9_LEIMA Putative mitochondrial phosphate transporter OS=Leishmania major OX=5664 GN=LMJF_35_4420 PE=3 SV=1	2	9	9	9	4	3	4	3	7	6	4	3	4	3	7	6	4	3	4	3	7	6	37.2	37.2	37.2	34.661	317	317;337	0	168.43	12.6	10.7	15.8	11	30.3	27.8	3001100000	586150000	526640000	638800000	431430000	385770000	432290000	554280000
tr|E9AFS3|E9AFS3_LEIMA	tr|E9AFS3|E9AFS3_LEIMA	2	2	2	tr|E9AFS3|E9AFS3_LEIMA Putative sm-f snRNP core complex protein OS=Leishmania major OX=5664 GN=LMJF_35_4460 PE=3 SV=1	1	2	2	2	2	1	2	2	2	1	2	1	2	2	2	1	2	1	2	2	2	1	35.5	35.5	35.5	8.5196	76	76	0	13.095	35.5	21.1	35.5	35.5	35.5	21.1	320900000	28615000	33020000	73134000	75638000	65987000	44505000	0
tr|E9AFS4|E9AFS4_LEIMA	tr|E9AFS4|E9AFS4_LEIMA	6	6	6	tr|E9AFS4|E9AFS4_LEIMA CS domain-containing protein OS=Leishmania major OX=5664 GN=LMJF_35_4470 PE=4 SV=1	1	6	6	6	4	4	3	5	5	6	4	4	3	5	5	6	4	4	3	5	5	6	45.7	45.7	45.7	21.522	199	199	0	61.538	17.1	35.2	29.6	45.2	27.1	45.7	5398900000	102090000	558960000	345590000	2392200000	829650000	1170300000	379760000
tr|E9AFS8|E9AFS8_LEIMA	tr|E9AFS8|E9AFS8_LEIMA	1	1	1	tr|E9AFS8|E9AFS8_LEIMA Uncharacterized protein OS=Leishmania major OX=5664 GN=LMJF_35_4510 PE=4 SV=1	1	1	1	1	0	1	0	1	0	0	0	1	0	1	0	0	0	1	0	1	0	0	8.2	8.2	8.2	25.464	231	231	0.0029268	1.8605	0	8.2	0	8.2	0	0	55917000	0	25080000	0	30837000	0	0	0
tr|E9AFU0|E9AFU0_LEIMA	tr|E9AFU0|E9AFU0_LEIMA	1	1	1	tr|E9AFU0|E9AFU0_LEIMA J domain-containing protein OS=Leishmania major OX=5664 GN=LMJF_35_4630 PE=4 SV=1	1	1	1	1	1	1	1	0	0	1	1	1	1	0	0	1	1	1	1	0	0	1	3.7	3.7	3.7	56.113	491	491	0	26.682	3.7	3.7	3.7	0	0	3.7	85469000	11554000	17334000	28793000	0	0	27788000	0
tr|E9AFU6|E9AFU6_LEIMA	tr|E9AFU6|E9AFU6_LEIMA	2	2	2	tr|E9AFU6|E9AFU6_LEIMA Uncharacterized protein OS=Leishmania major OX=5664 GN=LMJF_35_4690 PE=4 SV=1	1	2	2	2	0	2	2	2	2	2	0	2	2	2	2	2	0	2	2	2	2	2	11.5	11.5	11.5	34.591	314	314	0	16.231	0	11.5	11.5	11.5	11.5	11.5	113320000	0	18617000	32034000	19287000	23221000	20159000	0
tr|E9AFU7|E9AFU7_LEIMA	tr|E9AFU7|E9AFU7_LEIMA	3	3	3	tr|E9AFU7|E9AFU7_LEIMA Putative MCAK-like kinesin OS=Leishmania major OX=5664 GN=LMJF_35_4700 PE=3 SV=1	1	3	3	3	1	1	0	1	2	2	1	1	0	1	2	2	1	1	0	1	2	2	10.6	10.6	10.6	53.303	480	480	0	225.02	1.7	1.7	0	1.7	7.1	5.2	34988000	0	7666000	0	16275000	739360	10308000	0
tr|E9AFU8|E9AFU8_LEIMA	tr|E9AFU8|E9AFU8_LEIMA	4	4	4	tr|E9AFU8|E9AFU8_LEIMA Uncharacterized protein OS=Leishmania major OX=5664 GN=LMJF_35_4710 PE=4 SV=1	1	4	4	4	1	2	3	2	2	4	1	2	3	2	2	4	1	2	3	2	2	4	9.4	9.4	9.4	78.825	723	723	0	116.77	1.8	5.7	7.5	3.5	3.5	9.4	537680000	58187000	57652000	144220000	88458000	74337000	114830000	0
tr|E9AFV0|E9AFV0_LEIMA	tr|E9AFV0|E9AFV0_LEIMA	3	3	3	tr|E9AFV0|E9AFV0_LEIMA Glyceraldehyde-3-phosphate dehydrogenase-like protein OS=Leishmania major OX=5664 GN=LMJF_35_4750 PE=4 SV=1	1	3	3	3	1	2	3	1	0	2	1	2	3	1	0	2	1	2	3	1	0	2	19.5	19.5	19.5	36.317	349	349	0	30.886	6.9	11.7	19.5	7.7	0	14.6	129260000	14671000	36746000	49186000	7296100	0	21357000	0
tr|E9AFV2|E9AFV2_LEIMA	tr|E9AFV2|E9AFV2_LEIMA	6	6	6	tr|E9AFV2|E9AFV2_LEIMA Cyclophilin 40 OS=Leishmania major OX=5664 GN=CYP40 PE=4 SV=1	1	6	6	6	5	6	5	4	5	5	5	6	5	4	5	5	5	6	5	4	5	5	29.1	29.1	29.1	38.42	354	354	0	323.31	28.8	29.1	28.8	25.7	25.7	20.3	7373300000	902370000	1198100000	937080000	1181200000	1586900000	1567600000	1006300000
tr|E9AFV6|E9AFV6_LEIMA	tr|E9AFV6|E9AFV6_LEIMA	1	1	1	tr|E9AFV6|E9AFV6_LEIMA Uncharacterized protein OS=Leishmania major OX=5664 GN=LMJF_35_4810 PE=4 SV=1	1	1	1	1	1	0	1	0	0	0	1	0	1	0	0	0	1	0	1	0	0	0	6.8	6.8	6.8	40.866	369	369	0	9.3415	6.8	0	6.8	0	0	0	40863000	22764000	0	18100000	0	0	0	0
tr|E9AFW0|E9AFW0_LEIMA	tr|E9AFW0|E9AFW0_LEIMA	8	8	8	tr|E9AFW0|E9AFW0_LEIMA Proteasome subunit alpha type OS=Leishmania major OX=5664 GN=LMJF_35_4850 PE=3 SV=1	1	8	8	8	5	4	7	5	5	5	5	4	7	5	5	5	5	4	7	5	5	5	41.6	41.6	41.6	27.223	250	250	0	120.55	27.2	27.2	41.6	29.2	27.2	31.2	3509400000	780420000	603050000	641420000	547810000	561900000	374800000	727810000
tr|E9AFW1|E9AFW1_LEIMA	tr|E9AFW1|E9AFW1_LEIMA	3	3	3	tr|E9AFW1|E9AFW1_LEIMA Uncharacterized protein OS=Leishmania major OX=5664 GN=LMJF_35_4860 PE=4 SV=1	1	3	3	3	3	3	3	3	3	3	3	3	3	3	3	3	3	3	3	3	3	3	9.7	9.7	9.7	38.544	349	349	0	20.573	9.7	9.7	9.7	9.7	9.7	9.7	1272200000	147510000	130100000	153190000	283930000	213420000	344030000	141290000
tr|E9AFW3|E9AFW3_LEIMA	tr|E9AFW3|E9AFW3_LEIMA	1	1	1	tr|E9AFW3|E9AFW3_LEIMA TPR_REGION domain-containing protein OS=Leishmania major OX=5664 GN=LMJF_35_4880 PE=4 SV=1	1	1	1	1	1	1	1	1	1	1	1	1	1	1	1	1	1	1	1	1	1	1	5	5	5	42.727	382	382	0	9.959	5	5	5	5	5	5	772060000	110450000	124370000	123970000	120350000	104610000	188300000	0
tr|E9AFW8|E9AFW8_LEIMA	tr|E9AFW8|E9AFW8_LEIMA	2	2	2	tr|E9AFW8|E9AFW8_LEIMA Uncharacterized protein OS=Leishmania major OX=5664 GN=LMJF_35_4940 PE=4 SV=1	1	2	2	2	2	1	1	2	2	2	2	1	1	2	2	2	2	1	1	2	2	2	11	11	11	23.894	210	210	0	292.03	11	7.6	7.6	11	11	11	587750000	21678000	7680900	11448000	147440000	265910000	133590000	49157000
tr|E9AFW9|E9AFW9_LEIMA	tr|E9AFW9|E9AFW9_LEIMA	2	2	2	tr|E9AFW9|E9AFW9_LEIMA C3H1-type domain-containing protein OS=Leishmania major OX=5664 GN=LMJF_35_4950 PE=4 SV=1	1	2	2	2	1	1	2	1	1	1	1	1	2	1	1	1	1	1	2	1	1	1	3.4	3.4	3.4	107.38	1029	1029	0	12.372	1.6	1.6	3.4	1.6	1.6	1.6	136220000	16031000	16210000	18279000	29319000	26911000	29468000	0
tr|E9AFX1|E9AFX1_LEIMA	tr|E9AFX1|E9AFX1_LEIMA	2	2	2	tr|E9AFX1|E9AFX1_LEIMA Uncharacterized protein OS=Leishmania major OX=5664 GN=LMJF_35_4970 PE=4 SV=1	1	2	2	2	0	0	0	2	0	1	0	0	0	2	0	1	0	0	0	2	0	1	11.1	11.1	11.1	38.083	342	342	0	2.5109	0	0	0	11.1	0	3.2	3378800	0	0	0	3378800	0	0	0
tr|E9AFX7|E9AFX7_LEIMA	tr|E9AFX7|E9AFX7_LEIMA	7	7	7	tr|E9AFX7|E9AFX7_LEIMA Polyadenylate-binding protein OS=Leishmania major OX=5664 GN=PABP1 PE=1 SV=1	1	7	7	7	3	1	3	6	4	4	3	1	3	6	4	4	3	1	3	6	4	4	20	20	20	62.664	560	560	0	102.13	7.5	1.6	5.2	14.8	11.2	10	1380100000	174250000	30989000	218240000	381620000	262690000	312360000	154090000
tr|E9AFZ3|E9AFZ3_LEIMA	tr|E9AFZ3|E9AFZ3_LEIMA	1	1	1	tr|E9AFZ3|E9AFZ3_LEIMA Uncharacterized protein OS=Leishmania major OX=5664 GN=LMJF_35_5200 PE=4 SV=1	1	1	1	1	0	1	0	1	1	1	0	1	0	1	1	1	0	1	0	1	1	1	2.7	2.7	2.7	28.39	257	257	0	13.06	0	2.7	0	2.7	2.7	2.7	8093200	0	3400300	0	0	0	4692900	0
tr|E9AFZ6|E9AFZ6_LEIMA	tr|E9AFZ6|E9AFZ6_LEIMA	1	1	1	tr|E9AFZ6|E9AFZ6_LEIMA tRNA (guanine-N(7)-)-methyltransferase OS=Leishmania major OX=5664 GN=LMJF_35_5230 PE=3 SV=1	1	1	1	1	1	1	1	1	1	1	1	1	1	1	1	1	1	1	1	1	1	1	6.2	6.2	6.2	27.922	241	241	0	12.001	6.2	6.2	6.2	6.2	6.2	6.2	46413000	2700300	786700	0	12610000	15421000	14894000	0
tr|E9AG01|E9AG01_LEIMA	tr|E9AG01|E9AG01_LEIMA	3	3	3	tr|E9AG01|E9AG01_LEIMA Uncharacterized protein OS=Leishmania major OX=5664 GN=LMJF_35_5280 PE=4 SV=1	1	3	3	3	0	1	0	1	0	2	0	1	0	1	0	2	0	1	0	1	0	2	22	22	22	28.799	255	255	0	3.0669	0	5.1	0	5.1	0	16.9	50869000	0	1462900	0	7265200	0	42140000	0
tr|E9AG04|E9AG04_LEIMA	tr|E9AG04|E9AG04_LEIMA	2	2	2	tr|E9AG04|E9AG04_LEIMA Putative GTP-binding protein OS=Leishmania major OX=5664 GN=LMJF_35_5310 PE=4 SV=1	1	2	2	2	0	0	0	1	0	2	0	0	0	1	0	2	0	0	0	1	0	2	9.4	9.4	9.4	42.109	374	374	0	3.6621	0	0	0	3.5	0	9.4	12761000	0	0	0	1524500	0	11236000	0
tr|E9AG07|E9AG07_LEIMA	tr|E9AG07|E9AG07_LEIMA	5	5	5	tr|E9AG07|E9AG07_LEIMA ANK_REP_REGION domain-containing protein OS=Leishmania major OX=5664 GN=LMJF_35_5340 PE=4 SV=1	1	5	5	5	2	4	2	1	3	2	2	4	2	1	3	2	2	4	2	1	3	2	17.6	17.6	17.6	38.816	346	346	0	47.115	9	11.6	9.8	2.9	11.6	11	291260000	55064000	116680000	6514200	0	52390000	60607000	0
tr|O02614|O02614_LEIMA	tr|O02614|O02614_LEIMA	9	9	9	tr|O02614|O02614_LEIMA Peptidyl-prolyl cis-trans isomerase OS=Leishmania major OX=5664 GN=CYPA PE=2 SV=2	1	9	9	9	8	9	9	9	9	9	8	9	9	9	9	9	8	9	9	9	9	9	70.6	70.6	70.6	18.823	177	177	0	323.31	68.9	70.6	70.6	70.6	70.6	70.6	43041000000	5873000000	5119400000	5925300000	7386900000	8626300000	10110000000	5338300000
tr|O15922|O15922_LEIMA	tr|O15922|O15922_LEIMA	2	2	2	tr|O15922|O15922_LEIMA DNA-(apurinic or apyrimidinic site) lyase OS=Leishmania major OX=5664 GN=LmAP PE=1 SV=1	1	2	2	2	1	2	1	1	2	2	1	2	1	1	2	2	1	2	1	1	2	2	6.9	6.9	6.9	48.636	447	447	0	30.567	2.2	6.9	2.2	2.2	6.9	6.9	219970000	33920000	8990800	38728000	63502000	16857000	57973000	0
tr|O96526|O96526_LEIMA	tr|O96526|O96526_LEIMA	1	1	1	tr|O96526|O96526_LEIMA Cdc2-related kinase OS=Leishmania major OX=5664 GN=CRK3 PE=3 SV=1	1	1	1	1	0	0	0	1	1	1	0	0	0	1	1	1	0	0	0	1	1	1	4.2	4.2	4.2	35.644	311	311	0.0015045	2.0671	0	0	0	4.2	4.2	4.2	27660000	0	0	0	16174000	8676600	2809300	0
tr|O97003|O97003_LEIMA	tr|O97003|O97003_LEIMA	4	4	4	tr|O97003|O97003_LEIMA Putative RNA-binding protein OS=Leishmania major OX=5664 GN=LMJF_04_1170 PE=4 SV=1	1	4	4	4	3	4	3	4	4	4	3	4	3	4	4	4	3	4	3	4	4	4	15.8	15.8	15.8	34.519	311	311	0	238.22	15.8	15.8	15.8	15.8	15.8	15.8	2100500000	204860000	233490000	325790000	443510000	378800000	514090000	342440000
tr|O97005|O97005_LEIMA	tr|O97005|O97005_LEIMA	4	4	4	tr|O97005|O97005_LEIMA TPR_REGION domain-containing protein OS=Leishmania major OX=5664 GN=LMJF_04_0890 PE=4 SV=1	1	4	4	4	1	3	2	0	1	0	1	3	2	0	1	0	1	3	2	0	1	0	6.6	6.6	6.6	141.53	1279	1279	0	10.167	1.6	5.6	2.7	0	2	0	159510000	14966000	103780000	29606000	0	11150000	0	0
tr|O97008|O97008_LEIMA	tr|O97008|O97008_LEIMA	1	1	1	tr|O97008|O97008_LEIMA Uncharacterized protein OS=Leishmania major OX=5664 GN=LMJF_04_0910 PE=4 SV=1	1	1	1	1	1	1	0	1	0	0	1	1	0	1	0	0	1	1	0	1	0	0	10.1	10.1	10.1	26.365	248	248	0	14.462	10.1	10.1	0	10.1	0	0	43501000	0	15318000	0	28183000	0	0	0
tr|O97016|O97016_LEIMA	tr|O97016|O97016_LEIMA	4	4	4	tr|O97016|O97016_LEIMA Putative chaperone protein DNAj OS=Leishmania major OX=5664 GN=LMJF_04_0940 PE=3 SV=2	1	4	4	4	2	2	2	3	2	4	2	2	2	3	2	4	2	2	2	3	2	4	9.7	9.7	9.7	51.472	487	487	0	15.533	4.1	4.1	4.1	8.8	4.1	9.7	283740000	9770800	40800000	34140000	82121000	70297000	46612000	0
tr|O97193|O97193_LEIMA	tr|O97193|O97193_LEIMA	7	7	7	tr|O97193|O97193_LEIMA FBP protein OS=Leishmania major OX=5664 GN=FBP PE=1 SV=1	1	7	7	7	5	2	5	5	4	5	5	2	5	5	4	5	5	2	5	5	4	5	21.7	21.7	21.7	38.826	351	351	0	55.051	19.7	8.5	14.5	21.7	14.5	19.7	1687400000	379260000	138980000	371430000	236870000	261430000	299390000	299820000
tr|O97196|O97196_LEIMA	tr|O97196|O97196_LEIMA	2	2	2	tr|O97196|O97196_LEIMA Putative cytochrome c oxidase assembly factor OS=Leishmania major OX=5664 GN=LMJF_04_1130 PE=4 SV=1	1	2	2	2	0	0	0	2	0	0	0	0	0	2	0	0	0	0	0	2	0	0	8.4	8.4	8.4	34.784	310	310	0.00052411	2.3471	0	0	0	8.4	0	0	11018000	0	0	0	11018000	0	0	0
tr|O97200|O97200_LEIMA	tr|O97200|O97200_LEIMA	4	4	4	tr|O97200|O97200_LEIMA Uncharacterized protein OS=Leishmania major OX=5664 GN=LMJF_04_0550 PE=4 SV=1	1	4	4	4	2	0	3	1	1	0	2	0	3	1	1	0	2	0	3	1	1	0	3.3	3.3	3.3	167.44	1527	1527	0	6.6159	1.5	0	2.3	0.9	0.9	0	73378000	0	0	21663000	27730000	23985000	0	0
tr|O97213|O97213_LEIMA	tr|O97213|O97213_LEIMA	10	10	10	tr|O97213|O97213_LEIMA Putative 60S ribosomal protein L10 OS=Leishmania major OX=5664 GN=LMJF_04_0750 PE=4 SV=1	1	10	10	10	4	4	4	7	9	7	4	4	4	7	9	7	4	4	4	7	9	7	30.5	30.5	30.5	24.557	213	213	0	323.31	21.1	22.1	22.1	29.6	30.5	30	18738000000	321440000	1404600000	1203400000	7221800000	4965300000	3621900000	711720000
tr|O97220|O97220_LEIMA	tr|O97220|O97220_LEIMA	5	5	5	tr|O97220|O97220_LEIMA Uncharacterized protein OS=Leishmania major OX=5664 GN=LMJF_04_0420 PE=4 SV=1	1	5	5	5	4	4	3	3	3	3	4	4	3	3	3	3	4	4	3	3	3	3	30.7	30.7	30.7	39.259	361	361	0	71.638	25.2	20.5	15	15	15	15	1166200000	195790000	184410000	268290000	217090000	189290000	111350000	174880000
tr|Q25307|Q25307_LEIMA	tr|Q25307|Q25307_LEIMA	3	3	3	tr|Q25307|Q25307_LEIMA Infective insect stage-specific protein OS=Leishmania major OX=5664 GN=META1 PE=4 SV=1	1	3	3	3	1	2	3	1	1	1	1	2	3	1	1	1	1	2	3	1	1	1	25.9	25.9	25.9	11.95	112	112	0	7.9678	8	25.9	25.9	8	8	8	1975600000	283550000	813960000	716100000	54594000	49559000	57844000	0
tr|Q4QGJ7|Q4QGJ7_LEIMA;tr|Q4QGK6|Q4QGK6_LEIMA;tr|Q4QGJ4|Q4QGJ4_LEIMA;tr|Q25331|Q25331_LEIMA;tr|Q4QGJ2|Q4QGJ2_LEIMA;tr|Q4QGK4|Q4QGK4_LEIMA;tr|Q4QGL4|Q4QGL4_LEIMA;tr|Q4QGI0|Q4QGI0_LEIMA;tr|Q4QGL2|Q4QGL2_LEIMA;tr|Q4QGK8|Q4QGK8_LEIMA;tr|Q4QGL5|Q4QGL5_LEIMA;tr|Q4QGK2|Q4QGK2_LEIMA;tr|Q4QGK0|Q4QGK0_LEIMA;tr|Q4QGJ6|Q4QGJ6_LEIMA;tr|Q4QGJ0|Q4QGJ0_LEIMA;tr|Q4QGK1|Q4QGK1_LEIMA	tr|Q4QGJ7|Q4QGJ7_LEIMA;tr|Q4QGK6|Q4QGK6_LEIMA;tr|Q4QGJ4|Q4QGJ4_LEIMA;tr|Q25331|Q25331_LEIMA;tr|Q4QGJ2|Q4QGJ2_LEIMA;tr|Q4QGK4|Q4QGK4_LEIMA;tr|Q4QGL4|Q4QGL4_LEIMA;tr|Q4QGI0|Q4QGI0_LEIMA;tr|Q4QGL2|Q4QGL2_LEIMA;tr|Q4QGK8|Q4QGK8_LEIMA;tr|Q4QGL5|Q4QGL5_LEIMA;tr|Q4QGK2|Q4QGK2_LEIMA;tr|Q4QGK0|Q4QGK0_LEIMA;tr|Q4QGJ6|Q4QGJ6_LEIMA;tr|Q4QGJ0|Q4QGJ0_LEIMA;tr|Q4QGK1|Q4QGK1_LEIMA	2;2;2;2;2;2;1;1;1;1;1;1;1;1;1;1	2;2;2;2;2;2;1;1;1;1;1;1;1;1;1;1	0;0;0;0;0;0;0;0;0;0;0;0;0;0;0;0	tr|Q4QGJ7|Q4QGJ7_LEIMA Surface antigen protein 2 OS=Leishmania major OX=5664 GN=LMJF_12_0780 PE=4 SV=1;tr|Q4QGK6|Q4QGK6_LEIMA Promastigote surface antigen protein 2 PSA2 OS=Leishmania major OX=5664 GN=LMJF_12_0940 PE=4 SV=1;tr|Q4QGJ4|Q4QGJ4_LEIMA Promastig	16	2	2	0	1	1	1	1	2	2	1	1	1	1	2	2	0	0	0	0	0	0	6.4	6.4	0	38.988	375	375;385;385;385;648;668;395;509;512;512;547;560;570;572;629;704	0	315.4	3.2	3.2	3.2	3.2	6.4	6.4	2181400000	563430000	434870000	369280000	203160000	410470000	200210000	0
tr|Q4FWX5|Q4FWX5_LEIMA	tr|Q4FWX5|Q4FWX5_LEIMA	5	5	5	tr|Q4FWX5|Q4FWX5_LEIMA Putative 60S ribosomal protein L2 OS=Leishmania major OX=5664 GN=LMJF_32_3900 PE=4 SV=1	1	5	5	5	3	4	3	3	4	4	3	4	3	3	4	4	3	4	3	3	4	4	24.6	24.6	24.6	28.272	260	260	0	323.31	21.9	24.6	21.9	21.2	21.9	21.9	6723000000	998120000	868460000	865370000	929910000	1601100000	1460000000	425140000
tr|Q4FX34|Q4FX34_LEIMA	tr|Q4FX34|Q4FX34_LEIMA	7	7	7	tr|Q4FX34|Q4FX34_LEIMA Aspartate aminotransferase OS=Leishmania major OX=5664 GN=asat PE=1 SV=1	1	7	7	7	4	4	4	6	7	6	4	4	4	6	7	6	4	4	4	6	7	6	26	26	26	45.989	412	412	0	147.46	15	15	15	20.1	26	20.1	4210500000	725260000	408640000	692620000	794410000	784440000	805090000	737680000
tr|Q4FX37|Q4FX37_LEIMA	tr|Q4FX37|Q4FX37_LEIMA	1	1	1	tr|Q4FX37|Q4FX37_LEIMA Actin-like protein 3 OS=Leishmania major OX=5664 GN=ALP3 PE=3 SV=1	1	1	1	1	0	1	0	0	0	0	0	1	0	0	0	0	0	1	0	0	0	0	3.1	3.1	3.1	53.416	519	519	0.00052329	2.3341	0	3.1	0	0	0	0	8597100	0	8597100	0	0	0	0	0
tr|Q4Q052|Q4Q052_LEIMA	tr|Q4Q052|Q4Q052_LEIMA	2	2	2	tr|Q4Q052|Q4Q052_LEIMA Cytochrome c oxidase subunit I OS=Leishmania major OX=5664 GN=LMJF_36_6995 PE=4 SV=1	1	2	2	2	0	1	2	1	1	2	0	1	2	1	1	2	0	1	2	1	1	2	39.2	39.2	39.2	13.865	125	125	0	34.757	0	13.6	39.2	13.6	13.6	39.2	503760000	0	52202000	210080000	43338000	55580000	142560000	0
tr|Q4Q055|Q4Q055_LEIMA	tr|Q4Q055|Q4Q055_LEIMA	8	8	8	tr|Q4Q055|Q4Q055_LEIMA Putative eukaryotic translation initiation factor 3 subunit 8 OS=Leishmania major OX=5664 GN=LMJF_36_6980 PE=4 SV=1	1	8	8	8	4	2	3	6	7	5	4	2	3	6	7	5	4	2	3	6	7	5	19	19	19	82.031	731	731	0	71.611	9.8	6.8	7.7	15.9	19	11.2	530870000	36764000	14723000	21283000	122620000	141330000	194150000	44020000
tr|Q4Q059|Q4Q059_LEIMA	tr|Q4Q059|Q4Q059_LEIMA	17	17	17	tr|Q4Q059|Q4Q059_LEIMA Protein disulfide-isomerase OS=Leishmania major OX=5664 GN=PDI-2 PE=3 SV=1	1	17	17	17	12	15	14	14	14	13	12	15	14	14	14	13	12	15	14	14	14	13	43.6	43.6	43.6	52.376	477	477	0	323.31	41.5	41.3	43.4	39.6	43.4	36.7	18186000000	2514700000	3479200000	3577000000	1602900000	2901000000	4111500000	3114900000
tr|Q4Q062|Q4Q062_LEIMA	tr|Q4Q062|Q4Q062_LEIMA	4	4	4	tr|Q4Q062|Q4Q062_LEIMA Uncharacterized protein OS=Leishmania major OX=5664 GN=LMJF_36_6920 PE=4 SV=1	1	4	4	4	0	1	0	3	2	2	0	1	0	3	2	2	0	1	0	3	2	2	24.4	24.4	24.4	30.682	275	275	0	6.8527	0	9.5	0	24.4	14.9	9.5	243240000	0	5955400	0	128090000	90436000	18757000	0
tr|Q4Q063|Q4Q063_LEIMA	tr|Q4Q063|Q4Q063_LEIMA	8	8	8	tr|Q4Q063|Q4Q063_LEIMA Putative T-complex protein 1, theta subunit OS=Leishmania major OX=5664 GN=LMJF_36_6910 PE=3 SV=1	1	8	8	8	3	4	6	6	7	6	3	4	6	6	7	6	3	4	6	6	7	6	26.8	26.8	26.8	58.184	537	537	0	323.31	9.1	12.1	20.9	18.1	22.3	18.1	4387300000	265530000	583530000	529700000	1026000000	1074900000	907620000	461800000
tr|Q4Q065|Q4Q065_LEIMA	tr|Q4Q065|Q4Q065_LEIMA	1	1	1	tr|Q4Q065|Q4Q065_LEIMA Putative nuclear pore complex protein (NUP155) OS=Leishmania major OX=5664 GN=LMJF_36_6890 PE=4 SV=1	1	1	1	1	0	1	1	1	1	1	0	1	1	1	1	1	0	1	1	1	1	1	1.7	1.7	1.7	143.69	1306	1306	0	7.1332	0	1.7	1.7	1.7	1.7	1.7	39735000	0	14167000	6678600	10252000	0	8637500	0
tr|Q4Q074|Q4Q074_LEIMA	tr|Q4Q074|Q4Q074_LEIMA	1	1	1	tr|Q4Q074|Q4Q074_LEIMA 4HBT domain-containing protein OS=Leishmania major OX=5664 GN=LMJF_36_6810 PE=4 SV=1	1	1	1	1	1	1	0	0	1	0	1	1	0	0	1	0	1	1	0	0	1	0	10.1	10.1	10.1	17.446	159	159	0	2.465	10.1	10.1	0	0	10.1	0	100340000	32719000	38644000	0	0	28976000	0	0
tr|Q4Q075|Q4Q075_LEIMA	tr|Q4Q075|Q4Q075_LEIMA	3	3	3	tr|Q4Q075|Q4Q075_LEIMA Uncharacterized protein OS=Leishmania major OX=5664 GN=LMJF_36_6800 PE=4 SV=1	1	3	3	3	1	0	0	3	0	1	1	0	0	3	0	1	1	0	0	3	0	1	6.8	6.8	6.8	80.354	737	737	0	6.6226	2.6	0	0	6.8	0	1.6	22989000	6864100	0	0	16125000	0	0	0
tr|Q4Q078|Q4Q078_LEIMA	tr|Q4Q078|Q4Q078_LEIMA	1	1	1	tr|Q4Q078|Q4Q078_LEIMA AP complex subunit beta OS=Leishmania major OX=5664 GN=LMJF_36_6770 PE=3 SV=1	1	1	1	1	1	0	0	0	0	0	1	0	0	0	0	0	1	0	0	0	0	0	5	5	5	82.216	746	746	0.0038629	1.7803	5	0	0	0	0	0	19468000	19468000	0	0	0	0	0	19468000
tr|Q4Q079|Q4Q079_LEIMA	tr|Q4Q079|Q4Q079_LEIMA	11	11	11	tr|Q4Q079|Q4Q079_LEIMA Uncharacterized protein OS=Leishmania major OX=5664 GN=LMJF_36_6760 PE=4 SV=1	1	11	11	11	9	6	8	7	9	5	9	6	8	7	9	5	9	6	8	7	9	5	28.7	28.7	28.7	28.999	258	258	0	193.47	28.7	20.2	27.5	28.7	28.7	27.1	6456000000	1034000000	1070300000	1353500000	1084600000	1128000000	785700000	1047400000
tr|Q4Q080|Q4Q080_LEIMA	tr|Q4Q080|Q4Q080_LEIMA	3	3	3	tr|Q4Q080|Q4Q080_LEIMA Putative prolyl oligopeptidase OS=Leishmania major OX=5664 GN=LMJF_36_6750 PE=4 SV=1	1	3	3	3	3	3	2	1	1	2	3	3	2	1	1	2	3	3	2	1	1	2	7.2	7.2	7.2	78.248	697	697	0	38.537	7.2	7.2	3.6	2.4	2.4	3.6	204800000	40770000	71293000	22180000	14984000	22232000	33346000	29387000
tr|Q4Q084|Q4Q084_LEIMA	tr|Q4Q084|Q4Q084_LEIMA	1	1	1	tr|Q4Q084|Q4Q084_LEIMA Putative replication factor C, subunit 5 OS=Leishmania major OX=5664 GN=LMJF_36_6710 PE=4 SV=1	1	1	1	1	0	0	0	0	0	1	0	0	0	0	0	1	0	0	0	0	0	1	6	6	6	39.326	351	351	0	6.1776	0	0	0	0	0	6	26762000	0	0	0	0	0	26762000	0
tr|Q4Q088|Q4Q088_LEIMA	tr|Q4Q088|Q4Q088_LEIMA	2	2	2	tr|Q4Q088|Q4Q088_LEIMA Cytochrome b5 heme-binding domain-containing protein OS=Leishmania major OX=5664 GN=LMJF_36_6670 PE=3 SV=1	1	2	2	2	1	0	0	1	2	1	1	0	0	1	2	1	1	0	0	1	2	1	25.3	25.3	25.3	16.319	146	146	0	2.5303	5.5	0	0	5.5	25.3	5.5	73269000	7173100	0	0	13657000	40151000	12288000	0
tr|Q4Q090|Q4Q090_LEIMA	tr|Q4Q090|Q4Q090_LEIMA	14	14	14	tr|Q4Q090|Q4Q090_LEIMA 2,3-bisphosphoglycerate-independent phosphoglycerate mutase OS=Leishmania major OX=5664 GN=PGAM PE=4 SV=1	1	14	14	14	10	9	11	9	7	8	10	9	11	9	7	8	10	9	11	9	7	8	37.3	37.3	37.3	60.713	553	553	0	323.31	31.1	21.5	28.6	26.2	17	24.8	9338200000	1407300000	1677200000	3315700000	1029000000	886740000	1022300000	1709400000
tr|Q4Q092|Q4Q092_LEIMA	tr|Q4Q092|Q4Q092_LEIMA	1	1	1	tr|Q4Q092|Q4Q092_LEIMA Uncharacterized protein OS=Leishmania major OX=5664 GN=LMJF_36_6630 PE=4 SV=1	1	1	1	1	1	0	0	0	0	0	1	0	0	0	0	0	1	0	0	0	0	0	3.7	3.7	3.7	21.45	187	187	0.0024546	1.8913	3.7	0	0	0	0	0	14716000	14716000	0	0	0	0	0	14716000
tr|Q4Q096|Q4Q096_LEIMA	tr|Q4Q096|Q4Q096_LEIMA	3	3	3	tr|Q4Q096|Q4Q096_LEIMA Uncharacterized protein OS=Leishmania major OX=5664 GN=LMJF_36_6590 PE=4 SV=1	1	3	3	3	2	1	2	0	0	0	2	1	2	0	0	0	2	1	2	0	0	0	7.9	7.9	7.9	75.178	648	648	0	3.9403	5.2	1.7	4.3	0	0	0	93184000	18401000	23962000	50821000	0	0	0	0
tr|Q4Q098|Q4Q098_LEIMA	tr|Q4Q098|Q4Q098_LEIMA	1	1	1	tr|Q4Q098|Q4Q098_LEIMA Uncharacterized protein OS=Leishmania major OX=5664 GN=LMJF_36_6570 PE=4 SV=1	1	1	1	1	0	0	1	1	1	0	0	0	1	1	1	0	0	0	1	1	1	0	6.9	6.9	6.9	38.235	362	362	0	2.9587	0	0	6.9	6.9	6.9	0	33187000	0	0	4813300	15142000	13232000	0	0
tr|Q4Q099|Q4Q099_LEIMA	tr|Q4Q099|Q4Q099_LEIMA	1	1	1	tr|Q4Q099|Q4Q099_LEIMA ACB domain-containing protein OS=Leishmania major OX=5664 GN=LMJF_36_6560 PE=4 SV=1	1	1	1	1	1	0	1	0	1	0	1	0	1	0	1	0	1	0	1	0	1	0	2.2	2.2	2.2	35.282	324	324	0	12.389	2.2	0	2.2	0	2.2	0	15569000	0	0	7054100	0	8515000	0	0
tr|Q4Q0A1|Q4Q0A1_LEIMA	tr|Q4Q0A1|Q4Q0A1_LEIMA	4	4	4	tr|Q4Q0A1|Q4Q0A1_LEIMA Similarity to endo-1-like protein OS=Leishmania major OX=5664 GN=LMJF_36_6540 PE=4 SV=1	1	4	4	4	4	3	3	1	1	1	4	3	3	1	1	1	4	3	3	1	1	1	18.8	18.8	18.8	26.41	240	240	0	14.124	18.8	18.8	18.8	7.5	7.5	7.5	485740000	174910000	132620000	160690000	7084100	5306000	5121600	136330000
tr|Q4Q0A8|Q4Q0A8_LEIMA	tr|Q4Q0A8|Q4Q0A8_LEIMA	1	1	1	tr|Q4Q0A8|Q4Q0A8_LEIMA Putative ubiquitin fusion degradation protein OS=Leishmania major OX=5664 GN=LMJF_36_6490 PE=4 SV=1	1	1	1	1	1	1	1	1	1	0	1	1	1	1	1	0	1	1	1	1	1	0	4	4	4	34.594	325	325	0	7.0887	4	4	4	4	4	0	59668000	0	12004000	23273000	0	24391000	0	0
tr|Q4Q0B4|Q4Q0B4_LEIMA	tr|Q4Q0B4|Q4Q0B4_LEIMA	2	2	2	tr|Q4Q0B4|Q4Q0B4_LEIMA Uncharacterized protein OS=Leishmania major OX=5664 GN=LMJF_36_6440 PE=4 SV=1	1	2	2	2	2	1	1	2	2	2	2	1	1	2	2	2	2	1	1	2	2	2	10.7	10.7	10.7	32.744	308	308	0	5.182	10.7	5.5	5.2	10.7	10.7	10.7	39124000	6811900	1331400	8044200	7141700	8050300	7744800	6630900
tr|Q4Q0B8|Q4Q0B8_LEIMA	tr|Q4Q0B8|Q4Q0B8_LEIMA	2	2	2	tr|Q4Q0B8|Q4Q0B8_LEIMA Putative 40S ribosomal protein S8 OS=Leishmania major OX=5664 GN=LMJF_36_6400 PE=4 SV=1	1	2	2	2	0	1	0	2	1	1	0	1	0	2	1	1	0	1	0	2	1	1	8.1	8.1	8.1	29.766	260	260	0.0015283	2.1967	0	4.2	0	8.1	3.8	3.8	95886000	0	12808000	0	49203000	19755000	14120000	0
tr|Q4Q0C1|Q4Q0C1_LEIMA	tr|Q4Q0C1|Q4Q0C1_LEIMA	2	2	2	tr|Q4Q0C1|Q4Q0C1_LEIMA Rab-GAP TBC domain-containing protein OS=Leishmania major OX=5664 GN=LMJF_36_6370 PE=4 SV=1	1	2	2	2	1	1	2	1	1	1	1	1	2	1	1	1	1	1	2	1	1	1	5	5	5	61.708	557	557	0	61.526	3.1	3.1	5	3.1	3.1	3.1	186890000	44820000	0	2769600	73348000	65954000	0	0
tr|Q4Q0D3|Q4Q0D3_LEIMA	tr|Q4Q0D3|Q4Q0D3_LEIMA	4	4	4	tr|Q4Q0D3|Q4Q0D3_LEIMA Putative chaperone protein DNAj OS=Leishmania major OX=5664 GN=LMJF_36_6270 PE=4 SV=1	1	4	4	4	3	2	3	4	4	4	3	2	3	4	4	4	3	2	3	4	4	4	23.5	23.5	23.5	37.771	345	345	0	202	18.8	11	18.8	23.5	23.5	23.5	2411300000	411730000	382620000	317800000	458040000	367670000	473440000	405530000
tr|Q4Q0E2|Q4Q0E2_LEIMA	tr|Q4Q0E2|Q4Q0E2_LEIMA	3	3	3	tr|Q4Q0E2|Q4Q0E2_LEIMA Uncharacterized protein OS=Leishmania major OX=5664 GN=LMJF_36_6180 PE=4 SV=1	1	3	3	3	2	2	3	0	1	0	2	2	3	0	1	0	2	2	3	0	1	0	23.6	23.6	23.6	29.916	271	271	0	73.935	11.4	11.4	23.6	0	7.7	0	407970000	119930000	124760000	137430000	0	25853000	0	130160000
tr|Q4Q0E4|Q4Q0E4_LEIMA	tr|Q4Q0E4|Q4Q0E4_LEIMA	2	2	2	tr|Q4Q0E4|Q4Q0E4_LEIMA Uncharacterized protein OS=Leishmania major OX=5664 GN=LMJF_36_6160 PE=4 SV=1	1	2	2	2	0	0	1	2	1	2	0	0	1	2	1	2	0	0	1	2	1	2	11.4	11.4	11.4	32.859	324	324	0	13.141	0	0	6.8	11.4	6.8	11.4	180750000	0	0	7777800	91118000	24129000	57723000	0
tr|Q4Q0F4|Q4Q0F4_LEIMA	tr|Q4Q0F4|Q4Q0F4_LEIMA	10	10	10	tr|Q4Q0F4|Q4Q0F4_LEIMA Putative eukaryotic initiation factor 4a OS=Leishmania major OX=5664 GN=LMJF_36_6060 PE=4 SV=1	1	10	10	10	6	6	3	8	8	7	6	6	3	8	8	7	6	6	3	8	8	7	20.5	20.5	20.5	84.635	765	765	0	244.39	11.6	11.6	6	13.3	18.7	16.7	1008100000	100810000	84522000	74567000	244660000	288860000	214650000	90192000
tr|Q4Q0F7|Q4Q0F7_LEIMA	tr|Q4Q0F7|Q4Q0F7_LEIMA	3	3	3	tr|Q4Q0F7|Q4Q0F7_LEIMA Uncharacterized protein OS=Leishmania major OX=5664 GN=LMJF_36_6030 PE=4 SV=1	1	3	3	3	0	2	1	1	2	0	0	2	1	1	2	0	0	2	1	1	2	0	2.4	2.4	2.4	261.06	2346	2346	0	6.4799	0	1.4	0.9	0.9	1.4	0	31542000	0	14240000	9922400	0	7378900	0	0
tr|Q4Q0F8|Q4Q0F8_LEIMA	tr|Q4Q0F8|Q4Q0F8_LEIMA	1	1	1	tr|Q4Q0F8|Q4Q0F8_LEIMA OTU domain-containing protein OS=Leishmania major OX=5664 GN=LMJF_36_6020 PE=4 SV=1	1	1	1	1	1	0	0	1	0	0	1	0	0	1	0	0	1	0	0	1	0	0	3.6	3.6	3.6	42.879	384	384	0.0074488	1.5534	3.6	0	0	3.6	0	0	19228000	7071600	0	0	12157000	0	0	0
tr|Q4Q0G1|Q4Q0G1_LEIMA	tr|Q4Q0G1|Q4Q0G1_LEIMA	1	1	1	tr|Q4Q0G1|Q4Q0G1_LEIMA Uncharacterized protein OS=Leishmania major OX=5664 GN=LMJF_36_5990 PE=4 SV=1	1	1	1	1	1	0	1	1	0	1	1	0	1	1	0	1	1	0	1	1	0	1	2.9	2.9	2.9	72.506	657	657	0	3.2701	2.9	0	2.9	2.9	0	2.9	12441000	4591300	0	4786100	3063700	0	0	0
tr|Q4Q0G6|Q4Q0G6_LEIMA	tr|Q4Q0G6|Q4Q0G6_LEIMA	2	2	2	tr|Q4Q0G6|Q4Q0G6_LEIMA Uncharacterized protein OS=Leishmania major OX=5664 GN=LMJF_36_5940 PE=4 SV=1	1	2	2	2	2	1	2	1	1	2	2	1	2	1	1	2	2	1	2	1	1	2	5.4	5.4	5.4	68.373	624	624	0	16.915	5.4	2.4	5.4	2.4	2.4	5.4	33567000	5971900	3516600	6917300	5535100	6058100	5568100	5997100
tr|Q4Q0G8|Q4Q0G8_LEIMA	tr|Q4Q0G8|Q4Q0G8_LEIMA	3	3	3	tr|Q4Q0G8|Q4Q0G8_LEIMA Putative kinetoplast DNA-associated protein OS=Leishmania major OX=5664 GN=LMJF_36_5920 PE=4 SV=1	1	3	3	3	1	3	3	2	1	0	1	3	3	2	1	0	1	3	3	2	1	0	28	28	28	18.316	161	161	0	23.343	8.1	28	28	20.5	8.1	0	629960000	43939000	218440000	199590000	134360000	33623000	0	0
tr|Q4Q0G9|Q4Q0G9_LEIMA	tr|Q4Q0G9|Q4Q0G9_LEIMA	3	3	3	tr|Q4Q0G9|Q4Q0G9_LEIMA Uncharacterized protein OS=Leishmania major OX=5664 GN=LMJF_36_5910 PE=4 SV=1	1	3	3	3	2	2	1	3	2	1	2	2	1	3	2	1	2	2	1	3	2	1	16.6	16.6	16.6	41.194	374	374	0	14.787	9.4	9.4	3.7	16.6	9.4	3.7	116130000	33624000	13269000	9481500	34811000	22742000	2205700	24046000
tr|Q4Q0H1|Q4Q0H1_LEIMA	tr|Q4Q0H1|Q4Q0H1_LEIMA	3	3	3	tr|Q4Q0H1|Q4Q0H1_LEIMA Uncharacterized protein OS=Leishmania major OX=5664 GN=LMJF_36_5890 PE=4 SV=1	1	3	3	3	1	1	0	2	1	1	1	1	0	2	1	1	1	1	0	2	1	1	2.3	2.3	2.3	208.98	1954	1954	0	6.013	0.7	0.6	0	1.5	0.6	0.6	13900000	0	2182000	0	3736400	3638900	4343200	0
tr|Q4Q0H3|Q4Q0H3_LEIMA	tr|Q4Q0H3|Q4Q0H3_LEIMA	7	7	7	tr|Q4Q0H3|Q4Q0H3_LEIMA Uncharacterized protein OS=Leishmania major OX=5664 GN=LMJF_36_5870 PE=4 SV=1	1	7	7	7	5	2	4	2	2	3	5	2	4	2	2	3	5	2	4	2	2	3	12.1	12.1	12.1	86.447	795	795	0	17.672	9.9	4.3	6.8	3.4	3.1	5.8	144240000	44842000	38372000	21653000	18099000	6505200	14772000	39349000
tr|Q4Q0H5|Q4Q0H5_LEIMA	tr|Q4Q0H5|Q4Q0H5_LEIMA	7	7	7	tr|Q4Q0H5|Q4Q0H5_LEIMA Uncharacterized protein OS=Leishmania major OX=5664 GN=LMJF_36_5850 PE=4 SV=1	1	7	7	7	5	6	5	4	6	6	5	6	5	4	6	6	5	6	5	4	6	6	20.7	20.7	20.7	59.012	537	537	0	323.31	15.8	19.6	18.8	15.1	19.9	19.6	11587000000	1838000000	2451000000	1114500000	1394200000	1837900000	2951500000	1792700000
tr|Q4Q0H9|Q4Q0H9_LEIMA	tr|Q4Q0H9|Q4Q0H9_LEIMA	2	2	2	tr|Q4Q0H9|Q4Q0H9_LEIMA Mkiaa0324 protein-like protein OS=Leishmania major OX=5664 GN=LMJF_36_5820 PE=4 SV=1	1	2	2	2	0	0	0	1	1	1	0	0	0	1	1	1	0	0	0	1	1	1	5	5	5	56.642	500	500	0	3.9125	0	0	0	4.4	5	5	18856000	0	0	0	2538800	9008000	7309200	0
tr|Q4Q0I3|Q4Q0I3_LEIMA	tr|Q4Q0I3|Q4Q0I3_LEIMA	3	3	3	tr|Q4Q0I3|Q4Q0I3_LEIMA tRNA (adenine(58)-N(1))-methyltransferase non-catalytic subunit TRM6 OS=Leishmania major OX=5664 GN=LMJF_36_5780 PE=3 SV=1	1	3	3	3	1	1	0	3	2	3	1	1	0	3	2	3	1	1	0	3	2	3	12.7	12.7	12.7	51.025	464	464	0	18.68	3	3	0	12.7	8.4	12.7	76944000	1978400	1218400	0	23671000	24167000	25910000	0
tr|Q4Q0J6|Q4Q0J6_LEIMA	tr|Q4Q0J6|Q4Q0J6_LEIMA	1	1	1	tr|Q4Q0J6|Q4Q0J6_LEIMA Uncharacterized protein OS=Leishmania major OX=5664 GN=LMJF_36_5650 PE=4 SV=1	1	1	1	1	1	0	1	1	0	0	1	0	1	1	0	0	1	0	1	1	0	0	7	7	7	37.169	329	329	0.0070655	1.6233	7	0	7	7	0	0	27171000	9607900	0	9224600	8338200	0	0	0
tr|Q4Q0J9|Q4Q0J9_LEIMA	tr|Q4Q0J9|Q4Q0J9_LEIMA	6	6	6	tr|Q4Q0J9|Q4Q0J9_LEIMA Putative isoleucyl-tRNA synthetase OS=Leishmania major OX=5664 GN=ILERS PE=3 SV=1	1	6	6	6	3	2	1	3	5	5	3	2	1	3	5	5	3	2	1	3	5	5	7.7	7.7	7.7	125.76	1099	1099	0	37.512	3.5	2.3	0.8	3.5	6.1	6.3	358720000	36740000	35300000	14261000	79281000	99813000	93323000	43278000
tr|Q4Q0K1|Q4Q0K1_LEIMA	tr|Q4Q0K1|Q4Q0K1_LEIMA	1	1	1	tr|Q4Q0K1|Q4Q0K1_LEIMA Uncharacterized protein OS=Leishmania major OX=5664 GN=LMJF_36_5600 PE=4 SV=1	1	1	1	1	0	1	1	0	0	1	0	1	1	0	0	1	0	1	1	0	0	1	3.5	3.5	3.5	59.901	565	565	0.001544	2.2628	0	3.5	3.5	0	0	3.5	315650000	0	53013000	97190000	0	0	165450000	0
tr|Q4Q0K8|Q4Q0K8_LEIMA	tr|Q4Q0K8|Q4Q0K8_LEIMA	1	1	1	tr|Q4Q0K8|Q4Q0K8_LEIMA PCIF1_WW domain-containing protein OS=Leishmania major OX=5664 GN=LMJF_36_5530 PE=4 SV=1	1	1	1	1	1	0	1	1	0	0	1	0	1	1	0	0	1	0	1	1	0	0	1.5	1.5	1.5	71.112	656	656	0	4.6819	1.5	0	1.5	1.5	0	0	5727700	842130	0	2366500	2519100	0	0	0
tr|Q4Q0L4|Q4Q0L4_LEIMA	tr|Q4Q0L4|Q4Q0L4_LEIMA	3	3	3	tr|Q4Q0L4|Q4Q0L4_LEIMA Uncharacterized protein OS=Leishmania major OX=5664 GN=LMJF_36_5470 PE=4 SV=1	1	3	3	3	0	0	0	2	0	1	0	0	0	2	0	1	0	0	0	2	0	1	8.5	8.5	8.5	105.75	970	970	0.0015144	2.1379	0	0	0	4.1	0	4.3	282540000	0	0	0	211570000	0	70976000	0
tr|Q4Q0L5|Q4Q0L5_LEIMA	tr|Q4Q0L5|Q4Q0L5_LEIMA	1	1	1	tr|Q4Q0L5|Q4Q0L5_LEIMA DAO domain-containing protein OS=Leishmania major OX=5664 GN=LMJF_36_5460 PE=4 SV=1	1	1	1	1	1	1	0	0	1	1	1	1	0	0	1	1	1	1	0	0	1	1	3.6	3.6	3.6	57.312	522	522	0	53.089	3.6	3.6	0	0	3.6	3.6	71427000	0	47582000	0	0	0	23845000	0
tr|Q4Q0L9|Q4Q0L9_LEIMA	tr|Q4Q0L9|Q4Q0L9_LEIMA	1	1	1	tr|Q4Q0L9|Q4Q0L9_LEIMA Putative branch point binding protein OS=Leishmania major OX=5664 GN=LMJF_36_5420 PE=4 SV=1	1	1	1	1	0	0	0	1	0	0	0	0	0	1	0	0	0	0	0	1	0	0	8.3	8.3	8.3	32.881	289	289	0	2.8158	0	0	0	8.3	0	0	48125000	0	0	0	48125000	0	0	0
tr|Q4Q0M2|Q4Q0M2_LEIMA	tr|Q4Q0M2|Q4Q0M2_LEIMA	2	2	2	tr|Q4Q0M2|Q4Q0M2_LEIMA Putative phosphoribosylpyrophosphate synthetase OS=Leishmania major OX=5664 GN=LMJF_36_5390 PE=4 SV=1	1	2	2	2	2	2	2	1	2	2	2	2	2	1	2	2	2	2	2	1	2	2	10.6	10.6	10.6	39.31	358	358	0	21.986	10.6	10.6	10.6	5.3	10.6	10.6	386560000	37134000	36515000	51421000	75994000	92434000	93058000	44944000
tr|Q4Q0M3|Q4Q0M3_LEIMA	tr|Q4Q0M3|Q4Q0M3_LEIMA	3	3	3	tr|Q4Q0M3|Q4Q0M3_LEIMA Putative NADH dehydrogenase OS=Leishmania major OX=5664 GN=LMJF_36_5380 PE=4 SV=1	1	3	3	3	0	0	0	1	3	2	0	0	0	1	3	2	0	0	0	1	3	2	8	8	8	57.375	527	527	0	36.648	0	0	0	4.4	8	8	73939000	0	0	0	8365000	30004000	35570000	0
tr|Q4Q0M6|Q4Q0M6_LEIMA	tr|Q4Q0M6|Q4Q0M6_LEIMA	5	5	5	tr|Q4Q0M6|Q4Q0M6_LEIMA 2-methoxy-6-polyprenyl-1,4-benzoquinol methylase, mitochondrial OS=Leishmania major OX=5664 GN=LMJF_36_5360 PE=3 SV=1	1	5	5	5	4	4	5	1	2	1	4	4	5	1	2	1	4	4	5	1	2	1	21.5	21.5	21.5	32.012	288	288	0	80.776	17.4	17.4	21.5	4.9	9.4	4.9	1022900000	219660000	231660000	343660000	84927000	50839000	92160000	246810000
tr|Q4Q0M8|Q4Q0M8_LEIMA	tr|Q4Q0M8|Q4Q0M8_LEIMA	5	5	5	tr|Q4Q0M8|Q4Q0M8_LEIMA Uncharacterized protein OS=Leishmania major OX=5664 GN=LMJF_36_5340 PE=4 SV=1	1	5	5	5	1	1	3	1	1	4	1	1	3	1	1	4	1	1	3	1	1	4	9.3	9.3	9.3	98.338	869	869	0	7.1937	2	2.4	5.3	1.2	1.2	6.9	147050000	26535000	34183000	31821000	5830200	3244500	45437000	0
tr|Q4Q0N7|Q4Q0N7_LEIMA	tr|Q4Q0N7|Q4Q0N7_LEIMA	1	1	1	tr|Q4Q0N7|Q4Q0N7_LEIMA Uncharacterized protein OS=Leishmania major OX=5664 GN=LMJF_36_5250 PE=4 SV=1	1	1	1	1	1	1	1	1	1	1	1	1	1	1	1	1	1	1	1	1	1	1	7.4	7.4	7.4	387.88	3613	3613	0	21.657	7.4	7.4	7.4	7.4	7.4	7.4	193960000	16248000	12076000	31573000	82914000	27663000	23491000	0
tr|Q4Q0P4|Q4Q0P4_LEIMA	tr|Q4Q0P4|Q4Q0P4_LEIMA	5	5	5	tr|Q4Q0P4|Q4Q0P4_LEIMA Aldehyde dehydrogenase OS=Leishmania major OX=5664 GN=LMJF_36_5180 PE=3 SV=1	1	5	5	5	2	4	1	1	0	1	2	4	1	1	0	1	2	4	1	1	0	1	20.7	20.7	20.7	57.734	532	532	0	14.753	7	17.5	3.2	3	0	3.6	148630000	11438000	77264000	40379000	12254000	0	7297400	0
tr|Q4Q0P5|Q4Q0P5_LEIMA	tr|Q4Q0P5|Q4Q0P5_LEIMA	1	1	1	tr|Q4Q0P5|Q4Q0P5_LEIMA Vacuolar protein sorting-associated protein 28 homolog OS=Leishmania major OX=5664 GN=LMJF_36_5170 PE=3 SV=1	1	1	1	1	1	1	1	1	1	0	1	1	1	1	1	0	1	1	1	1	1	0	8.1	8.1	8.1	24.155	209	209	0	12.778	8.1	8.1	8.1	8.1	8.1	0	80535000	11483000	7641800	11993000	24979000	24436000	0	0
tr|Q4Q0P7|Q4Q0P7_LEIMA	tr|Q4Q0P7|Q4Q0P7_LEIMA	8	8	8	tr|Q4Q0P7|Q4Q0P7_LEIMA Kinesin motor domain-containing protein OS=Leishmania major OX=5664 GN=LMJF_36_5150 PE=3 SV=1	1	8	8	8	3	6	4	2	3	3	3	6	4	2	3	3	3	6	4	2	3	3	18.6	18.6	18.6	71.091	625	625	0	19.63	5.3	15	5.6	5.9	7.5	6.9	169630000	24367000	32605000	52923000	16280000	18650000	24810000	0
tr|Q4Q0P8|Q4Q0P8_LEIMA	tr|Q4Q0P8|Q4Q0P8_LEIMA	2	2	2	tr|Q4Q0P8|Q4Q0P8_LEIMA VHS domain-containing protein OS=Leishmania major OX=5664 GN=LMJF_36_5140 PE=4 SV=1	1	2	2	2	1	2	2	1	2	1	1	2	2	1	2	1	1	2	2	1	2	1	6.8	6.8	6.8	55.795	518	518	0	21.201	2.7	6.8	6.8	2.7	6.8	2.7	194140000	27855000	25244000	61912000	25311000	29795000	24020000	0
tr|Q4Q0P9|Q4Q0P9_LEIMA	tr|Q4Q0P9|Q4Q0P9_LEIMA	6	6	6	tr|Q4Q0P9|Q4Q0P9_LEIMA Uncharacterized protein OS=Leishmania major OX=5664 GN=LMJF_36_5130 PE=4 SV=1	1	6	6	6	3	4	6	3	2	2	3	4	6	3	2	2	3	4	6	3	2	2	32.7	32.7	32.7	30.099	278	278	0	78.185	14	27.3	32.7	17.3	17.3	9.7	1107300000	144150000	262020000	472460000	97961000	90609000	40064000	175860000
tr|Q4Q0Q2|Q4Q0Q2_LEIMA	tr|Q4Q0Q2|Q4Q0Q2_LEIMA	15	15	15	tr|Q4Q0Q2|Q4Q0Q2_LEIMA Uncharacterized protein OS=Leishmania major OX=5664 GN=LMJF_36_5100 PE=4 SV=1	1	15	15	15	6	7	6	11	13	13	6	7	6	11	13	13	6	7	6	11	13	13	22.9	22.9	22.9	105.31	981	981	0	268.08	10.9	11.5	10.6	15.4	20	19.2	3823600000	285860000	464790000	212380000	732920000	973740000	1153900000	410910000
tr|Q4Q0Q3|Q4Q0Q3_LEIMA	tr|Q4Q0Q3|Q4Q0Q3_LEIMA	1	1	1	tr|Q4Q0Q3|Q4Q0Q3_LEIMA Casein kinase II subunit beta OS=Leishmania major OX=5664 GN=LMJF_36_5090 PE=3 SV=1	1	1	1	1	1	1	1	1	1	0	1	1	1	1	1	0	1	1	1	1	1	0	5.8	5.8	5.8	30.644	274	274	0	16.726	5.8	5.8	5.8	5.8	5.8	0	84443000	12317000	17154000	20326000	22843000	11804000	0	0
tr|Q4Q0Q4|Q4Q0Q4_LEIMA	tr|Q4Q0Q4|Q4Q0Q4_LEIMA	2	2	2	tr|Q4Q0Q4|Q4Q0Q4_LEIMA Uncharacterized protein OS=Leishmania major OX=5664 GN=LMJF_36_5080 PE=4 SV=1	1	2	2	2	0	0	0	1	2	1	0	0	0	1	2	1	0	0	0	1	2	1	8.1	8.1	8.1	68.2	629	629	0.0024667	1.9511	0	0	0	1.4	8.1	1.4	69888000	0	0	0	18230000	35162000	16497000	0
tr|Q4Q0R6|Q4Q0R6_LEIMA	tr|Q4Q0R6|Q4Q0R6_LEIMA	1	1	1	tr|Q4Q0R6|Q4Q0R6_LEIMA Uncharacterized protein OS=Leishmania major OX=5664 GN=LMJF_36_4960 PE=4 SV=1	1	1	1	1	1	1	1	1	1	1	1	1	1	1	1	1	1	1	1	1	1	1	0.9	0.9	0.9	105.24	975	975	0	3.2813	0.9	0.9	0.9	0.9	0.9	0.9	21277000	4434300	4622700	6574000	3175600	0	2470400	0
tr|Q4Q0S0|Q4Q0S0_LEIMA	tr|Q4Q0S0|Q4Q0S0_LEIMA	2	2	2	tr|Q4Q0S0|Q4Q0S0_LEIMA Calponin-homology (CH) domain-containing protein OS=Leishmania major OX=5664 GN=LMJF_36_4920 PE=4 SV=1	1	2	2	2	0	0	1	0	0	1	0	0	1	0	0	1	0	0	1	0	0	1	3.9	3.9	3.9	77.916	710	710	0	5.7967	0	0	2.3	0	0	1.7	32611000	0	0	2031700	0	0	30579000	0
tr|Q4Q0T5|Q4Q0T5_LEIMA	tr|Q4Q0T5|Q4Q0T5_LEIMA	4	4	4	tr|Q4Q0T5|Q4Q0T5_LEIMA Uncharacterized protein OS=Leishmania major OX=5664 GN=LMJF_36_4780 PE=4 SV=1	1	4	4	4	4	3	3	3	3	3	4	3	3	3	3	3	4	3	3	3	3	3	23	23	23	33.478	317	317	0	29.61	23	23	23	23	23	23	571400000	127170000	84864000	114850000	69241000	114970000	60307000	114500000
tr|Q4Q0U3|Q4Q0U3_LEIMA	tr|Q4Q0U3|Q4Q0U3_LEIMA	1	1	1	tr|Q4Q0U3|Q4Q0U3_LEIMA Myosin heavy chain kinase a-like protein OS=Leishmania major OX=5664 GN=LMJF_36_4700 PE=4 SV=1	1	1	1	1	1	1	1	1	1	1	1	1	1	1	1	1	1	1	1	1	1	1	5.7	5.7	5.7	37.777	335	335	0	32.957	5.7	5.7	5.7	5.7	5.7	5.7	281550000	29482000	54198000	60634000	60245000	0	76995000	0
tr|Q4Q0U9|Q4Q0U9_LEIMA	tr|Q4Q0U9|Q4Q0U9_LEIMA	5	5	5	tr|Q4Q0U9|Q4Q0U9_LEIMA Ribosome assembly factor mrt4 OS=Leishmania major OX=5664 GN=LMJF_36_4650 PE=3 SV=1	1	5	5	5	1	0	0	3	1	3	1	0	0	3	1	3	1	0	0	3	1	3	34.8	34.8	34.8	25.299	227	227	0	28.544	8.8	0	0	28.2	8.4	22	310360000	65324000	0	0	24478000	5759900	214800000	0
tr|Q4Q0V6|Q4Q0V6_LEIMA	tr|Q4Q0V6|Q4Q0V6_LEIMA	3	3	3	tr|Q4Q0V6|Q4Q0V6_LEIMA Uncharacterized protein OS=Leishmania major OX=5664 GN=LMJF_36_4580 PE=4 SV=1	1	3	3	3	0	0	0	2	2	1	0	0	0	2	2	1	0	0	0	2	2	1	11.7	11.7	11.7	48.867	452	452	0	8.1594	0	0	0	8.2	7.1	3.5	189080000	0	0	0	63272000	70513000	55292000	0
tr|Q4Q0V8|Q4Q0V8_LEIMA	tr|Q4Q0V8|Q4Q0V8_LEIMA	1	1	1	tr|Q4Q0V8|Q4Q0V8_LEIMA PSP1 C-terminal domain-containing protein OS=Leishmania major OX=5664 GN=LMJF_36_4560 PE=4 SV=1	1	1	1	1	0	1	0	1	1	1	0	1	0	1	1	1	0	1	0	1	1	1	1.5	1.5	1.5	62.45	584	584	0	4.7364	0	1.5	0	1.5	1.5	1.5	77609000	0	7109900	0	21540000	24494000	24465000	0
tr|Q4Q0W2|Q4Q0W2_LEIMA	tr|Q4Q0W2|Q4Q0W2_LEIMA	2	2	2	tr|Q4Q0W2|Q4Q0W2_LEIMA Uncharacterized protein OS=Leishmania major OX=5664 GN=LMJF_36_4520 PE=4 SV=1	1	2	2	2	0	0	1	0	1	0	0	0	1	0	1	0	0	0	1	0	1	0	2.8	2.8	2.8	113.92	1054	1054	0	3.5928	0	0	1.5	0	1.3	0	19575000	0	0	19575000	0	0	0	0
tr|Q4Q0W7|Q4Q0W7_LEIMA	tr|Q4Q0W7|Q4Q0W7_LEIMA	1	1	1	tr|Q4Q0W7|Q4Q0W7_LEIMA Putative chaperone protein DNAj OS=Leishmania major OX=5664 GN=LMJF_36_4470 PE=4 SV=1	1	1	1	1	0	1	0	1	1	1	0	1	0	1	1	1	0	1	0	1	1	1	6.5	6.5	6.5	30.871	275	275	0.0015259	2.1884	0	6.5	0	6.5	6.5	6.5	24161000	0	4536700	0	4782500	10398000	4444200	0
tr|Q4Q0W9|Q4Q0W9_LEIMA	tr|Q4Q0W9|Q4Q0W9_LEIMA	4	4	4	tr|Q4Q0W9|Q4Q0W9_LEIMA Putative mitochondrial intermediate peptidase OS=Leishmania major OX=5664 GN=LMJF_36_4450 PE=3 SV=1	1	4	4	4	1	2	3	2	2	3	1	2	3	2	2	3	1	2	3	2	2	3	10.5	10.5	10.5	76.012	676	676	0	13.367	2.7	5.6	7.8	5.3	5.6	7.8	106970000	2377100	3061100	23997000	10751000	28422000	38360000	0
tr|Q4Q0X2|Q4Q0X2_LEIMA	tr|Q4Q0X2|Q4Q0X2_LEIMA	4	4	4	tr|Q4Q0X2|Q4Q0X2_LEIMA Putative 60S ribosomal protein L22 OS=Leishmania major OX=5664 GN=LMJF_36_3270 PE=4 SV=1	1	4	4	4	0	0	0	4	2	2	0	0	0	4	2	2	0	0	0	4	2	2	49.6	49.6	49.6	15.002	129	129	0	37.189	0	0	0	49.6	22.5	22.5	574060000	0	0	0	208360000	200460000	165240000	0
tr|Q4Q0X4|Q4Q0X4_LEIMA	tr|Q4Q0X4|Q4Q0X4_LEIMA	2	2	2	tr|Q4Q0X4|Q4Q0X4_LEIMA ATP-dependent RNA helicase-like protein OS=Leishmania major OX=5664 GN=LMJF_36_4400 PE=4 SV=1	1	2	2	2	0	0	0	0	1	1	0	0	0	0	1	1	0	0	0	0	1	1	2.9	2.9	2.9	106.78	964	964	0.0015113	2.1118	0	0	0	0	1	1.9	36806000	0	0	0	0	23491000	13316000	0
tr|Q4Q0X8|Q4Q0X8_LEIMA	tr|Q4Q0X8|Q4Q0X8_LEIMA	9	9	9	tr|Q4Q0X8|Q4Q0X8_LEIMA Proteasome regulatory ATPase subunit OS=Leishmania major OX=5664 GN=RPT6 PE=3 SV=1	1	9	9	9	6	7	7	6	4	4	6	7	7	6	4	4	6	7	7	6	4	4	30.5	30.5	30.5	45.619	410	410	0	161.68	22.2	27.6	22.7	26.8	17.1	15.1	1335200000	186600000	233190000	327120000	226760000	189500000	172050000	242830000
tr|Q4Q0Y7|Q4Q0Y7_LEIMA	tr|Q4Q0Y7|Q4Q0Y7_LEIMA	4	4	4	tr|Q4Q0Y7|Q4Q0Y7_LEIMA Uncharacterized protein OS=Leishmania major OX=5664 GN=LMJF_36_4270 PE=4 SV=1	1	4	4	4	1	3	1	3	3	1	1	3	1	3	3	1	1	3	1	3	3	1	6.2	6.2	6.2	169.87	1592	1592	0	6.9368	1.3	4.6	1.3	4.8	4.8	1.3	159520000	4885500	77897000	5572200	19443000	31878000	19842000	0
tr|Q4Q0Z1|Q4Q0Z1_LEIMA	tr|Q4Q0Z1|Q4Q0Z1_LEIMA	5	5	5	tr|Q4Q0Z1|Q4Q0Z1_LEIMA Uncharacterized protein OS=Leishmania major OX=5664 GN=LMJF_36_4230 PE=4 SV=1	1	5	5	5	2	3	3	1	2	2	2	3	3	1	2	2	2	3	3	1	2	2	10.1	10.1	10.1	123.12	1123	1123	0	51.346	3.8	5.6	6.1	1.6	3.8	3.2	104610000	20033000	16955000	35078000	7622800	14482000	10438000	0
tr|Q4Q0Z3|Q4Q0Z3_LEIMA	tr|Q4Q0Z3|Q4Q0Z3_LEIMA	1	1	1	tr|Q4Q0Z3|Q4Q0Z3_LEIMA Uncharacterized protein OS=Leishmania major OX=5664 GN=LMJF_36_4210 PE=4 SV=1	1	1	1	1	0	0	0	1	0	0	0	0	0	1	0	0	0	0	0	1	0	0	3.6	3.6	3.6	106.15	976	976	0.0096463	1.4685	0	0	0	3.6	0	0	3247000	0	0	0	3247000	0	0	0
tr|Q4Q0Z7|Q4Q0Z7_LEIMA	tr|Q4Q0Z7|Q4Q0Z7_LEIMA	4	4	4	tr|Q4Q0Z7|Q4Q0Z7_LEIMA Putative oxidoreductase OS=Leishmania major OX=5664 GN=LMJF_36_4170 PE=4 SV=1	1	4	4	4	1	1	1	3	1	2	1	1	1	3	1	2	1	1	1	3	1	2	23.8	23.8	23.8	36.159	340	340	0	81.367	5.3	5.3	5.3	18.5	5.3	10.6	598630000	30083000	0	23866000	121720000	68056000	354910000	0
tr|Q4Q0Z9|Q4Q0Z9_LEIMA	tr|Q4Q0Z9|Q4Q0Z9_LEIMA	2	2	2	tr|Q4Q0Z9|Q4Q0Z9_LEIMA Uncharacterized protein OS=Leishmania major OX=5664 GN=LMJF_36_4150 PE=4 SV=1	1	2	2	2	1	0	2	2	1	1	1	0	2	2	1	1	1	0	2	2	1	1	5	5	5	66.739	615	615	0	4.9319	2.4	0	5	5	2.4	2.4	12974000	3669600	0	4523700	0	3198800	1581400	0
tr|Q4Q103|Q4Q103_LEIMA	tr|Q4Q103|Q4Q103_LEIMA	1	1	1	tr|Q4Q103|Q4Q103_LEIMA Uncharacterized protein OS=Leishmania major OX=5664 GN=LMJF_36_4120 PE=4 SV=1	1	1	1	1	1	0	0	0	0	0	1	0	0	0	0	0	1	0	0	0	0	0	6.5	6.5	6.5	21.483	184	184	0.0056764	1.6485	6.5	0	0	0	0	0	0	0	0	0	0	0	0	0
tr|Q4Q108|Q4Q108_LEIMA	tr|Q4Q108|Q4Q108_LEIMA	1	1	1	tr|Q4Q108|Q4Q108_LEIMA Putative phosphoglycerate mutase family member 5 OS=Leishmania major OX=5664 GN=LMJF_36_4070 PE=4 SV=1	1	1	1	1	1	0	1	0	0	0	1	0	1	0	0	0	1	0	1	0	0	0	4.9	4.9	4.9	38.853	347	347	0	11.968	4.9	0	4.9	0	0	0	34006000	13695000	0	20312000	0	0	0	0
tr|Q4Q111|Q4Q111_LEIMA	tr|Q4Q111|Q4Q111_LEIMA	1	1	1	tr|Q4Q111|Q4Q111_LEIMA Uncharacterized protein OS=Leishmania major OX=5664 GN=LMJF_36_4040 PE=4 SV=1	1	1	1	1	1	1	1	1	1	1	1	1	1	1	1	1	1	1	1	1	1	1	3.3	3.3	3.3	46.986	430	430	0.0015584	2.3019	3.3	3.3	3.3	3.3	3.3	3.3	100880000	9861900	6216800	15874000	30450000	22144000	16336000	0
tr|Q4Q114|Q4Q114_LEIMA	tr|Q4Q114|Q4Q114_LEIMA	1	1	1	tr|Q4Q114|Q4Q114_LEIMA Uncharacterized protein OS=Leishmania major OX=5664 GN=LMJF_36_4010 PE=4 SV=1	1	1	1	1	1	1	0	1	1	1	1	1	0	1	1	1	1	1	0	1	1	1	1.7	1.7	1.7	58.385	526	526	0	10.281	1.7	1.7	0	1.7	1.7	1.7	58513000	6876600	10919000	0	13443000	15126000	12148000	0
tr|Q4Q116|Q4Q116_LEIMA	tr|Q4Q116|Q4Q116_LEIMA	2	2	2	tr|Q4Q116|Q4Q116_LEIMA Hs1vu complex proteolytic subunit-like OS=Leishmania major OX=5664 GN=LMJF_36_3990 PE=4 SV=1	1	2	2	2	1	1	1	2	1	2	1	1	1	2	1	2	1	1	1	2	1	2	16.4	16.4	16.4	23.349	214	214	0	12.266	5.6	5.6	5.6	16.4	10.7	16.4	653410000	160070000	154040000	159160000	170590000	0	9538600	0
tr|Q4Q124|Q4Q124_LEIMA	tr|Q4Q124|Q4Q124_LEIMA	20	20	20	tr|Q4Q124|Q4Q124_LEIMA Adenosylhomocysteinase OS=Leishmania major OX=5664 GN=LMJF_36_3910 PE=1 SV=1	1	20	20	20	13	14	14	13	14	15	13	14	14	13	14	15	13	14	14	13	14	15	43.7	43.7	43.7	47.828	437	437	0	323.31	37.3	34.1	29.1	30.2	27.7	30.9	18184000000	2491900000	3130600000	3434500000	2686500000	3301200000	3138900000	2750600000
tr|Q4Q126|Q4Q126_LEIMA	tr|Q4Q126|Q4Q126_LEIMA	1	1	1	tr|Q4Q126|Q4Q126_LEIMA Uncharacterized protein OS=Leishmania major OX=5664 GN=LMJF_36_3890 PE=4 SV=1	1	1	1	1	1	1	1	0	0	0	1	1	1	0	0	0	1	1	1	0	0	0	3	3	3	43.294	394	394	0	3.1477	3	3	3	0	0	0	43498000	18863000	10060000	14575000	0	0	0	0
tr|Q4Q127|Q4Q127_LEIMA	tr|Q4Q127|Q4Q127_LEIMA	5	5	5	tr|Q4Q127|Q4Q127_LEIMA Eukaryotic translation initiation factor 3 subunit I OS=Leishmania major OX=5664 GN=LMJF_36_3880 PE=3 SV=1	1	5	5	5	2	2	2	2	4	4	2	2	2	2	4	4	2	2	2	2	4	4	19.3	19.3	19.3	45.434	419	419	0	113.28	10.3	10.3	10.3	10.3	15.3	16.5	1355700000	82031000	79096000	96312000	251090000	484240000	362960000	113080000
tr|Q4Q130|Q4Q130_LEIMA	tr|Q4Q130|Q4Q130_LEIMA	1	1	1	tr|Q4Q130|Q4Q130_LEIMA Uncharacterized protein OS=Leishmania major OX=5664 GN=LMJF_36_3850 PE=4 SV=1	1	1	1	1	1	1	1	0	0	1	1	1	1	0	0	1	1	1	1	0	0	1	6.7	6.7	6.7	25.537	225	225	0	3.0557	6.7	6.7	6.7	0	0	6.7	39664000	13715000	6852100	11165000	0	0	7931500	0
tr|Q4Q131|Q4Q131_LEIMA	tr|Q4Q131|Q4Q131_LEIMA	12	12	12	tr|Q4Q131|Q4Q131_LEIMA Putative glycyl tRNA synthetase OS=Leishmania major OX=5664 GN=LMJF_36_3840 PE=4 SV=1	1	12	12	12	6	4	5	9	9	7	6	4	5	9	9	7	6	4	5	9	9	7	21.8	21.8	21.8	70.332	628	628	0	178.55	9.2	9.9	10.8	19.4	17.2	15	2068500000	127460000	50603000	157230000	449050000	696280000	587870000	193150000
tr|Q4Q134|Q4Q134_LEIMA;tr|Q4Q135|Q4Q135_LEIMA	tr|Q4Q134|Q4Q134_LEIMA;tr|Q4Q135|Q4Q135_LEIMA	2;2	2;2	2;2	tr|Q4Q134|Q4Q134_LEIMA Aminomethyltransferase OS=Leishmania major OX=5664 GN=GCVT-2 PE=3 SV=1;tr|Q4Q135|Q4Q135_LEIMA Aminomethyltransferase OS=Leishmania major OX=5664 GN=GCVT1 PE=3 SV=1	2	2	2	2	1	2	1	1	1	1	1	2	1	1	1	1	1	2	1	1	1	1	5.6	5.6	5.6	41.331	377	377;394	0	3.2815	3.7	5.6	3.7	3.7	3.7	3.7	144660000	27404000	60467000	30106000	9621800	6627800	10433000	0
tr|Q4Q137|Q4Q137_LEIMA	tr|Q4Q137|Q4Q137_LEIMA	2	2	2	tr|Q4Q137|Q4Q137_LEIMA Uncharacterized protein OS=Leishmania major OX=5664 GN=LMJF_36_3780 PE=4 SV=1	1	2	2	2	2	1	1	1	2	1	2	1	1	1	2	1	2	1	1	1	2	1	11.7	11.7	11.7	35.975	316	316	0	9.2447	11.7	5.7	5.7	5.7	11.7	5.7	614950000	163860000	82002000	78906000	68114000	146120000	75948000	151510000
tr|Q4Q138|Q4Q138_LEIMA	tr|Q4Q138|Q4Q138_LEIMA	4	4	4	tr|Q4Q138|Q4Q138_LEIMA Nascent polypeptide-associated complex subunit beta OS=Leishmania major OX=5664 GN=LMJF_36_3770 PE=3 SV=1	1	4	4	4	3	3	2	3	3	4	3	3	2	3	3	4	3	3	2	3	3	4	46.6	46.6	46.6	11.666	103	103	0	116.43	28.2	28.2	16.5	28.2	28.2	46.6	3838700000	258460000	143790000	117320000	1005500000	1082100000	1231500000	292410000
tr|Q4Q140|Q4Q140_LEIMA	tr|Q4Q140|Q4Q140_LEIMA	3	3	3	tr|Q4Q140|Q4Q140_LEIMA Putative 40S ribosomal protein S27-1 OS=Leishmania major OX=5664 GN=LMJF_36_3750 PE=3 SV=1	1	3	3	3	1	1	1	2	3	3	1	1	1	2	3	3	1	1	1	2	3	3	34.9	34.9	34.9	9.7993	86	86	0	323.31	15.1	15.1	15.1	33.7	34.9	34.9	5228500000	194920000	59559000	258260000	991690000	1485600000	2238500000	0
tr|Q4QDP9|Q4QDP9_LEIMA;tr|Q4Q141|Q4Q141_LEIMA	tr|Q4QDP9|Q4QDP9_LEIMA;tr|Q4Q141|Q4Q141_LEIMA	1;1	1;1	1;1	tr|Q4QDP9|Q4QDP9_LEIMA Putative 60S ribosomal protein L34 OS=Leishmania major OX=5664 GN=LMJF_18_1400 PE=4 SV=1;tr|Q4Q141|Q4Q141_LEIMA Putative 60S ribosomal protein L34 OS=Leishmania major OX=5664 GN=LMJF_36_3740 PE=4 SV=1	2	1	1	1	1	0	0	1	1	1	1	0	0	1	1	1	1	0	0	1	1	1	8.3	8.3	8.3	19.278	168	168;168	0	47.899	8.3	0	0	8.3	8.3	8.3	727280000	66618000	0	0	161930000	175040000	323690000	0
tr|Q4Q156|Q4Q156_LEIMA	tr|Q4Q156|Q4Q156_LEIMA	1	1	1	tr|Q4Q156|Q4Q156_LEIMA Uncharacterized protein OS=Leishmania major OX=5664 GN=LMJF_36_3620 PE=4 SV=1	1	1	1	1	0	1	0	0	0	0	0	1	0	0	0	0	0	1	0	0	0	0	12.6	12.6	12.6	11.78	103	103	0	9.3057	0	12.6	0	0	0	0	114150000	0	114150000	0	0	0	0	0
tr|Q4Q159|Q4Q159_LEIMA	tr|Q4Q159|Q4Q159_LEIMA	9	9	9	tr|Q4Q159|Q4Q159_LEIMA Cysteine synthase OS=Leishmania major OX=5664 GN=LMJF_36_3590 PE=1 SV=1	1	9	9	9	7	4	8	4	3	4	7	4	8	4	3	4	7	4	8	4	3	4	54.7	54.7	54.7	35.45	333	333	0	160.85	37.5	25.2	48	24.9	19.2	24.9	3330900000	970300000	526440000	956580000	288280000	291380000	297930000	847230000
tr|Q4Q160|Q4Q160_LEIMA	tr|Q4Q160|Q4Q160_LEIMA	1	1	1	tr|Q4Q160|Q4Q160_LEIMA Uncharacterized protein OS=Leishmania major OX=5664 GN=LMJF_36_3580 PE=4 SV=1	1	1	1	1	0	0	0	0	0	1	0	0	0	0	0	1	0	0	0	0	0	1	3.6	3.6	3.6	53.59	467	467	0	7.4852	0	0	0	0	0	3.6	17184000	0	0	0	0	0	17184000	0
tr|Q4Q163|Q4Q163_LEIMA	tr|Q4Q163|Q4Q163_LEIMA	1	1	1	tr|Q4Q163|Q4Q163_LEIMA Uncharacterized protein OS=Leishmania major OX=5664 GN=LMJF_36_3550 PE=4 SV=1	1	1	1	1	0	1	1	0	0	0	0	1	1	0	0	0	0	1	1	0	0	0	0.7	0.7	0.7	123.82	1163	1163	0	2.4674	0	0.7	0.7	0	0	0	59176000	0	25084000	34092000	0	0	0	0
tr|Q4Q164|Q4Q164_LEIMA	tr|Q4Q164|Q4Q164_LEIMA	4	4	4	tr|Q4Q164|Q4Q164_LEIMA TPR_REGION domain-containing protein OS=Leishmania major OX=5664 GN=LMJF_36_3540 PE=4 SV=1	1	4	4	4	0	1	1	2	3	2	0	1	1	2	3	2	0	1	1	2	3	2	25.1	25.1	25.1	41.441	371	371	0	17.649	0	3.8	3.8	10.5	21.3	10.5	70938000	0	0	0	17356000	43495000	10086000	0
tr|Q4Q171|Q4Q171_LEIMA	tr|Q4Q171|Q4Q171_LEIMA	12	12	12	tr|Q4Q171|Q4Q171_LEIMA Putative 2-oxoglutarate dehydrogenase E1 component OS=Leishmania major OX=5664 GN=LMJF_36_3470 PE=4 SV=1	1	12	12	12	7	5	8	6	6	8	7	5	8	6	6	8	7	5	8	6	6	8	20.9	20.9	20.9	111.1	979	979	0	89.843	15.3	8	15.3	10.4	12	17.6	1136900000	179190000	183680000	239590000	133290000	182700000	218470000	162150000
tr|Q4Q177|Q4Q177_LEIMA	tr|Q4Q177|Q4Q177_LEIMA	2	2	2	tr|Q4Q177|Q4Q177_LEIMA Short chain dehydrogenase-like protein OS=Leishmania major OX=5664 GN=LMJF_36_3410 PE=4 SV=1	1	2	2	2	1	1	2	1	0	1	1	1	2	1	0	1	1	1	2	1	0	1	6.4	6.4	6.4	40.735	376	376	0	2.437	3.7	3.7	6.4	3.7	0	3.7	146830000	6846300	1398600	130190000	3706900	0	4689000	0
tr|Q4Q182|Q4Q182_LEIMA	tr|Q4Q182|Q4Q182_LEIMA	2	2	2	tr|Q4Q182|Q4Q182_LEIMA Bromo domain-containing protein OS=Leishmania major OX=5664 GN=LMJF_36_3360 PE=4 SV=1	1	2	2	2	1	1	1	1	2	2	1	1	1	1	2	2	1	1	1	1	2	2	9	9	9	25.92	223	223	0	4.9848	9	9	9	9	9	9	49007000	6443300	6084300	12361000	12200000	6339500	5578800	0
tr|Q4Q185|Q4Q185_LEIMA	tr|Q4Q185|Q4Q185_LEIMA	2	2	2	tr|Q4Q185|Q4Q185_LEIMA Uncharacterized protein OS=Leishmania major OX=5664 GN=LMJF_36_3330 PE=4 SV=1	1	2	2	2	0	0	1	0	1	0	0	0	1	0	1	0	0	0	1	0	1	0	8.6	8.6	8.6	43.912	408	408	0.0014955	2.042	0	0	4.9	0	3.7	0	27804000	0	0	19885000	0	7918800	0	0
tr|Q4Q190|Q4Q190_LEIMA	tr|Q4Q190|Q4Q190_LEIMA	1	1	1	tr|Q4Q190|Q4Q190_LEIMA Uncharacterized protein OS=Leishmania major OX=5664 GN=LMJF_36_3280 PE=4 SV=1	1	1	1	1	0	0	0	1	1	0	0	0	0	1	1	0	0	0	0	1	1	0	2.4	2.4	2.4	131.52	1170	1170	0.001503	2.0612	0	0	0	2.4	2.4	0	7983900	0	0	0	5650300	2333600	0	0
tr|Q4Q198|Q4Q198_LEIMA	tr|Q4Q198|Q4Q198_LEIMA	12	12	12	tr|Q4Q198|Q4Q198_LEIMA 14-3-3 protein I OS=Leishmania major OX=5664 GN=Lm 14-3-3 I PE=3 SV=1	1	12	12	12	8	9	10	8	8	8	8	9	10	8	8	8	8	9	10	8	8	8	49.2	49.2	49.2	29.687	258	258	0	323.31	43	48.8	49.2	45.3	39.9	45.3	8434500000	1550600000	1644000000	1942500000	906800000	1172800000	1217800000	1459600000
tr|Q4Q1A2|Q4Q1A2_LEIMA	tr|Q4Q1A2|Q4Q1A2_LEIMA	2	2	2	tr|Q4Q1A2|Q4Q1A2_LEIMA cobW domain-containing protein OS=Leishmania major OX=5664 GN=LMJF_36_3170 PE=4 SV=1	1	2	2	2	1	0	1	0	1	2	1	0	1	0	1	2	1	0	1	0	1	2	8.1	8.1	8.1	38.168	344	344	0	5.0651	4.1	0	4.1	0	4.1	8.1	45332000	0	0	12339000	0	27340000	5653200	0
tr|Q4Q1A6|Q4Q1A6_LEIMA	tr|Q4Q1A6|Q4Q1A6_LEIMA	4	4	4	tr|Q4Q1A6|Q4Q1A6_LEIMA Peptidyl-prolyl cis-trans isomerase OS=Leishmania major OX=5664 GN=CYP10 PE=3 SV=1	1	4	4	4	2	1	1	1	1	1	2	1	1	1	1	1	2	1	1	1	1	1	21.4	21.4	21.4	28.895	266	266	0	13.525	11.7	3.8	6	3	3	3	85585000	12066000	15367000	58152000	0	0	0	12066000
tr|Q4Q1A9|Q4Q1A9_LEIMA	tr|Q4Q1A9|Q4Q1A9_LEIMA	3	3	3	tr|Q4Q1A9|Q4Q1A9_LEIMA Putative ATP synthase OS=Leishmania major OX=5664 GN=LMJF_36_3100 PE=4 SV=1	1	3	3	3	2	3	2	2	2	1	2	3	2	2	2	1	2	3	2	2	2	1	16.7	16.7	16.7	25.123	216	216	0	32.247	11.6	16.7	11.6	11.6	11.6	4.6	1849800000	292200000	442250000	283120000	412910000	221110000	198160000	314400000
tr|Q4Q1B0|Q4Q1B0_LEIMA	tr|Q4Q1B0|Q4Q1B0_LEIMA	2	2	2	tr|Q4Q1B0|Q4Q1B0_LEIMA Uncharacterized protein OS=Leishmania major OX=5664 GN=LMJF_36_3090 PE=4 SV=1	1	2	2	2	1	0	0	2	1	1	1	0	0	2	1	1	1	0	0	2	1	1	2.8	2.8	2.8	89.486	823	823	0	83.78	1.5	0	0	2.8	1.3	1.3	113100000	48197000	0	0	45294000	10502000	9112800	0
tr|Q4Q1B2|Q4Q1B2_LEIMA	tr|Q4Q1B2|Q4Q1B2_LEIMA	5	5	5	tr|Q4Q1B2|Q4Q1B2_LEIMA Fibrillarin OS=Leishmania major OX=5664 GN=LMJF_36_3070 PE=3 SV=1	1	5	5	5	2	3	1	4	4	5	2	3	1	4	4	5	2	3	1	4	4	5	45.3	45.3	45.3	25.787	234	234	0	52.245	22.6	30.8	14.1	37.2	37.2	45.3	1367000000	33837000	111290000	42357000	305330000	329200000	545020000	118500000
tr|Q4Q1B9|Q4Q1B9_LEIMA	tr|Q4Q1B9|Q4Q1B9_LEIMA	2	2	2	tr|Q4Q1B9|Q4Q1B9_LEIMA Putative ATP-dependent RNA helicase OS=Leishmania major OX=5664 GN=LMJF_36_3000 PE=4 SV=1	1	2	2	2	1	0	0	1	0	1	1	0	0	1	0	1	1	0	0	1	0	1	2.6	2.6	2.6	107.97	968	968	0	2.8544	1.3	0	0	1.2	0	1.2	8256600	0	0	0	8256600	0	0	0
tr|Q4Q1C4|Q4Q1C4_LEIMA	tr|Q4Q1C4|Q4Q1C4_LEIMA	14	14	14	tr|Q4Q1C4|Q4Q1C4_LEIMA Succinate--CoA ligase [ADP-forming] subunit beta, mitochondrial OS=Leishmania major OX=5664 GN=LMJF_36_2950 PE=3 SV=1	1	14	14	14	12	10	9	10	11	11	12	10	9	10	11	11	12	10	9	10	11	11	42.1	42.1	42.1	44.187	413	413	0	323.31	39.5	36.8	30.8	30.5	30.8	30.8	23414000000	3086400000	3549900000	4433700000	3788300000	4116100000	4439400000	3735200000
tr|Q4Q1D1|Q4Q1D1_LEIMA	tr|Q4Q1D1|Q4Q1D1_LEIMA	1	1	1	tr|Q4Q1D1|Q4Q1D1_LEIMA Uncharacterized protein OS=Leishmania major OX=5664 GN=LMJF_36_2880 PE=4 SV=1	1	1	1	1	1	0	0	0	1	0	1	0	0	0	1	0	1	0	0	0	1	0	1.6	1.6	1.6	185.21	1717	1717	0	2.4993	1.6	0	0	0	1.6	0	27407000	21253000	0	0	0	6154400	0	0
tr|Q4Q1D2|Q4Q1D2_LEIMA	tr|Q4Q1D2|Q4Q1D2_LEIMA	6	6	6	tr|Q4Q1D2|Q4Q1D2_LEIMA 40S ribosomal protein S24 OS=Leishmania major OX=5664 GN=S24E-2 PE=3 SV=1	1	6	6	6	3	4	4	6	6	6	3	4	4	6	6	6	3	4	4	6	6	6	31.4	31.4	31.4	15.77	137	137	0	323.31	15.3	15.3	30.7	31.4	31.4	31.4	12879000000	336210000	326860000	530280000	3808300000	3528600000	4348900000	557660000
tr|Q4Q1D4|Q4Q1D4_LEIMA	tr|Q4Q1D4|Q4Q1D4_LEIMA	1	1	1	tr|Q4Q1D4|Q4Q1D4_LEIMA Uncharacterized protein OS=Leishmania major OX=5664 GN=LMJF_36_2850 PE=4 SV=1	1	1	1	1	0	0	0	1	1	0	0	0	0	1	1	0	0	0	0	1	1	0	6.2	6.2	6.2	28.257	260	260	0.0015098	2.0942	0	0	0	6.2	6.2	0	29345000	0	0	0	18689000	10656000	0	0
tr|Q4Q1D6|Q4Q1D6_LEIMA	tr|Q4Q1D6|Q4Q1D6_LEIMA	1	1	1	tr|Q4Q1D6|Q4Q1D6_LEIMA Uncharacterized protein OS=Leishmania major OX=5664 GN=LMJF_36_2840 PE=4 SV=1	1	1	1	1	0	1	0	1	0	0	0	1	0	1	0	0	0	1	0	1	0	0	2.4	2.4	2.4	125.99	1145	1145	0	5.4436	0	2.4	0	2.4	0	0	19245000	0	11079000	0	8165900	0	0	0
tr|Q4Q1E9|Q4Q1E9_LEIMA	tr|Q4Q1E9|Q4Q1E9_LEIMA	3	3	3	tr|Q4Q1E9|Q4Q1E9_LEIMA Metallo-peptidase, Clan MA(E), Family M41 OS=Leishmania major OX=5664 GN=LMJF_36_2710 PE=3 SV=1	1	3	3	3	2	2	2	2	2	2	2	2	2	2	2	2	2	2	2	2	2	2	11.7	11.7	11.7	62.187	571	571	0	9.5205	6.8	6.8	6.8	8.4	6.8	6.8	76307000	21298000	7568900	13435000	5509800	14818000	13677000	14548000
tr|Q4Q1F1|Q4Q1F1_LEIMA	tr|Q4Q1F1|Q4Q1F1_LEIMA	1	1	1	tr|Q4Q1F1|Q4Q1F1_LEIMA Uncharacterized protein OS=Leishmania major OX=5664 GN=LMJF_36_2690 PE=4 SV=1	1	1	1	1	1	0	1	0	0	0	1	0	1	0	0	0	1	0	1	0	0	0	7.7	7.7	7.7	38.461	339	339	0	5.2813	7.7	0	7.7	0	0	0	100220000	39795000	0	60427000	0	0	0	0
tr|Q4Q1F3|Q4Q1F3_LEIMA	tr|Q4Q1F3|Q4Q1F3_LEIMA	3	3	3	tr|Q4Q1F3|Q4Q1F3_LEIMA Uncharacterized protein OS=Leishmania major OX=5664 GN=LMJF_36_2680 PE=4 SV=1	1	3	3	3	2	2	2	1	2	2	2	2	2	1	2	2	2	2	2	1	2	2	3.5	3.5	3.5	112.27	1005	1005	0	7.8911	1.7	2.8	2.8	1.8	2.8	2.8	102840000	82426000	2211900	2550700	2759700	4904900	7986800	0
tr|Q4Q1F5|Q4Q1F5_LEIMA	tr|Q4Q1F5|Q4Q1F5_LEIMA	8	8	8	tr|Q4Q1F5|Q4Q1F5_LEIMA Dihydrolipoamide acetyltransferase component of pyruvate dehydrogenase complex OS=Leishmania major OX=5664 GN=LMJF_36_2660 PE=3 SV=1	1	8	8	8	7	6	7	5	6	8	7	6	7	5	6	8	7	6	7	5	6	8	25.1	25.1	25.1	48.75	463	463	0	165.17	25.1	19.4	19.4	17.5	19.2	25.1	4039700000	839630000	666820000	730040000	490180000	388730000	924260000	654850000
tr|Q4Q1G2|Q4Q1G2_LEIMA	tr|Q4Q1G2|Q4Q1G2_LEIMA	5	5	5	tr|Q4Q1G2|Q4Q1G2_LEIMA Putative membrane-bound acid phosphatase 2 OS=Leishmania major OX=5664 GN=LMJF_36_2590 PE=3 SV=1	1	5	5	5	2	4	3	3	4	3	2	4	3	3	4	3	2	4	3	3	4	3	16.8	16.8	16.8	62.621	571	571	0	58.565	4.9	12.8	7.9	10.3	12.8	7.9	734350000	30866000	91243000	113360000	131020000	200840000	167020000	0
tr|Q4Q1G4|Q4Q1G4_LEIMA	tr|Q4Q1G4|Q4Q1G4_LEIMA	2	2	2	tr|Q4Q1G4|Q4Q1G4_LEIMA Membrane-bound acid phosphatase OS=Leishmania major OX=5664 GN=MBAP PE=3 SV=1	1	2	2	2	1	1	2	1	0	1	1	1	2	1	0	1	1	1	2	1	0	1	6.2	6.2	6.2	57.007	514	514	0	11.803	4.5	4.5	6.2	4.5	0	4.5	69470000	11702000	7684500	38280000	5860300	0	5944100	0
tr|Q4Q1H0|Q4Q1H0_LEIMA	tr|Q4Q1H0|Q4Q1H0_LEIMA	3	3	3	tr|Q4Q1H0|Q4Q1H0_LEIMA Nuclear pore protein OS=Leishmania major OX=5664 GN=LMJF_36_2510 PE=3 SV=1	1	3	3	3	1	1	0	2	2	1	1	1	0	2	2	1	1	1	0	2	2	1	6.1	6.1	6.1	96.986	900	900	0	6.7245	1	1	0	3.2	5.1	2.2	42991000	6854000	8633300	0	13624000	8960800	4918800	0
tr|Q4Q1H9|Q4Q1H9_LEIMA	tr|Q4Q1H9|Q4Q1H9_LEIMA	4	4	4	tr|Q4Q1H9|Q4Q1H9_LEIMA Serine peptidase, Clan SC, Family S9B OS=Leishmania major OX=5664 GN=LMJF_36_2420 PE=4 SV=1	1	4	4	4	3	2	4	2	2	3	3	2	4	2	2	3	3	2	4	2	2	3	8	8	8	94.256	852	852	0	75.651	6.8	4.7	8	4.7	4.6	6.8	380270000	82157000	64677000	93579000	0	57422000	82432000	74012000
tr|Q4Q1I2|Q4Q1I2_LEIMA;tr|Q4Q1I3|Q4Q1I3_LEIMA	tr|Q4Q1I2|Q4Q1I2_LEIMA;tr|Q4Q1I3|Q4Q1I3_LEIMA	7;6	7;6	7;6	tr|Q4Q1I2|Q4Q1I2_LEIMA Methyltransferase OS=Leishmania major OX=5664 GN=LmSMT PE=3 SV=1;tr|Q4Q1I3|Q4Q1I3_LEIMA Methyltransferase OS=Leishmania major OX=5664 GN=LMJF_36_2380 PE=3 SV=1	2	7	7	7	3	5	4	4	2	4	3	5	4	4	2	4	3	5	4	4	2	4	38	38	38	39.981	353	353;353	0	162.68	14.7	21.2	15.3	20.4	8.8	19	2052100000	416750000	436920000	444110000	307430000	19728000	427120000	396670000
tr|Q4Q1I5|Q4Q1I5_LEIMA	tr|Q4Q1I5|Q4Q1I5_LEIMA	4	4	4	tr|Q4Q1I5|Q4Q1I5_LEIMA Tyrosine aminotransferase OS=Leishmania major OX=5664 GN=TAT PE=3 SV=1	1	4	4	4	0	0	0	3	4	2	0	0	0	3	4	2	0	0	0	3	4	2	18.8	18.8	18.8	49.589	447	447	0	50.709	0	0	0	14.8	18.8	7.8	413240000	0	0	0	111000000	162040000	140200000	0
tr|Q4Q1I9|Q4Q1I9_LEIMA	tr|Q4Q1I9|Q4Q1I9_LEIMA	1	1	1	tr|Q4Q1I9|Q4Q1I9_LEIMA Glucokinase OS=Leishmania major OX=5664 GN=LMJF_36_2320 PE=4 SV=1	1	1	1	1	1	1	1	1	1	1	1	1	1	1	1	1	1	1	1	1	1	1	2.7	2.7	2.7	44.434	411	411	0	4.8702	2.7	2.7	2.7	2.7	2.7	2.7	534290000	148180000	116910000	91145000	54855000	67306000	55888000	0
tr|Q4Q1J0|Q4Q1J0_LEIMA	tr|Q4Q1J0|Q4Q1J0_LEIMA	1	1	1	tr|Q4Q1J0|Q4Q1J0_LEIMA Uncharacterized protein OS=Leishmania major OX=5664 GN=LMJF_36_2310 PE=4 SV=1	1	1	1	1	0	0	1	0	1	1	0	0	1	0	1	1	0	0	1	0	1	1	2.5	2.5	2.5	37.728	325	325	0	3.2279	0	0	2.5	0	2.5	2.5	51465000	0	0	17482000	0	20045000	13938000	0
tr|Q4Q1J4|Q4Q1J4_LEIMA	tr|Q4Q1J4|Q4Q1J4_LEIMA	1	1	1	tr|Q4Q1J4|Q4Q1J4_LEIMA Uncharacterized protein OS=Leishmania major OX=5664 GN=LMJF_36_2270 PE=4 SV=1	1	1	1	1	1	1	1	1	1	1	1	1	1	1	1	1	1	1	1	1	1	1	4.8	4.8	4.8	49.805	461	461	0	10.092	4.8	4.8	4.8	4.8	4.8	4.8	82175000	13006000	9008200	25529000	10224000	16038000	8370400	0
tr|Q4Q1J6|Q4Q1J6_LEIMA	tr|Q4Q1J6|Q4Q1J6_LEIMA	3	3	3	tr|Q4Q1J6|Q4Q1J6_LEIMA Putative developmentally regulated GTP-binding protein 1 OS=Leishmania major OX=5664 GN=LMJF_36_2250 PE=4 SV=1	1	3	3	3	1	1	1	1	2	2	1	1	1	1	2	2	1	1	1	1	2	2	8.2	8.2	8.2	41.015	368	368	0	6.6229	3	3	3	3	8.2	6.8	323040000	26098000	31402000	28090000	53106000	68545000	115800000	0
tr|Q4Q1K4|Q4Q1K4_LEIMA	tr|Q4Q1K4|Q4Q1K4_LEIMA	2	2	2	tr|Q4Q1K4|Q4Q1K4_LEIMA SAM_MT_RSMB_NOP domain-containing protein OS=Leishmania major OX=5664 GN=LMJF_36_2170 PE=3 SV=1	1	2	2	2	0	0	0	2	2	2	0	0	0	2	2	2	0	0	0	2	2	2	4.5	4.5	4.5	84.248	763	763	0	15.091	0	0	0	4.5	4.5	4.5	35223000	0	0	0	9568600	15794000	9859800	0
tr|Q4Q1K6|Q4Q1K6_LEIMA	tr|Q4Q1K6|Q4Q1K6_LEIMA	5	5	5	tr|Q4Q1K6|Q4Q1K6_LEIMA Putative ER--golgi transport protein erv25 OS=Leishmania major OX=5664 GN=LMJF_36_2150 PE=3 SV=1	1	5	5	5	2	3	3	2	2	2	2	3	3	2	2	2	2	3	3	2	2	2	16.4	16.4	16.4	29.985	268	268	0	35.51	7.1	15.7	16	6.7	6.7	6.7	133020000	9810700	25752000	43631000	22295000	17531000	13998000	0
tr|Q4Q1L1|Q4Q1L1_LEIMA	tr|Q4Q1L1|Q4Q1L1_LEIMA	1	1	1	tr|Q4Q1L1|Q4Q1L1_LEIMA J domain-containing protein OS=Leishmania major OX=5664 GN=LMJF_36_2110 PE=4 SV=1	1	1	1	1	0	0	0	0	1	0	0	0	0	0	1	0	0	0	0	0	1	0	5.9	5.9	5.9	31.783	286	286	0.002451	1.8823	0	0	0	0	5.9	0	4659800	0	0	0	0	4659800	0	0
tr|Q4Q1L7|Q4Q1L7_LEIMA	tr|Q4Q1L7|Q4Q1L7_LEIMA	1	1	1	tr|Q4Q1L7|Q4Q1L7_LEIMA Serine/threonine-protein phosphatase OS=Leishmania major OX=5664 GN=LMJF_36_2050 PE=3 SV=1	1	1	1	1	1	0	1	0	0	0	1	0	1	0	0	0	1	0	1	0	0	0	0.9	0.9	0.9	95.746	898	898	0	3.1359	0.9	0	0.9	0	0	0	1343600	1343600	0	0	0	0	0	1343600
tr|Q4Q1M0|Q4Q1M0_LEIMA	tr|Q4Q1M0|Q4Q1M0_LEIMA	28	28	18	tr|Q4Q1M0|Q4Q1M0_LEIMA Chaperonin HSP60, mitochondrial OS=Leishmania major OX=5664 GN=LMJF_36_2030 PE=3 SV=1	1	28	28	18	23	21	22	20	21	20	23	21	22	20	21	20	15	13	14	13	13	11	57.3	57.3	37.7	59.317	562	562	0	323.31	50.2	46.1	50	41.5	49.3	44.3	76067000000	12660000000	13523000000	13360000000	11044000000	12067000000	13414000000	12136000000
tr|Q4Q1M1|Q4Q1M1_LEIMA	tr|Q4Q1M1|Q4Q1M1_LEIMA	21	11	11	tr|Q4Q1M1|Q4Q1M1_LEIMA Chaperonin HSP60, mitochondrial OS=Leishmania major OX=5664 GN=LMJF_36_2020 PE=3 SV=1	1	21	11	11	18	16	18	17	18	20	10	8	10	10	10	11	10	8	10	10	10	11	47.1	27.6	27.6	60.179	565	565	0	323.31	46.5	43.4	46.2	43.5	46	47.1	13897000000	2032600000	1854700000	2202400000	1954000000	3324500000	2529100000	1923400000
tr|Q4Q1M7|Q4Q1M7_LEIMA	tr|Q4Q1M7|Q4Q1M7_LEIMA	8	8	8	tr|Q4Q1M7|Q4Q1M7_LEIMA Phosphomannomutase OS=Leishmania major OX=5664 GN=PMM PE=3 SV=1	1	8	8	8	4	7	7	1	2	1	4	7	7	1	2	1	4	7	7	1	2	1	38.1	38.1	38.1	28.1	247	247	0	109.92	30.8	38.1	35.2	6.9	13.8	6.9	1010300000	130220000	366710000	433730000	27975000	40969000	10702000	215860000
tr|Q4Q1M9|Q4Q1M9_LEIMA	tr|Q4Q1M9|Q4Q1M9_LEIMA	1	1	1	tr|Q4Q1M9|Q4Q1M9_LEIMA Inosine-guanosine transporter OS=Leishmania major OX=5664 GN=NT2 PE=4 SV=1	1	1	1	1	0	0	0	1	1	1	0	0	0	1	1	1	0	0	0	1	1	1	3.6	3.6	3.6	53.941	499	499	0	74.395	0	0	0	3.6	3.6	3.6	264570000	0	0	0	143760000	0	120800000	0
tr|Q4Q1N6|Q4Q1N6_LEIMA	tr|Q4Q1N6|Q4Q1N6_LEIMA	2	2	2	tr|Q4Q1N6|Q4Q1N6_LEIMA Uncharacterized protein OS=Leishmania major OX=5664 GN=LMJF_36_1880 PE=4 SV=1	1	2	2	2	0	0	0	1	2	2	0	0	0	1	2	2	0	0	0	1	2	2	3.6	3.6	3.6	70.227	634	634	0	10.202	0	0	0	1.7	3.6	3.6	49805000	0	0	0	12171000	15101000	22533000	0
tr|Q4Q1P0|Q4Q1P0_LEIMA	tr|Q4Q1P0|Q4Q1P0_LEIMA	2	2	2	tr|Q4Q1P0|Q4Q1P0_LEIMA Putative DEAD box RNA helicase OS=Leishmania major OX=5664 GN=LMJF_36_1840 PE=3 SV=1	1	2	2	2	1	0	0	0	0	1	1	0	0	0	0	1	1	0	0	0	0	1	6.1	6.1	6.1	73.082	657	657	0	3.4222	3.5	0	0	0	0	2.6	22439000	3767500	0	0	0	0	18672000	0
tr|Q4Q1P7|Q4Q1P7_LEIMA	tr|Q4Q1P7|Q4Q1P7_LEIMA	1	1	1	tr|Q4Q1P7|Q4Q1P7_LEIMA Uncharacterized protein OS=Leishmania major OX=5664 GN=LMJF_36_1770 PE=4 SV=1	1	1	1	1	1	1	1	0	1	0	1	1	1	0	1	0	1	1	1	0	1	0	18.9	18.9	18.9	12.324	106	106	0	3.7041	18.9	18.9	18.9	0	18.9	0	44259000	9487300	7231700	20748000	0	6791900	0	0
tr|Q4Q1P8|Q4Q1P8_LEIMA	tr|Q4Q1P8|Q4Q1P8_LEIMA	2	2	2	tr|Q4Q1P8|Q4Q1P8_LEIMA Putative aldehyde dehydrogenase OS=Leishmania major OX=5664 GN=LMJF_36_1760 PE=3 SV=1	1	2	2	2	0	1	1	0	0	0	0	1	1	0	0	0	0	1	1	0	0	0	6.5	6.5	6.5	54.64	509	509	0	2.7738	0	5.1	1.4	0	0	0	33268000	0	28093000	5175000	0	0	0	0
tr|Q4Q1Q1|Q4Q1Q1_LEIMA	tr|Q4Q1Q1|Q4Q1Q1_LEIMA	1	1	1	tr|Q4Q1Q1|Q4Q1Q1_LEIMA Uncharacterized protein OS=Leishmania major OX=5664 GN=LMJF_36_1730 PE=4 SV=1	1	1	1	1	1	1	0	0	0	0	1	1	0	0	0	0	1	1	0	0	0	0	1.8	1.8	1.8	103.07	951	951	0	25.128	1.8	1.8	0	0	0	0	34801000	0	34801000	0	0	0	0	0
tr|Q4Q1Q5|Q4Q1Q5_LEIMA	tr|Q4Q1Q5|Q4Q1Q5_LEIMA	1	1	1	tr|Q4Q1Q5|Q4Q1Q5_LEIMA Mitochondrial inner membrane protease ATP23 OS=Leishmania major OX=5664 GN=LMJF_36_1690 PE=3 SV=1	1	1	1	1	1	0	1	0	1	1	1	0	1	0	1	1	1	0	1	0	1	1	4.9	4.9	4.9	33.549	308	308	0	5.1635	4.9	0	4.9	0	4.9	4.9	98339000	10758000	0	14504000	0	38932000	34146000	0
tr|Q4Q1Q8|Q4Q1Q8_LEIMA	tr|Q4Q1Q8|Q4Q1Q8_LEIMA	1	1	1	tr|Q4Q1Q8|Q4Q1Q8_LEIMA Putative tRNA pseudouridine synthase A OS=Leishmania major OX=5664 GN=LMJF_36_1660 PE=4 SV=1	1	1	1	1	0	0	0	0	0	1	0	0	0	0	0	1	0	0	0	0	0	1	2.4	2.4	2.4	76.687	694	694	0	2.4627	0	0	0	0	0	2.4	2617900	0	0	0	0	0	2617900	0
tr|Q4Q1R2|Q4Q1R2_LEIMA	tr|Q4Q1R2|Q4Q1R2_LEIMA	24	24	24	tr|Q4Q1R2|Q4Q1R2_LEIMA Clathrin heavy chain OS=Leishmania major OX=5664 GN=LMJF_36_1630 PE=3 SV=1	1	24	24	24	15	16	17	11	11	10	15	16	17	11	11	10	15	16	17	11	11	10	22.9	22.9	22.9	190.07	1680	1680	0	277.85	16	14.8	14.4	9.8	9.8	9.9	4005200000	955140000	976450000	850040000	419110000	464310000	340190000	813350000
tr|Q4Q1R5|Q4Q1R5_LEIMA	tr|Q4Q1R5|Q4Q1R5_LEIMA	10	10	10	tr|Q4Q1R5|Q4Q1R5_LEIMA Proteasome subunit alpha type OS=Leishmania major OX=5664 GN=LMJF_36_1600 PE=3 SV=1	1	10	10	10	10	10	10	9	9	8	10	10	10	9	9	8	10	10	10	9	9	8	37.6	37.6	37.6	29.6	263	263	0	323.31	37.6	37.6	37.6	37.6	30.4	37.6	3616900000	632870000	506890000	712620000	687650000	533170000	543660000	564690000
tr|Q4Q1R9|Q4Q1R9_LEIMA	tr|Q4Q1R9|Q4Q1R9_LEIMA	3	3	3	tr|Q4Q1R9|Q4Q1R9_LEIMA Uncharacterized protein OS=Leishmania major OX=5664 GN=LMJF_36_1570 PE=4 SV=1	1	3	3	3	2	1	1	0	0	1	2	1	1	0	0	1	2	1	1	0	0	1	8.8	8.8	8.8	52.834	476	476	0	6.2815	4.4	1.9	1.9	0	0	4.4	21255000	11803000	0	7314200	0	0	2137500	0
tr|Q4Q1S4|Q4Q1S4_LEIMA;tr|Q4Q1S3|Q4Q1S3_LEIMA	tr|Q4Q1S4|Q4Q1S4_LEIMA	7;1	7;1	7;1	tr|Q4Q1S4|Q4Q1S4_LEIMA Putative nima-related protein kinase OS=Leishmania major OX=5664 GN=LMJF_36_1520 PE=4 SV=1	2	7	7	7	4	4	4	5	5	5	4	4	4	5	5	5	4	4	4	5	5	5	23.2	23.2	23.2	56.375	509	509;501	0	41.229	13.2	10.8	15.9	17.3	17.3	17.3	723690000	133820000	115050000	162860000	101730000	91093000	119130000	128960000
tr|Q4Q1T4|Q4Q1T4_LEIMA	tr|Q4Q1T4|Q4Q1T4_LEIMA	1	1	1	tr|Q4Q1T4|Q4Q1T4_LEIMA Uncharacterized protein OS=Leishmania major OX=5664 GN=LMJF_36_1420 PE=4 SV=1	1	1	1	1	0	0	0	0	1	0	0	0	0	0	1	0	0	0	0	0	1	0	3.4	3.4	3.4	62.082	561	561	0	2.9833	0	0	0	0	3.4	0	14587000	0	0	0	0	14587000	0	0
tr|Q4Q1T6|Q4Q1T6_LEIMA	tr|Q4Q1T6|Q4Q1T6_LEIMA	1	1	1	tr|Q4Q1T6|Q4Q1T6_LEIMA ARL2_Bind_BART domain-containing protein OS=Leishmania major OX=5664 GN=LMJF_36_1400 PE=4 SV=1	1	1	1	1	1	0	0	1	1	0	1	0	0	1	1	0	1	0	0	1	1	0	3.8	3.8	3.8	47.783	443	443	0.0029183	1.8443	3.8	0	0	3.8	3.8	0	79237000	24434000	0	0	26333000	28470000	0	0
tr|Q4Q1T9|Q4Q1T9_LEIMA	tr|Q4Q1T9|Q4Q1T9_LEIMA	24	24	24	tr|Q4Q1T9|Q4Q1T9_LEIMA Putative Transitional endoplasmic reticulum ATPase OS=Leishmania major OX=5664 GN=LMJF_36_1370 PE=4 SV=1	1	24	24	24	18	15	17	19	17	17	18	15	17	19	17	17	18	15	17	19	17	17	43.4	43.4	43.4	86.838	784	784	0	323.31	31.2	25.1	31.9	33.4	30.9	29.3	12454000000	2166400000	1895000000	2043300000	1994700000	2249500000	2105200000	1862600000
tr|Q4Q1U2|Q4Q1U2_LEIMA	tr|Q4Q1U2|Q4Q1U2_LEIMA	3	3	3	tr|Q4Q1U2|Q4Q1U2_LEIMA Putative N-acetyltransferase subunit Nat1 OS=Leishmania major OX=5664 GN=LMJF_36_1340 PE=4 SV=1	1	3	3	3	1	1	1	2	0	1	1	1	1	2	0	1	1	1	1	2	0	1	6.2	6.2	6.2	81.32	711	711	0	10.25	1.3	1.3	1.3	4.4	0	1.8	112480000	5620100	4333900	5778100	17065000	0	79680000	0
tr|Q4Q1V0|Q4Q1V0_LEIMA	tr|Q4Q1V0|Q4Q1V0_LEIMA	15	15	15	tr|Q4Q1V0|Q4Q1V0_LEIMA Fructose-bisphosphate aldolase OS=Leishmania major OX=5664 GN=ALD PE=3 SV=1	1	15	15	15	10	10	13	10	9	8	10	10	13	10	9	8	10	10	13	10	9	8	51.8	51.8	51.8	40.827	371	371	0	323.31	45.8	45.8	51.8	40.2	36.1	36.1	36381000000	6966700000	7816100000	8636000000	4070900000	4411500000	4480100000	6638300000
tr|Q4QIM3|Q4QIM3_LEIMA;tr|Q4Q1V1|Q4Q1V1_LEIMA	tr|Q4QIM3|Q4QIM3_LEIMA;tr|Q4Q1V1|Q4Q1V1_LEIMA	3;3	3;3	3;3	tr|Q4QIM3|Q4QIM3_LEIMA Putative 40S ribosomal protein S9 OS=Leishmania major OX=5664 GN=LMJF_07_0680 PE=3 SV=1;tr|Q4Q1V1|Q4Q1V1_LEIMA Putative 40S ribosomal protein S9 OS=Leishmania major OX=5664 GN=LMJF_36_1250 PE=2 SV=1	2	3	3	3	1	2	1	2	3	2	1	2	1	2	3	2	1	2	1	2	3	2	18.9	18.9	18.9	22.142	190	190;190	0	196.92	5.8	11.6	5.8	11.6	18.9	11.6	4342500000	82581000	164100000	110190000	1165900000	1576700000	1243000000	0
tr|Q4Q1V8|Q4Q1V8_LEIMA	tr|Q4Q1V8|Q4Q1V8_LEIMA	1	1	1	tr|Q4Q1V8|Q4Q1V8_LEIMA Uncharacterized protein OS=Leishmania major OX=5664 GN=LMJF_36_1180 PE=4 SV=1	1	1	1	1	0	0	0	1	0	0	0	0	0	1	0	0	0	0	0	1	0	0	8.9	8.9	8.9	36.045	336	336	0.0015385	2.2381	0	0	0	8.9	0	0	22132000	0	0	0	22132000	0	0	0
tr|Q4Q1W0|Q4Q1W0_LEIMA	tr|Q4Q1W0|Q4Q1W0_LEIMA	2	2	2	tr|Q4Q1W0|Q4Q1W0_LEIMA Uncharacterized protein OS=Leishmania major OX=5664 GN=LMJF_36_1160 PE=3 SV=1	1	2	2	2	2	2	1	0	0	0	2	2	1	0	0	0	2	2	1	0	0	0	4.6	4.6	4.6	41.488	370	370	0	34.796	4.6	4.6	4.6	0	0	0	155250000	55620000	67964000	31665000	0	0	0	58826000
tr|Q4Q1W2|Q4Q1W2_LEIMA	tr|Q4Q1W2|Q4Q1W2_LEIMA	5	5	5	tr|Q4Q1W2|Q4Q1W2_LEIMA Putative short chain 3-hydroxyacyl-CoA dehydrogenase OS=Leishmania major OX=5664 GN=LMJF_36_1140 PE=4 SV=1	1	5	5	5	5	4	5	3	3	3	5	4	5	3	3	3	5	4	5	3	3	3	22.3	22.3	22.3	32.973	305	305	0	97.561	22.3	22	22.3	14.1	14.1	18.4	2100000000	798160000	530790000	617390000	45934000	33326000	74422000	593570000
tr|Q4Q1W3|Q4Q1W3_LEIMA	tr|Q4Q1W3|Q4Q1W3_LEIMA	1	1	1	tr|Q4Q1W3|Q4Q1W3_LEIMA Uncharacterized protein OS=Leishmania major OX=5664 GN=LMJF_36_1130 PE=4 SV=1	1	1	1	1	0	1	1	1	1	1	0	1	1	1	1	1	0	1	1	1	1	1	4.4	4.4	4.4	49.546	454	454	0.002924	1.8571	0	4.4	4.4	4.4	4.4	4.4	9051300	0	1129800	974450	2481400	2414300	2051400	0
tr|Q4Q1W6|Q4Q1W6_LEIMA	tr|Q4Q1W6|Q4Q1W6_LEIMA	4	4	4	tr|Q4Q1W6|Q4Q1W6_LEIMA Putative ribosomal protein L24 OS=Leishmania major OX=5664 GN=LMJF_36_1070 PE=4 SV=1	1	4	4	4	2	3	2	4	3	3	2	3	2	4	3	3	2	3	2	4	3	3	32.3	32.3	32.3	14.571	124	124	0	190.86	26.6	32.3	26.6	32.3	32.3	32.3	10374000000	463070000	649880000	543930000	3468800000	1859100000	3388700000	454460000
tr|Q4Q1X0|Q4Q1X0_LEIMA	tr|Q4Q1X0|Q4Q1X0_LEIMA	3	3	3	tr|Q4Q1X0|Q4Q1X0_LEIMA WSD domain-containing protein OS=Leishmania major OX=5664 GN=LMJF_36_1060 PE=4 SV=1	1	3	3	3	0	1	0	1	0	1	0	1	0	1	0	1	0	1	0	1	0	1	5.3	5.3	5.3	111.62	1009	1009	0	6.9427	0	1.1	0	2.5	0	1.7	50697000	0	0	0	7822800	0	42874000	0
tr|Q4Q1X2|Q4Q1X2_LEIMA	tr|Q4Q1X2|Q4Q1X2_LEIMA	2	2	2	tr|Q4Q1X2|Q4Q1X2_LEIMA Uncharacterized protein OS=Leishmania major OX=5664 GN=LMJF_36_1040 PE=4 SV=1	1	2	2	2	2	1	2	2	1	1	2	1	2	2	1	1	2	1	2	2	1	1	10.8	10.8	10.8	32.413	286	286	0	22.499	10.8	4.2	10.8	10.8	4.2	4.2	132210000	15461000	11168000	32838000	29184000	24528000	19033000	0
tr|Q4Q1X3|Q4Q1X3_LEIMA	tr|Q4Q1X3|Q4Q1X3_LEIMA	1	1	1	tr|Q4Q1X3|Q4Q1X3_LEIMA Uncharacterized protein OS=Leishmania major OX=5664 GN=LMJF_36_1030 PE=4 SV=1	1	1	1	1	1	1	1	1	1	1	1	1	1	1	1	1	1	1	1	1	1	1	0.4	0.4	0.4	181.04	1672	1672	0	12.389	0.4	0.4	0.4	0.4	0.4	0.4	37853000	5490900	3742200	0	9267100	7977800	11375000	0
tr|Q4Q1X4|Q4Q1X4_LEIMA	tr|Q4Q1X4|Q4Q1X4_LEIMA	2	2	2	tr|Q4Q1X4|Q4Q1X4_LEIMA Uncharacterized protein OS=Leishmania major OX=5664 GN=LMJF_36_1020 PE=4 SV=1	1	2	2	2	0	0	1	0	0	2	0	0	1	0	0	2	0	0	1	0	0	2	7.9	7.9	7.9	60.168	546	546	0	3.188	0	0	2.7	0	0	7.9	16962000	0	0	3830900	0	0	13131000	0
tr|Q4Q1X7|Q4Q1X7_LEIMA	tr|Q4Q1X7|Q4Q1X7_LEIMA	4	4	4	tr|Q4Q1X7|Q4Q1X7_LEIMA Putative 40S ribosomal protein S10 OS=Leishmania major OX=5664 GN=LMJF_36_0980 PE=4 SV=1	1	4	4	4	0	0	0	3	3	4	0	0	0	3	3	4	0	0	0	3	3	4	31	31	31	18.65	168	168	0	25.619	0	0	0	16.1	16.1	31	799130000	0	0	0	260770000	231650000	306710000	0
tr|Q4Q1X9|Q4Q1X9_LEIMA	tr|Q4Q1X9|Q4Q1X9_LEIMA	2	2	2	tr|Q4Q1X9|Q4Q1X9_LEIMA Uncharacterized protein OS=Leishmania major OX=5664 GN=LMJF_36_0970 PE=4 SV=1	1	2	2	2	1	2	2	1	1	1	1	2	2	1	1	1	1	2	2	1	1	1	10.5	10.5	10.5	25.629	228	228	0	117	3.9	10.5	10.5	3.9	3.9	3.9	686240000	80985000	100440000	235950000	114660000	54863000	99345000	0
tr|Q4Q1Y1|Q4Q1Y1_LEIMA	tr|Q4Q1Y1|Q4Q1Y1_LEIMA	4	4	4	tr|Q4Q1Y1|Q4Q1Y1_LEIMA Putative dynein heavy chain OS=Leishmania major OX=5664 GN=LMJF_36_0950 PE=4 SV=1	1	4	4	4	1	3	1	0	1	1	1	3	1	0	1	1	1	3	1	0	1	1	1.7	1.7	1.7	473.14	4172	4172	0	4.5956	0.5	1.1	0.5	0	0.5	0.3	65217000	3214800	15209000	3931100	0	33211000	9651400	0
tr|Q4Q1Y2|Q4Q1Y2_LEIMA;tr|Q4Q1Y3|Q4Q1Y3_LEIMA	tr|Q4Q1Y2|Q4Q1Y2_LEIMA;tr|Q4Q1Y3|Q4Q1Y3_LEIMA	7;6	7;6	7;6	tr|Q4Q1Y2|Q4Q1Y2_LEIMA Putative 40S ribosomal protein S18 OS=Leishmania major OX=5664 GN=LMJF_36_0940 PE=3 SV=1;tr|Q4Q1Y3|Q4Q1Y3_LEIMA Putative 40S ribosomal protein S18 OS=Leishmania major OX=5664 GN=LMJF_36_0930 PE=2 SV=1	2	7	7	7	5	5	6	7	6	6	5	5	6	7	6	6	5	5	6	7	6	6	30.1	30.1	30.1	17.394	153	153;218	0	190.66	29.4	29.4	30.1	30.1	30.1	30.1	11354000000	680510000	664680000	706050000	3415400000	3709900000	2177500000	653500000
tr|Q4Q1Y6|Q4Q1Y6_LEIMA	tr|Q4Q1Y6|Q4Q1Y6_LEIMA	2	2	2	tr|Q4Q1Y6|Q4Q1Y6_LEIMA Non-specific serine/threonine protein kinase OS=Leishmania major OX=5664 GN=LMJF_36_0900 PE=4 SV=1	1	2	2	2	1	1	1	1	1	0	1	1	1	1	1	0	1	1	1	1	1	0	3.9	3.9	3.9	88.031	793	793	0	2.8099	1.5	1.5	1.5	1.5	2.4	0	478750000	20454000	16917000	22650000	24154000	394580000	0	0
tr|Q4Q1Y7|Q4Q1Y7_LEIMA	tr|Q4Q1Y7|Q4Q1Y7_LEIMA	2	2	2	tr|Q4Q1Y7|Q4Q1Y7_LEIMA Eukaryotic translation initiation factor 6 OS=Leishmania major OX=5664 GN=EIF6 PE=3 SV=1	1	2	2	2	0	0	1	0	1	1	0	0	1	0	1	1	0	0	1	0	1	1	12.9	12.9	12.9	27.128	249	249	0	5.0527	0	0	9.6	0	3.2	9.6	159050000	0	0	9148800	0	121280000	28616000	0
tr|Q4Q1Z4|Q4Q1Z4_LEIMA	tr|Q4Q1Z4|Q4Q1Z4_LEIMA	2	2	2	tr|Q4Q1Z4|Q4Q1Z4_LEIMA ADP-ribosylation factor-like protein OS=Leishmania major OX=5664 GN=LMJF_36_0820 PE=4 SV=1	1	2	2	2	2	2	2	2	2	2	2	2	2	2	2	2	2	2	2	2	2	2	12	12	12	32.758	301	301	0	28.953	12	12	12	12	12	12	522220000	111060000	139720000	44027000	85246000	94287000	47880000	111090000
tr|Q4Q1Z5|Q4Q1Z5_LEIMA	tr|Q4Q1Z5|Q4Q1Z5_LEIMA	3	3	3	tr|Q4Q1Z5|Q4Q1Z5_LEIMA Uncharacterized protein OS=Leishmania major OX=5664 GN=LMJF_36_0810 PE=4 SV=1	1	3	3	3	1	1	0	2	2	2	1	1	0	2	2	2	1	1	0	2	2	2	9.8	9.8	9.8	52.372	459	459	0	12.638	3.3	3.3	0	4.8	4.8	8.3	106980000	15617000	13362000	0	23744000	23712000	30547000	0
tr|Q4Q201|Q4Q201_LEIMA	tr|Q4Q201|Q4Q201_LEIMA	1	1	1	tr|Q4Q201|Q4Q201_LEIMA Uncharacterized protein OS=Leishmania major OX=5664 GN=LMJF_36_0750 PE=4 SV=1	1	1	1	1	0	1	0	0	0	0	0	1	0	0	0	0	0	1	0	0	0	0	1.2	1.2	1.2	137.51	1290	1290	0.0015152	2.1428	0	1.2	0	0	0	0	0	0	0	0	0	0	0	0
tr|Q4Q202|Q4Q202_LEIMA	tr|Q4Q202|Q4Q202_LEIMA	6	6	6	tr|Q4Q202|Q4Q202_LEIMA Uncharacterized protein OS=Leishmania major OX=5664 GN=LMJF_36_0740 PE=4 SV=1	1	6	6	6	6	6	6	5	5	5	6	6	6	5	5	5	6	6	6	5	5	5	12.9	12.9	12.9	61.14	543	543	0	243.98	12.9	12.9	12.9	9.8	9.8	12.9	3491100000	754520000	860330000	768310000	379720000	366880000	361290000	756180000
tr|Q4Q204|Q4Q204_LEIMA	tr|Q4Q204|Q4Q204_LEIMA	2	2	2	tr|Q4Q204|Q4Q204_LEIMA Mitogen-activated protein kinase OS=Leishmania major OX=5664 GN=LMJF_36_0720 PE=3 SV=1	1	2	2	2	2	1	2	0	0	0	2	1	2	0	0	0	2	1	2	0	0	0	9.5	9.5	9.5	48.339	431	431	0	13.589	9.5	5.1	9.5	0	0	0	79563000	26399000	29287000	23877000	0	0	0	31019000
tr|Q4Q205|Q4Q205_LEIMA	tr|Q4Q205|Q4Q205_LEIMA	3	3	3	tr|Q4Q205|Q4Q205_LEIMA Uncharacterized protein OS=Leishmania major OX=5664 GN=LMJF_36_0710 PE=4 SV=1	1	3	3	3	1	1	1	2	2	2	1	1	1	2	2	2	1	1	1	2	2	2	15.8	15.8	15.8	28.349	259	259	0	22.868	5.8	5.8	5.8	10	10	11.6	265120000	14069000	30865000	23372000	55089000	64006000	77721000	0
tr|Q4Q219|Q4Q219_LEIMA	tr|Q4Q219|Q4Q219_LEIMA	3	3	3	tr|Q4Q219|Q4Q219_LEIMA Elongation factor G, mitochondrial OS=Leishmania major OX=5664 GN=MEFG PE=3 SV=1	1	3	3	3	1	1	2	3	1	0	1	1	2	3	1	0	1	1	2	3	1	0	5.8	5.8	5.8	84.209	746	746	0	4.0116	2.3	2.3	4	5.8	2.3	0	120790000	1224900	1310800	34941000	79912000	3404200	0	0
tr|Q4Q224|Q4Q224_LEIMA	tr|Q4Q224|Q4Q224_LEIMA	2	2	2	tr|Q4Q224|Q4Q224_LEIMA Putative small nuclear ribonucleaoprotein OS=Leishmania major OX=5664 GN=LMJF_36_0535 PE=4 SV=1	1	2	2	2	1	1	0	1	1	2	1	1	0	1	1	2	1	1	0	1	1	2	25.5	25.5	25.5	16.048	141	141	0	18.158	15.6	15.6	0	15.6	15.6	25.5	49721000	12145000	5707600	0	10878000	10994000	9997500	0
tr|Q4Q225|Q4Q225_LEIMA	tr|Q4Q225|Q4Q225_LEIMA	1	1	1	tr|Q4Q225|Q4Q225_LEIMA Protein phosphatase 2C-like protein OS=Leishmania major OX=5664 GN=LMJF_36_0530 PE=4 SV=1	1	1	1	1	0	1	0	1	0	0	0	1	0	1	0	0	0	1	0	1	0	0	6.4	6.4	6.4	32.586	298	298	0.0010411	2.3103	0	6.4	0	6.4	0	0	25909000	0	14172000	0	11737000	0	0	0
tr|Q4Q228|Q4Q228_LEIMA	tr|Q4Q228|Q4Q228_LEIMA	3	3	3	tr|Q4Q228|Q4Q228_LEIMA Putative DNAJ domain protein OS=Leishmania major OX=5664 GN=LMJF_36_0500 PE=4 SV=1	1	3	3	3	0	0	0	1	2	1	0	0	0	1	2	1	0	0	0	1	2	1	15.7	15.7	15.7	56.157	510	510	0	23.988	0	0	0	3.7	12	6.5	85932000	0	0	0	32963000	34477000	18492000	0
tr|Q4Q230|Q4Q230_LEIMA	tr|Q4Q230|Q4Q230_LEIMA	1	1	1	tr|Q4Q230|Q4Q230_LEIMA Uncharacterized protein OS=Leishmania major OX=5664 GN=LMJF_36_0480 PE=4 SV=1	1	1	1	1	0	0	0	0	0	1	0	0	0	0	0	1	0	0	0	0	0	1	8	8	8	26.102	225	225	0	8.2525	0	0	0	0	0	8	0	0	0	0	0	0	0	0
tr|Q4Q234|Q4Q234_LEIMA	tr|Q4Q234|Q4Q234_LEIMA	3	3	3	tr|Q4Q234|Q4Q234_LEIMA Uncharacterized protein OS=Leishmania major OX=5664 GN=LMJF_36_0440 PE=4 SV=1	1	3	3	3	1	0	1	1	1	1	1	0	1	1	1	1	1	0	1	1	1	1	14.3	14.3	14.3	52.563	482	482	0	5.2785	4.6	0	5.2	4.6	4.6	4.6	12618000000	1124200	0	12598000000	2518200	2292500	14561000	0
tr|Q4Q241|Q4Q241_LEIMA	tr|Q4Q241|Q4Q241_LEIMA	1	1	1	tr|Q4Q241|Q4Q241_LEIMA Phosphatidylinositol-4-phosphate 5-kinase-like protein OS=Leishmania major OX=5664 GN=LMJF_36_0370 PE=4 SV=1	1	1	1	1	1	1	1	1	1	1	1	1	1	1	1	1	1	1	1	1	1	1	2.9	2.9	2.9	50.224	455	455	0	7.055	2.9	2.9	2.9	2.9	2.9	2.9	64814000	16794000	12460000	15938000	6524000	4525400	8573300	0
tr|Q4Q246|Q4Q246_LEIMA	tr|Q4Q246|Q4Q246_LEIMA	1	1	1	tr|Q4Q246|Q4Q246_LEIMA Proteasome subunit beta OS=Leishmania major OX=5664 GN=LMJF_36_0320 PE=3 SV=1	1	1	1	1	1	1	1	1	1	1	1	1	1	1	1	1	1	1	1	1	1	1	3.9	3.9	3.9	23.002	206	206	0	6.9326	3.9	3.9	3.9	3.9	3.9	3.9	134100000	26464000	25608000	28399000	19170000	19747000	14713000	0
tr|Q4Q247|Q4Q247_LEIMA	tr|Q4Q247|Q4Q247_LEIMA	4	4	4	tr|Q4Q247|Q4Q247_LEIMA Putative dolicholphosphate-mannose synthase OS=Leishmania major OX=5664 GN=LMJF_36_0310 PE=4 SV=1	1	4	4	4	2	0	1	1	1	0	2	0	1	1	1	0	2	0	1	1	1	0	33.5	33.5	33.5	25.464	230	230	0	9.2697	20.4	0	9.6	8.3	4.8	0	52613000	24589000	0	11503000	16522000	0	0	24589000
tr|Q4Q252|Q4Q252_LEIMA	tr|Q4Q252|Q4Q252_LEIMA	2	2	2	tr|Q4Q252|Q4Q252_LEIMA Putative xylulokinase OS=Leishmania major OX=5664 GN=LMJF_36_0260 PE=3 SV=1	1	2	2	2	2	0	0	0	0	0	2	0	0	0	0	0	2	0	0	0	0	0	5.5	5.5	5.5	53.942	487	487	0.0024486	1.8779	5.5	0	0	0	0	0	29225000	29225000	0	0	0	0	0	29225000
tr|Q4Q253|Q4Q253_LEIMA	tr|Q4Q253|Q4Q253_LEIMA	3	3	3	tr|Q4Q253|Q4Q253_LEIMA Eukaryotic translation initiation factor 3 subunit L OS=Leishmania major OX=5664 GN=LMJF_36_0250 PE=3 SV=1	1	3	3	3	1	1	1	3	3	3	1	1	1	3	3	3	1	1	1	3	3	3	6.6	6.6	6.6	72.641	633	633	0	36.061	1.1	1.1	2.7	6.6	6.6	6.6	651240000	9490900	12867000	81697000	164920000	185800000	196470000	0
tr|Q4Q255|Q4Q255_LEIMA	tr|Q4Q255|Q4Q255_LEIMA	1	1	1	tr|Q4Q255|Q4Q255_LEIMA Peptidylprolyl isomerase OS=Leishmania major OX=5664 GN=LMJF_36_0230 PE=4 SV=1	1	1	1	1	1	1	1	0	1	1	1	1	1	0	1	1	1	1	1	0	1	1	20.2	20.2	20.2	11.983	109	109	0	6.4342	20.2	20.2	20.2	0	20.2	20.2	797850000	256050000	208030000	165270000	0	93403000	75103000	249320000
tr|Q4Q256|Q4Q256_LEIMA	tr|Q4Q256|Q4Q256_LEIMA	2	2	2	tr|Q4Q256|Q4Q256_LEIMA Dolichol-phosphate mannosyltransferase subunit 1 OS=Leishmania major OX=5664 GN=DPMS PE=3 SV=1	1	2	2	2	1	0	2	0	1	1	1	0	2	0	1	1	1	0	2	0	1	1	8.4	8.4	8.4	29.671	262	262	0	6.148	8	0	8.4	0	8	8	386720000	95396000	0	177080000	0	46768000	67480000	0
tr|Q4Q259|Q4Q259_LEIMA	tr|Q4Q259|Q4Q259_LEIMA	39	39	39	tr|Q4Q259|Q4Q259_LEIMA Elongation factor 2 OS=Leishmania major OX=5664 GN=EF2-2 PE=4 SV=1	1	39	39	39	28	28	28	30	30	32	28	28	28	30	30	32	28	28	28	30	30	32	53.4	53.4	53.4	94.132	845	845	0	323.31	43.6	42.2	44.6	49.7	45.6	48.3	79231000000	8375700000	7874500000	6613700000	17893000000	17783000000	20691000000	7374700000
tr|Q4Q265|Q4Q265_LEIMA	tr|Q4Q265|Q4Q265_LEIMA	1	1	1	tr|Q4Q265|Q4Q265_LEIMA PUB domain-containing protein OS=Leishmania major OX=5664 GN=LMJF_36_0130 PE=4 SV=1	1	1	1	1	1	1	0	1	0	1	1	1	0	1	0	1	1	1	0	1	0	1	3.8	3.8	3.8	40.761	367	367	0.001548	2.2744	3.8	3.8	0	3.8	0	3.8	119280000	25027000	20929000	0	32170000	0	41157000	0
tr|Q4Q270|Q4Q270_LEIMA	tr|Q4Q270|Q4Q270_LEIMA	2	2	2	tr|Q4Q270|Q4Q270_LEIMA Leucine carboxyl methyltransferase 1 OS=Leishmania major OX=5664 GN=LMJF_36_0080 PE=3 SV=1	1	2	2	2	2	1	1	1	1	2	2	1	1	1	1	2	2	1	1	1	1	2	13.5	13.5	13.5	33.45	296	296	0	12.264	13.5	5.1	5.1	5.1	5.1	13.5	73443000	22579000	11200000	9927700	13139000	0	16597000	22348000
tr|Q4Q271|Q4Q271_LEIMA	tr|Q4Q271|Q4Q271_LEIMA	4	4	4	tr|Q4Q271|Q4Q271_LEIMA Stress-inducible protein STI1 homolog OS=Leishmania major OX=5664 GN=LMJF_36_0070 PE=4 SV=1	1	4	4	4	2	3	2	3	4	4	2	3	2	3	4	4	2	3	2	3	4	4	24.3	24.3	24.3	29.012	255	255	0	193.35	12.9	19.6	11.4	19.6	24.3	24.3	5125600000	472930000	1051400000	740260000	856870000	1032700000	971550000	738700000
tr|Q4Q274|Q4Q274_LEIMA	tr|Q4Q274|Q4Q274_LEIMA	5	5	5	tr|Q4Q274|Q4Q274_LEIMA Putative PUF1 OS=Leishmania major OX=5664 GN=PUF1 PE=4 SV=1	1	5	5	5	1	0	1	3	3	5	1	0	1	3	3	5	1	0	1	3	3	5	18.1	18.1	18.1	61.266	553	553	0	35.911	2	0	2	9.6	11.6	18.1	309200000	6944900	0	34746000	116560000	77505000	73447000	0
tr|Q4Q276|Q4Q276_LEIMA	tr|Q4Q276|Q4Q276_LEIMA	1	1	1	tr|Q4Q276|Q4Q276_LEIMA Uncharacterized protein OS=Leishmania major OX=5664 GN=LMJF_36_0030 PE=4 SV=1	1	1	1	1	0	1	0	0	0	0	0	1	0	0	0	0	0	1	0	0	0	0	13.8	13.8	13.8	16.845	152	152	0.0052083	1.6508	0	13.8	0	0	0	0	15343000	0	15343000	0	0	0	0	0
tr|Q4Q277|Q4Q277_LEIMA	tr|Q4Q277|Q4Q277_LEIMA	4	4	3	tr|Q4Q277|Q4Q277_LEIMA Histone H4 OS=Leishmania major OX=5664 GN=L7845.05 PE=3 SV=1	1	4	4	3	3	4	3	3	2	3	3	4	3	3	2	3	3	3	3	3	2	2	23	23	15	11.439	100	100	0	269.4	15	23	15	15	13	21	14716000000	2212200000	3255300000	2523100000	2851400000	1572500000	2301400000	2273500000
tr|Q4Q279|Q4Q279_LEIMA	tr|Q4Q279|Q4Q279_LEIMA	4	4	4	tr|Q4Q279|Q4Q279_LEIMA Cyclic nucleotide-binding domain-containing protein OS=Leishmania major OX=5664 GN=LMJF_34_4620 PE=4 SV=1	1	4	4	4	0	1	1	2	2	3	0	1	1	2	2	3	0	1	1	2	2	3	6.5	6.5	6.5	89.221	801	801	0	12.694	0	1.1	1.1	2.6	3.5	5.4	137220000	0	14514000	0	4279600	12485000	105940000	0
tr|Q4Q281|Q4Q281_LEIMA	tr|Q4Q281|Q4Q281_LEIMA	2	2	2	tr|Q4Q281|Q4Q281_LEIMA Putative 1,2-Dihydroxy-3-keto-5-methylthiopentene dioxygenase OS=Leishmania major OX=5664 GN=LMJF_34_4600 PE=4 SV=1	1	2	2	2	2	2	2	1	1	1	2	2	2	1	1	1	2	2	2	1	1	1	6.5	6.5	6.5	32.848	279	279	0	4.4617	6.5	6.5	6.5	2.9	2.9	2.9	607710000	145100000	159500000	94027000	56020000	66825000	86237000	144990000
tr|Q4Q286|Q4Q286_LEIMA	tr|Q4Q286|Q4Q286_LEIMA	1	1	1	tr|Q4Q286|Q4Q286_LEIMA Cell differentiation protein-like protein OS=Leishmania major OX=5664 GN=LMJF_34_4550 PE=4 SV=1	1	1	1	1	0	1	1	1	1	1	0	1	1	1	1	1	0	1	1	1	1	1	5.3	5.3	5.3	41.112	360	360	0	2.7678	0	5.3	5.3	5.3	5.3	5.3	76422000	0	6674300	10421000	31207000	11594000	16526000	0
tr|Q4Q289|Q4Q289_LEIMA	tr|Q4Q289|Q4Q289_LEIMA	2	2	2	tr|Q4Q289|Q4Q289_LEIMA Proteasome subunit beta OS=Leishmania major OX=5664 GN=LMJF_34_4340 PE=3 SV=1	1	2	2	2	1	2	2	2	2	2	1	2	2	2	2	2	1	2	2	2	2	2	14.1	14.1	14.1	24.694	220	220	0	142.68	8.6	14.1	14.1	14.1	14.1	14.1	1431500000	25981000	274830000	343240000	245270000	255060000	287100000	0
tr|Q4Q2A8|Q4Q2A8_LEIMA;tr|Q4Q290|Q4Q290_LEIMA	tr|Q4Q2A8|Q4Q2A8_LEIMA;tr|Q4Q290|Q4Q290_LEIMA	4;4	4;4	4;4	tr|Q4Q2A8|Q4Q2A8_LEIMA Quinonoid dihydropteridine reductase OS=Leishmania major OX=5664 GN=QDPR-1 PE=4 SV=1;tr|Q4Q290|Q4Q290_LEIMA Quinonoid dihydropteridine reductase OS=Leishmania major OX=5664 GN=QDPR-7 PE=4 SV=1	2	4	4	4	1	2	2	1	0	2	1	2	2	1	0	2	1	2	2	1	0	2	40.2	40.2	40.2	23.58	229	229;229	0	12.877	11.4	19.7	15.7	11.4	0	27.5	137930000	8996700	57715000	58360000	3126100	0	9731300	0
tr|Q4Q2B0|Q4Q2B0_LEIMA	tr|Q4Q2B0|Q4Q2B0_LEIMA	4	4	4	tr|Q4Q2B0|Q4Q2B0_LEIMA Coatomer subunit alpha OS=Leishmania major OX=5664 GN=LMJF_34_4310 PE=4 SV=1	1	4	4	4	3	3	4	0	3	1	3	3	4	0	3	1	3	3	4	0	3	1	6.4	6.4	6.4	132.33	1196	1196	0	8.6995	3.8	3.8	6.4	0	5.4	1.2	834380000	226750000	274280000	294200000	0	23899000	15256000	169840000
tr|Q4Q2B5|Q4Q2B5_LEIMA;tr|Q4QEB1|Q4QEB1_LEIMA;tr|Q4QDF2|Q4QDF2_LEIMA;tr|Q4QDF3|Q4QDF3_LEIMA;tr|Q4QJD9|Q4QJD9_LEIMA	tr|Q4Q2B5|Q4Q2B5_LEIMA;tr|Q4QEB1|Q4QEB1_LEIMA;tr|Q4QDF2|Q4QDF2_LEIMA;tr|Q4QDF3|Q4QDF3_LEIMA;tr|Q4QJD9|Q4QJD9_LEIMA	2;1;1;1;1	2;1;1;1;1	2;1;1;1;1	tr|Q4Q2B5|Q4Q2B5_LEIMA Putative Unc104-like kinesin OS=Leishmania major OX=5664 GN=LMJF_34_4260 PE=3 SV=1;tr|Q4QEB1|Q4QEB1_LEIMA Kinesin-like protein OS=Leishmania major OX=5664 GN=LMJF_17_0800 PE=3 SV=1;tr|Q4QDF2|Q4QDF2_LEIMA Putative kinesin OS=Leishmani	5	2	2	2	2	1	2	1	1	0	2	1	2	1	1	0	2	1	2	1	1	0	1.4	1.4	1.4	170.34	1548	1548;938;1034;1061;1227	0	5.5265	1.4	0.7	1.4	0.7	0.7	0	597370000	110360000	150880000	129740000	96645000	109750000	0	110070000
tr|Q4Q2B7|Q4Q2B7_LEIMA	tr|Q4Q2B7|Q4Q2B7_LEIMA	1	1	1	tr|Q4Q2B7|Q4Q2B7_LEIMA Uncharacterized protein OS=Leishmania major OX=5664 GN=LMJF_34_4240 PE=4 SV=1	1	1	1	1	1	0	1	1	0	0	1	0	1	1	0	0	1	0	1	1	0	0	3.4	3.4	3.4	43.86	410	410	0.0070522	1.6111	3.4	0	3.4	3.4	0	0	129130000	129130000	0	0	0	0	0	129130000
tr|Q4Q2C5|Q4Q2C5_LEIMA	tr|Q4Q2C5|Q4Q2C5_LEIMA	2	2	2	tr|Q4Q2C5|Q4Q2C5_LEIMA Putative dynein heavy chain OS=Leishmania major OX=5664 GN=LMJF_34_4160 PE=4 SV=1	1	2	2	2	1	1	1	1	1	1	1	1	1	1	1	1	1	1	1	1	1	1	0.8	0.8	0.8	477.69	4241	4241	0	3.0957	0.3	0.4	0.3	0.4	0.4	0.3	24322000	6208900	1224500	9595100	1474500	1558600	4260500	0
tr|Q4Q2C8|Q4Q2C8_LEIMA	tr|Q4Q2C8|Q4Q2C8_LEIMA	4	4	4	tr|Q4Q2C8|Q4Q2C8_LEIMA EMC1_C domain-containing protein OS=Leishmania major OX=5664 GN=LMJF_34_4130 PE=4 SV=1	1	4	4	4	0	1	1	0	1	3	0	1	1	0	1	3	0	1	1	0	1	3	10.9	10.9	10.9	87.084	815	815	0	5.9949	0	2.3	2.2	0	2.3	8.7	377520000	0	1762600	356700000	0	3383500	15672000	0
tr|Q4Q2D1|Q4Q2D1_LEIMA	tr|Q4Q2D1|Q4Q2D1_LEIMA	1	1	1	tr|Q4Q2D1|Q4Q2D1_LEIMA Uncharacterized protein OS=Leishmania major OX=5664 GN=LMJF_34_4100 PE=4 SV=1	1	1	1	1	1	1	1	1	1	1	1	1	1	1	1	1	1	1	1	1	1	1	7.1	7.1	7.1	35.226	308	308	0.0043332	1.7532	7.1	7.1	7.1	7.1	7.1	7.1	64664000	13284000	11458000	6084300	11086000	12272000	10480000	0
tr|Q4Q2D4|Q4Q2D4_LEIMA	tr|Q4Q2D4|Q4Q2D4_LEIMA	2	2	2	tr|Q4Q2D4|Q4Q2D4_LEIMA Cyclic nucleotide-binding domain-containing protein OS=Leishmania major OX=5664 GN=LMJF_34_4070 PE=4 SV=1	1	2	2	2	0	0	1	2	1	0	0	0	1	2	1	0	0	0	1	2	1	0	3.3	3.3	3.3	79.267	689	689	0	34.36	0	0	1.6	3.3	1.6	0	41081000	0	0	6523800	25226000	9331300	0	0
tr|Q4Q2D5|Q4Q2D5_LEIMA	tr|Q4Q2D5|Q4Q2D5_LEIMA	3	3	3	tr|Q4Q2D5|Q4Q2D5_LEIMA Ubiquitin carboxyl-terminal hydrolase OS=Leishmania major OX=5664 GN=LMJF_34_4060 PE=3 SV=1	1	3	3	3	1	2	3	1	1	0	1	2	3	1	1	0	1	2	3	1	1	0	8.7	8.7	8.7	102.56	906	906	0	8.8273	3	6.8	8.7	3	3	0	143620000	9704600	16831000	76839000	19488000	20762000	0	0
tr|Q4Q2E0|Q4Q2E0_LEIMA	tr|Q4Q2E0|Q4Q2E0_LEIMA	1	1	1	tr|Q4Q2E0|Q4Q2E0_LEIMA Uncharacterized protein OS=Leishmania major OX=5664 GN=LMJF_34_4010 PE=4 SV=1	1	1	1	1	0	1	0	0	0	0	0	1	0	0	0	0	0	1	0	0	0	0	10.6	10.6	10.6	12.19	104	104	0.0092039	1.4767	0	10.6	0	0	0	0	0	0	0	0	0	0	0	0
tr|Q4Q2E3|Q4Q2E3_LEIMA	tr|Q4Q2E3|Q4Q2E3_LEIMA	3	3	3	tr|Q4Q2E3|Q4Q2E3_LEIMA Nucleolar protein family a member-like protein OS=Leishmania major OX=5664 GN=LMJF_34_3980 PE=4 SV=1	1	3	3	3	2	2	2	3	3	2	2	2	2	3	3	2	2	2	2	3	3	2	39.2	39.2	39.2	16.744	148	148	0	40.28	23.6	23.6	33.1	39.2	39.2	23.6	578930000	22405000	42244000	31157000	172230000	186970000	123930000	0
tr|Q4Q2E4|Q4Q2E4_LEIMA	tr|Q4Q2E4|Q4Q2E4_LEIMA	2	2	2	tr|Q4Q2E4|Q4Q2E4_LEIMA AP-1 complex subunit gamma OS=Leishmania major OX=5664 GN=LMJF_34_3970 PE=3 SV=1	1	2	2	2	1	1	1	0	0	0	1	1	1	0	0	0	1	1	1	0	0	0	3.3	3.3	3.3	89.246	812	812	0	2.787	2.1	1.2	1.2	0	0	0	10867000	7521500	3345900	0	0	0	0	0
tr|Q4Q2F5|Q4Q2F5_LEIMA	tr|Q4Q2F5|Q4Q2F5_LEIMA	1	1	1	tr|Q4Q2F5|Q4Q2F5_LEIMA J domain-containing protein OS=Leishmania major OX=5664 GN=LMJF_34_3870 PE=4 SV=1	1	1	1	1	0	0	0	0	0	1	0	0	0	0	0	1	0	0	0	0	0	1	2	2	2	85.057	781	781	0.0092081	1.477	0	0	0	0	0	2	20283000	0	0	0	0	0	20283000	0
tr|Q4Q2F6|Q4Q2F6_LEIMA	tr|Q4Q2F6|Q4Q2F6_LEIMA	2	2	2	tr|Q4Q2F6|Q4Q2F6_LEIMA Small nuclear ribonucleoprotein Sm D3 OS=Leishmania major OX=5664 GN=LMJF_34_3860 PE=3 SV=1	1	2	2	2	1	1	2	2	2	1	1	1	2	2	2	1	1	1	2	2	2	1	32.7	32.7	32.7	12.232	113	113	0	4.855	14.2	18.6	32.7	32.7	32.7	14.2	182830000	19081000	14998000	29402000	53671000	41316000	24366000	0
tr|Q4Q2G0|Q4Q2G0_LEIMA	tr|Q4Q2G0|Q4Q2G0_LEIMA	3	3	3	tr|Q4Q2G0|Q4Q2G0_LEIMA TPR_REGION domain-containing protein OS=Leishmania major OX=5664 GN=LMJF_34_3820 PE=4 SV=1	1	3	3	3	2	1	2	2	1	2	2	1	2	2	1	2	2	1	2	2	1	2	17	17	17	31.466	289	289	0	26.914	10	4.5	10	10	4.5	12.5	241130000	0	47596000	23426000	77602000	44884000	47622000	0
tr|Q4Q2G1|Q4Q2G1_LEIMA	tr|Q4Q2G1|Q4Q2G1_LEIMA	2	2	2	tr|Q4Q2G1|Q4Q2G1_LEIMA Putative ribosomal protein L14 OS=Leishmania major OX=5664 GN=LMJF_34_3815 PE=3 SV=1	1	2	2	2	1	0	1	0	0	0	1	0	1	0	0	0	1	0	1	0	0	0	12.1	12.1	12.1	21.591	190	190	0.0015456	2.266	4.7	0	7.4	0	0	0	9756000	625080	0	9131000	0	0	0	0
tr|Q4Q2G5|Q4Q2G5_LEIMA	tr|Q4Q2G5|Q4Q2G5_LEIMA	2	2	2	tr|Q4Q2G5|Q4Q2G5_LEIMA Phosphomannomutase-like protein OS=Leishmania major OX=5664 GN=LMJF_34_3780 PE=3 SV=1	1	2	2	2	2	2	1	1	1	1	2	2	1	1	1	1	2	2	1	1	1	1	4.9	4.9	4.9	65.235	594	594	0	66.017	4.9	4.9	2.4	2.5	2.5	2.5	188170000	45659000	64021000	23737000	12356000	17837000	24563000	52154000
tr|Q4Q2H7|Q4Q2H7_LEIMA	tr|Q4Q2H7|Q4Q2H7_LEIMA	10	10	10	tr|Q4Q2H7|Q4Q2H7_LEIMA Putative vacuolar ATP synthase catalytic subunit A OS=Leishmania major OX=5664 GN=LMJF_34_3670 PE=3 SV=1	1	10	10	10	5	6	6	4	4	4	5	6	6	4	4	4	5	6	6	4	4	4	30.3	30.3	30.3	67.735	610	610	0	67.714	13.3	18.2	18.9	16.9	14.8	15.6	2396300000	734150000	349030000	373580000	399190000	245310000	295080000	433630000
tr|Q4Q2H8|Q4Q2H8_LEIMA	tr|Q4Q2H8|Q4Q2H8_LEIMA	2	2	2	tr|Q4Q2H8|Q4Q2H8_LEIMA Transmembrane 9 superfamily member OS=Leishmania major OX=5664 GN=LMJF_34_3660 PE=3 SV=1	1	2	2	2	1	2	1	1	0	0	1	2	1	1	0	0	1	2	1	1	0	0	3.1	3.1	3.1	70.934	637	637	0	2.9705	1.4	3.1	1.4	1.4	0	0	144440000	0	81979000	24378000	38085000	0	0	0
tr|Q4Q2H9|Q4Q2H9_LEIMA;tr|Q4QEX4|Q4QEX4_LEIMA	tr|Q4Q2H9|Q4Q2H9_LEIMA;tr|Q4QEX4|Q4QEX4_LEIMA	8;4	8;4	8;4	tr|Q4Q2H9|Q4Q2H9_LEIMA Putative 60S ribosomal protein L21 OS=Leishmania major OX=5664 GN=LMJF_34_3650 PE=4 SV=1;tr|Q4QEX4|Q4QEX4_LEIMA Putative 60S ribosomal protein L21 OS=Leishmania major OX=5664 GN=LMJF_16_0460 PE=4 SV=1	2	8	8	8	2	2	1	7	7	5	2	2	1	7	7	5	2	2	1	7	7	5	37.7	37.7	37.7	17.988	159	159;159	0	323.31	15.1	15.1	6.3	30.8	31.4	24.5	10761000000	490950000	670280000	387770000	3157400000	3899200000	2155000000	637230000
tr|Q4Q2I7|Q4Q2I7_LEIMA	tr|Q4Q2I7|Q4Q2I7_LEIMA	2	2	2	tr|Q4Q2I7|Q4Q2I7_LEIMA Uncharacterized protein OS=Leishmania major OX=5664 GN=LMJF_34_3570 PE=4 SV=1	1	2	2	2	1	2	0	0	0	0	1	2	0	0	0	0	1	2	0	0	0	0	4.9	4.9	4.9	101.41	941	941	0	6.2745	2.8	4.9	0	0	0	0	21982000	6931900	15050000	0	0	0	0	0
tr|Q4Q2I9|Q4Q2I9_LEIMA	tr|Q4Q2I9|Q4Q2I9_LEIMA	1	1	1	tr|Q4Q2I9|Q4Q2I9_LEIMA PDCD2_C domain-containing protein OS=Leishmania major OX=5664 GN=LMJF_34_3550 PE=4 SV=1	1	1	1	1	0	0	0	1	1	0	0	0	0	1	1	0	0	0	0	1	1	0	3.7	3.7	3.7	44.233	408	408	0	3.0596	0	0	0	3.7	3.7	0	2355200	0	0	0	0	2355200	0	0
tr|Q4Q2J4|Q4Q2J4_LEIMA	tr|Q4Q2J4|Q4Q2J4_LEIMA	9	9	9	tr|Q4Q2J4|Q4Q2J4_LEIMA RuvB-like helicase OS=Leishmania major OX=5664 GN=LMJF_34_3500 PE=3 SV=1	1	9	9	9	4	3	6	5	7	7	4	3	6	5	7	7	4	3	6	5	7	7	29.4	29.4	29.4	50.322	459	459	0	155	19	11.8	15.3	19	25.9	24	1423900000	77832000	50039000	223800000	265660000	421060000	385470000	171860000
tr|Q4Q2J7|Q4Q2J7_LEIMA	tr|Q4Q2J7|Q4Q2J7_LEIMA	7	7	7	tr|Q4Q2J7|Q4Q2J7_LEIMA Uncharacterized protein OS=Leishmania major OX=5664 GN=LMJF_34_3470 PE=4 SV=1	1	7	7	7	4	4	4	6	3	3	4	4	4	6	3	3	4	4	4	6	3	3	33	33	33	39.5	358	358	0	135.78	26.8	27.9	27.9	32.7	23.5	10.3	1266300000	177620000	296980000	300290000	216890000	184710000	89784000	229030000
tr|Q4Q2K0|Q4Q2K0_LEIMA	tr|Q4Q2K0|Q4Q2K0_LEIMA	2	2	2	tr|Q4Q2K0|Q4Q2K0_LEIMA DNA topoisomerase I OS=Leishmania major OX=5664 GN=LMJF_34_3440 PE=3 SV=1	1	2	2	2	1	1	2	2	2	1	1	1	2	2	2	1	1	1	2	2	2	1	5.4	5.4	5.4	73.513	634	634	0	5.1928	2.7	2.7	5.4	5.4	5.4	2.7	64279000	3890500	4217100	5829900	28784000	12542000	9015300	0
tr|Q4Q2K1|Q4Q2K1_LEIMA	tr|Q4Q2K1|Q4Q2K1_LEIMA	3	3	3	tr|Q4Q2K1|Q4Q2K1_LEIMA Putative cleavage and polyadenylation specificity factor OS=Leishmania major OX=5664 GN=LMJF_34_3430 PE=4 SV=1	1	3	3	3	0	1	1	2	3	2	0	1	1	2	3	2	0	1	1	2	3	2	5.4	5.4	5.4	84.15	756	756	0	14.099	0	2.6	2.6	4.1	5.4	4.1	259840000	0	31154000	38308000	74208000	98375000	17797000	0
tr|Q4Q2K2|Q4Q2K2_LEIMA	tr|Q4Q2K2|Q4Q2K2_LEIMA	2	2	2	tr|Q4Q2K2|Q4Q2K2_LEIMA Lactamase_B domain-containing protein OS=Leishmania major OX=5664 GN=LMJF_34_3420 PE=4 SV=1	1	2	2	2	0	0	1	1	1	1	0	0	1	1	1	1	0	0	1	1	1	1	6.2	6.2	6.2	56.162	518	518	0	3.3229	0	0	2.1	2.1	2.1	4.1	7755800	0	0	0	5552300	0	2203500	0
tr|Q4Q2K6|Q4Q2K6_LEIMA	tr|Q4Q2K6|Q4Q2K6_LEIMA	10	10	10	tr|Q4Q2K6|Q4Q2K6_LEIMA Glucose-6-phosphate 1-epimerase OS=Leishmania major OX=5664 GN=LMJF_34_3380 PE=3 SV=1	1	10	10	10	8	7	8	4	4	3	8	7	8	4	4	3	8	7	8	4	4	3	47.8	47.8	47.8	33.122	301	301	0	153.16	47.8	42.2	42.2	21.6	23.6	20.9	2126100000	527630000	502700000	636290000	166230000	121100000	172120000	455710000
tr|Q4Q2K8|Q4Q2K8_LEIMA	tr|Q4Q2K8|Q4Q2K8_LEIMA	3	3	3	tr|Q4Q2K8|Q4Q2K8_LEIMA Uncharacterized protein OS=Leishmania major OX=5664 GN=LMJF_34_3360 PE=4 SV=1	1	3	3	3	0	0	1	0	2	2	0	0	1	0	2	2	0	0	1	0	2	2	18	18	18	23.591	211	211	0.0014978	2.0473	0	0	4.7	0	10.9	11.8	16911000	0	0	1182200	0	11153000	4575900	0
tr|Q4Q2M5|Q4Q2M5_LEIMA	tr|Q4Q2M5|Q4Q2M5_LEIMA	3	3	3	tr|Q4Q2M5|Q4Q2M5_LEIMA Epimerase domain-containing protein OS=Leishmania major OX=5664 GN=LMJF_34_3190 PE=4 SV=1	1	3	3	3	3	1	3	1	3	2	3	1	3	1	3	2	3	1	3	1	3	2	10.6	10.6	10.6	55.479	510	510	0	35.121	10.6	2.9	10.6	2.9	10.6	6.3	444890000	71739000	72723000	75759000	69612000	69436000	85620000	68747000
tr|Q4Q2N4|Q4Q2N4_LEIMA	tr|Q4Q2N4|Q4Q2N4_LEIMA	2	2	2	tr|Q4Q2N4|Q4Q2N4_LEIMA Uncharacterized protein OS=Leishmania major OX=5664 GN=LMJF_34_3100 PE=4 SV=1	1	2	2	2	2	1	2	0	1	0	2	1	2	0	1	0	2	1	2	0	1	0	11.8	11.8	11.8	42.849	397	397	0	28.54	11.8	6.5	11.8	0	6.5	0	86499000	34010000	14490000	20663000	0	17337000	0	31394000
tr|Q4Q2N6|Q4Q2N6_LEIMA	tr|Q4Q2N6|Q4Q2N6_LEIMA	5	5	5	tr|Q4Q2N6|Q4Q2N6_LEIMA Putative exosome subunit rrp6p homologue OS=Leishmania major OX=5664 GN=LMJF_34_3080 PE=4 SV=1	1	5	5	5	1	1	0	1	3	3	1	1	0	1	3	3	1	1	0	1	3	3	10.5	10.5	10.5	80.584	742	742	0	54.625	2.8	2.8	0	2.7	5.7	7.5	238810000	94599000	61047000	0	13491000	36067000	33607000	0
tr|Q4Q2P0|Q4Q2P0_LEIMA	tr|Q4Q2P0|Q4Q2P0_LEIMA	1	1	1	tr|Q4Q2P0|Q4Q2P0_LEIMA Uncharacterized protein OS=Leishmania major OX=5664 GN=LMJF_34_3040 PE=4 SV=1	1	1	1	1	1	1	1	1	1	1	1	1	1	1	1	1	1	1	1	1	1	1	3.4	3.4	3.4	63.596	597	597	0	4.9603	3.4	3.4	3.4	3.4	3.4	3.4	41825000	3147300	4434100	9171900	5199400	8184200	11688000	0
tr|Q4Q2P2|Q4Q2P2_LEIMA	tr|Q4Q2P2|Q4Q2P2_LEIMA	2	2	2	tr|Q4Q2P2|Q4Q2P2_LEIMA Protein kinase domain-containing protein OS=Leishmania major OX=5664 GN=LMJF_34_3020 PE=4 SV=1	1	2	2	2	1	1	0	0	0	0	1	1	0	0	0	0	1	1	0	0	0	0	2.9	2.9	2.9	99.285	940	940	0.0043103	1.7159	1.7	1.2	0	0	0	0	120200000	12984000	107220000	0	0	0	0	12984000
tr|Q4Q2P4|Q4Q2P4_LEIMA	tr|Q4Q2P4|Q4Q2P4_LEIMA	1	1	1	tr|Q4Q2P4|Q4Q2P4_LEIMA Uncharacterized protein OS=Leishmania major OX=5664 GN=LMJF_34_3000 PE=4 SV=1	1	1	1	1	1	0	0	1	1	1	1	0	0	1	1	1	1	0	0	1	1	1	3	3	3	66.738	627	627	0	39.324	3	0	0	3	3	3	11877000	1954500	0	0	3202100	4194800	2525500	0
tr|Q4Q2Q6|Q4Q2Q6_LEIMA	tr|Q4Q2Q6|Q4Q2Q6_LEIMA	11	11	11	tr|Q4Q2Q6|Q4Q2Q6_LEIMA Putative ribosomal protein L3 OS=Leishmania major OX=5664 GN=LMJF_32_3130 PE=2 SV=1	1	11	11	11	3	5	3	7	8	11	3	5	3	7	8	11	3	5	3	7	8	11	30.5	30.5	30.5	47.487	419	419	0	242.81	9.3	14.3	9.3	17.9	28.9	30.5	8861900000	270960000	495520000	11805000	2061200000	2559400000	3463000000	227580000
tr|Q4Q2R2|Q4Q2R2_LEIMA	tr|Q4Q2R2|Q4Q2R2_LEIMA	11	11	11	tr|Q4Q2R2|Q4Q2R2_LEIMA Regulatory subunit of protein kinase a-like protein OS=Leishmania major OX=5664 GN=LMJF_34_2820 PE=4 SV=1	1	11	11	11	9	8	9	9	8	9	9	8	9	9	8	9	9	8	9	9	8	9	17.3	17.3	17.3	71.673	648	648	0	323.31	15.7	12.8	16.2	15.7	12.8	14.4	2855800000	435440000	301810000	660200000	559250000	447600000	451500000	449690000
tr|Q4Q2R3|Q4Q2R3_LEIMA	tr|Q4Q2R3|Q4Q2R3_LEIMA	1	1	1	tr|Q4Q2R3|Q4Q2R3_LEIMA Putative zinc carboxypeptidase OS=Leishmania major OX=5664 GN=LMJF_34_2810 PE=4 SV=1	1	1	1	1	1	1	1	1	1	1	1	1	1	1	1	1	1	1	1	1	1	1	2.6	2.6	2.6	90.66	836	836	0	3.5588	2.6	2.6	2.6	2.6	2.6	2.6	14301000	1908700	1226700	1521800	2625500	2396600	4622000	0
tr|Q4Q2R5|Q4Q2R5_LEIMA	tr|Q4Q2R5|Q4Q2R5_LEIMA	3	3	3	tr|Q4Q2R5|Q4Q2R5_LEIMA Uncharacterized protein OS=Leishmania major OX=5664 GN=LMJF_34_2790 PE=4 SV=1	1	3	3	3	2	2	1	3	2	2	2	2	1	3	2	2	2	2	1	3	2	2	4.8	4.8	4.8	66.779	600	600	0	7.2004	3.2	3.2	1.7	4.8	3.2	3.2	177370000	9602800	10532000	19108000	62001000	34970000	41159000	0
tr|Q4Q2S5|Q4Q2S5_LEIMA	tr|Q4Q2S5|Q4Q2S5_LEIMA	1	1	1	tr|Q4Q2S5|Q4Q2S5_LEIMA RRM domain-containing protein OS=Leishmania major OX=5664 GN=LMJF_34_2700 PE=4 SV=1	1	1	1	1	0	1	0	1	1	1	0	1	0	1	1	1	0	1	0	1	1	1	10.6	10.6	10.6	28.826	255	255	0	28.665	0	10.6	0	10.6	10.6	10.6	380560000	0	38321000	0	111760000	101420000	129050000	0
tr|Q4Q2T4|Q4Q2T4_LEIMA	tr|Q4Q2T4|Q4Q2T4_LEIMA	6	6	6	tr|Q4Q2T4|Q4Q2T4_LEIMA RuvB-like helicase OS=Leishmania major OX=5664 GN=LMJF_34_2610 PE=3 SV=1	1	6	6	6	3	2	2	5	2	2	3	2	2	5	2	2	3	2	2	5	2	2	14.1	14.1	14.1	53.638	483	483	0	96.92	9.7	7.5	7.5	11.8	6.2	6.2	596180000	132930000	106890000	115210000	129350000	72461000	39330000	127910000
tr|Q4Q2T7|Q4Q2T7_LEIMA	tr|Q4Q2T7|Q4Q2T7_LEIMA	12	12	12	tr|Q4Q2T7|Q4Q2T7_LEIMA Alba domain-containing protein OS=Leishmania major OX=5664 GN=LMJF_34_2580 PE=4 SV=1	1	12	12	12	8	10	10	9	9	10	8	10	10	9	9	10	8	10	10	9	9	10	47.8	47.8	47.8	22.59	205	205	0	323.31	45.4	47.8	44.9	45.4	45.4	45.4	20061000000	2011800000	1791300000	3010400000	4604900000	4820800000	3821700000	2130200000
tr|Q4Q2T8|Q4Q2T8_LEIMA	tr|Q4Q2T8|Q4Q2T8_LEIMA	2	2	2	tr|Q4Q2T8|Q4Q2T8_LEIMA Uncharacterized protein OS=Leishmania major OX=5664 GN=LMJF_34_2570 PE=4 SV=1	1	2	2	2	0	1	2	0	2	0	0	1	2	0	2	0	0	1	2	0	2	0	9.1	9.1	9.1	55.861	481	481	0	5.413	0	3.7	9.1	0	9.1	0	92409000	0	14315000	52482000	0	25613000	0	0
tr|Q4Q2U1|Q4Q2U1_LEIMA	tr|Q4Q2U1|Q4Q2U1_LEIMA	4	4	4	tr|Q4Q2U1|Q4Q2U1_LEIMA Uncharacterized protein OS=Leishmania major OX=5664 GN=LMJF_34_2540 PE=4 SV=1	1	4	4	4	3	2	3	2	1	1	3	2	3	2	1	1	3	2	3	2	1	1	7.1	7.1	7.1	100.2	870	870	0	82.348	5.4	4.4	6.1	4.4	1	2.2	417650000	126720000	78417000	121320000	44953000	27689000	18548000	90248000
tr|Q4Q2U2|Q4Q2U2_LEIMA	tr|Q4Q2U2|Q4Q2U2_LEIMA	7	7	7	tr|Q4Q2U2|Q4Q2U2_LEIMA Uncharacterized protein OS=Leishmania major OX=5664 GN=LMJF_34_2530 PE=4 SV=1	1	7	7	7	4	4	3	5	3	3	4	4	3	5	3	3	4	4	3	5	3	3	28.1	28.1	28.1	476.97	4395	4395	0	55.318	15	24.8	3.2	24.8	16.7	16.7	379320000	124780000	95552000	26568000	39631000	34240000	58548000	68790000
tr|Q4Q2U5|Q4Q2U5_LEIMA	tr|Q4Q2U5|Q4Q2U5_LEIMA	4	4	4	tr|Q4Q2U5|Q4Q2U5_LEIMA Protein phosphatase 2C-like protein OS=Leishmania major OX=5664 GN=LMJF_34_2510 PE=3 SV=2	1	4	4	4	3	2	4	2	1	3	3	2	4	2	1	3	3	2	4	2	1	3	11.5	11.5	11.5	47.678	451	451	0	11.32	11.5	6.9	11.5	7.5	3.3	8	239830000	106900000	31780000	43689000	4061200	10124000	43276000	46922000
tr|Q4Q2V8|Q4Q2V8_LEIMA	tr|Q4Q2V8|Q4Q2V8_LEIMA	2	2	2	tr|Q4Q2V8|Q4Q2V8_LEIMA Putative dolichyl-P-Man:GDP-Man1GlcNAc2-PP-dolichyl alpha-1,3-mannosyltransferase OS=Leishmania major OX=5664 GN=LMJF_34_2420 PE=4 SV=1	1	2	2	2	1	1	1	0	0	0	1	1	1	0	0	0	1	1	1	0	0	0	5.6	5.6	5.6	60.112	550	550	0	14.055	2.4	3.3	3.3	0	0	0	27522000	0	11746000	15775000	0	0	0	0
tr|Q4Q2W6|Q4Q2W6_LEIMA	tr|Q4Q2W6|Q4Q2W6_LEIMA	8	8	8	tr|Q4Q2W6|Q4Q2W6_LEIMA Putative asparaginyl-tRNA synthetase OS=Leishmania major OX=5664 GN=LMJF_34_2340 PE=4 SV=1	1	8	8	8	3	2	3	7	5	5	3	2	3	7	5	5	3	2	3	7	5	5	14.6	14.6	14.6	99.49	890	890	0	286.46	4.5	3.1	4.5	12.9	7	7	2790800000	627500000	297200000	378320000	511860000	509240000	466650000	380370000
tr|Q4Q2X1|Q4Q2X1_LEIMA	tr|Q4Q2X1|Q4Q2X1_LEIMA	2	2	2	tr|Q4Q2X1|Q4Q2X1_LEIMA Putative G-actin binding protein OS=Leishmania major OX=5664 GN=LMJF_34_2290 PE=4 SV=1	1	2	2	2	1	0	1	2	0	1	1	0	1	2	0	1	1	0	1	2	0	1	11.5	11.5	11.5	35.597	331	331	0	3.7828	5.1	0	5.1	11.5	0	5.1	131040000	4582900	0	40165000	54658000	0	31632000	0
tr|Q4Q2X8|Q4Q2X8_LEIMA	tr|Q4Q2X8|Q4Q2X8_LEIMA	1	1	1	tr|Q4Q2X8|Q4Q2X8_LEIMA Endo/exonuclease/phosphatase domain-containing protein OS=Leishmania major OX=5664 GN=LMJF_34_2220 PE=4 SV=1	1	1	1	1	1	1	1	0	0	0	1	1	1	0	0	0	1	1	1	0	0	0	3.7	3.7	3.7	77.264	705	705	0	2.8727	3.7	3.7	3.7	0	0	0	32057000	11225000	11846000	8985900	0	0	0	0
tr|Q4Q2Y0|Q4Q2Y0_LEIMA	tr|Q4Q2Y0|Q4Q2Y0_LEIMA	3	3	3	tr|Q4Q2Y0|Q4Q2Y0_LEIMA Thioredoxin domain-containing protein OS=Leishmania major OX=5664 GN=LMJF_34_2200 PE=4 SV=1	1	3	3	3	2	2	1	1	1	1	2	2	1	1	1	1	2	2	1	1	1	1	11.3	11.3	11.3	47.451	433	433	0	145.02	7.4	7.2	3.2	3.2	3.2	3.2	233380000	55060000	72393000	38755000	16995000	23240000	26933000	0
tr|Q4Q2Y8|Q4Q2Y8_LEIMA	tr|Q4Q2Y8|Q4Q2Y8_LEIMA	2	2	2	tr|Q4Q2Y8|Q4Q2Y8_LEIMA Ubiquitin-like protein OS=Leishmania major OX=5664 GN=LMJF_34_2125 PE=4 SV=1	1	2	2	2	1	1	1	2	1	0	1	1	1	2	1	0	1	1	1	2	1	0	36.2	36.2	36.2	8.67	80	80	0	12.888	20	20	20	36.2	20	0	168200000	21819000	22553000	28505000	56458000	38864000	0	0
tr|Q4Q2Z2|Q4Q2Z2_LEIMA	tr|Q4Q2Z2|Q4Q2Z2_LEIMA	1	1	1	tr|Q4Q2Z2|Q4Q2Z2_LEIMA Protein kinase domain-containing protein OS=Leishmania major OX=5664 GN=LMJF_34_2090 PE=4 SV=1	1	1	1	1	1	1	1	0	0	0	1	1	1	0	0	0	1	1	1	0	0	0	3.4	3.4	3.4	42.774	385	385	0	3.9882	3.4	3.4	3.4	0	0	0	16956000	6694800	4444500	5816600	0	0	0	0
tr|Q4Q2Z6|Q4Q2Z6_LEIMA	tr|Q4Q2Z6|Q4Q2Z6_LEIMA	2	2	2	tr|Q4Q2Z6|Q4Q2Z6_LEIMA ATP-dependent RNA helicase OS=Leishmania major OX=5664 GN=LMJF_34_2050 PE=3 SV=1	1	2	2	2	0	0	0	0	1	1	0	0	0	0	1	1	0	0	0	0	1	1	4	4	4	89.69	803	803	0	10.942	0	0	0	0	1.5	2.5	3248100	0	0	0	0	0	3248100	0
tr|Q4Q2Z9|Q4Q2Z9_LEIMA	tr|Q4Q2Z9|Q4Q2Z9_LEIMA	4	4	4	tr|Q4Q2Z9|Q4Q2Z9_LEIMA Uncharacterized protein OS=Leishmania major OX=5664 GN=LMJF_34_2020 PE=4 SV=1	1	4	4	4	2	2	3	0	1	1	2	2	3	0	1	1	2	2	3	0	1	1	6.8	6.8	6.8	68.498	629	629	0	10.194	5.1	4.9	6.7	0	3	3	124190000	21834000	10356000	82157000	0	4896300	4945900	0
tr|Q4Q346|Q4Q346_LEIMA	tr|Q4Q346|Q4Q346_LEIMA	2	2	2	tr|Q4Q346|Q4Q346_LEIMA Putative ubiquitin-conjugating enzyme OS=Leishmania major OX=5664 GN=LMJF_34_1555 PE=4 SV=1	1	2	2	2	0	0	0	0	1	1	0	0	0	0	1	1	0	0	0	0	1	1	18.1	18.1	18.1	18.572	166	166	0.0015408	2.2444	0	0	0	0	4.8	13.3	5528500	0	0	0	0	2222000	3306500	0
tr|Q4Q349|Q4Q349_LEIMA;tr|Q4Q350|Q4Q350_LEIMA	tr|Q4Q349|Q4Q349_LEIMA;tr|Q4Q350|Q4Q350_LEIMA	7;7	7;7	7;7	tr|Q4Q349|Q4Q349_LEIMA Uncharacterized protein OS=Leishmania major OX=5664 GN=LMJF_34_1530 PE=4 SV=1;tr|Q4Q350|Q4Q350_LEIMA Uncharacterized protein OS=Leishmania major OX=5664 GN=LMJF_34_1520 PE=4 SV=1	2	7	7	7	3	5	5	3	4	5	3	5	5	3	4	5	3	5	5	3	4	5	47.3	47.3	47.3	14	129	129;153	0	214.79	31	36.4	30.2	22.5	30.2	36.4	3644700000	466650000	591360000	852920000	531880000	595960000	605970000	657930000
tr|Q4Q361|Q4Q361_LEIMA;tr|Q4Q362|Q4Q362_LEIMA	tr|Q4Q361|Q4Q361_LEIMA	10;2	10;2	10;2	tr|Q4Q361|Q4Q361_LEIMA D-isomer specific 2-hydroxyacid dehydrogenase-like protein OS=Leishmania major OX=5664 GN=LMJF_34_1410 PE=4 SV=1	2	10	10	10	2	3	1	9	9	10	2	3	1	9	9	10	2	3	1	9	9	10	31.3	31.3	31.3	36.957	335	335;326	0	323.31	7.5	13.1	7.5	31.3	31	31.3	4968400000	46009000	36145000	30771000	1564100000	1380300000	1911100000	83326000
tr|Q4Q366|Q4Q366_LEIMA	tr|Q4Q366|Q4Q366_LEIMA	1	1	1	tr|Q4Q366|Q4Q366_LEIMA Uncharacterized protein OS=Leishmania major OX=5664 GN=LMJF_34_1360 PE=4 SV=1	1	1	1	1	0	0	0	0	1	0	0	0	0	0	1	0	0	0	0	0	1	0	0.6	0.6	0.6	277.52	2611	2611	0.0015252	2.1853	0	0	0	0	0.6	0	8936700	0	0	0	0	8936700	0	0
tr|Q4Q367|Q4Q367_LEIMA	tr|Q4Q367|Q4Q367_LEIMA	2	2	2	tr|Q4Q367|Q4Q367_LEIMA Uncharacterized protein OS=Leishmania major OX=5664 GN=LMJF_34_1350 PE=4 SV=1	1	2	2	2	2	1	0	0	1	0	2	1	0	0	1	0	2	1	0	0	1	0	8	8	8	61.311	573	573	0	4.09	8	6.1	0	0	6.1	0	39015000	27676000	7186600	0	0	4152000	0	27676000
tr|Q4Q377|Q4Q377_LEIMA	tr|Q4Q377|Q4Q377_LEIMA	1	1	1	tr|Q4Q377|Q4Q377_LEIMA Putative NLI-interacting factor OS=Leishmania major OX=5664 GN=LMJF_34_1250 PE=4 SV=1	1	1	1	1	1	0	0	1	0	0	1	0	0	1	0	0	1	0	0	1	0	0	2.8	2.8	2.8	41.083	358	358	0	52.445	2.8	0	0	2.8	0	0	55043000	26388000	0	0	28655000	0	0	0
tr|Q4Q387|Q4Q387_LEIMA	tr|Q4Q387|Q4Q387_LEIMA	3	3	3	tr|Q4Q387|Q4Q387_LEIMA Uncharacterized protein OS=Leishmania major OX=5664 GN=LMJF_34_1170 PE=4 SV=1	1	3	3	3	3	1	1	0	0	0	3	1	1	0	0	0	3	1	1	0	0	0	5.6	5.6	5.6	74.872	665	665	0	7.7725	5.6	3.3	3.3	0	0	0	137000000	74196000	30016000	32784000	0	0	0	74196000
tr|Q4Q396|Q4Q396_LEIMA	tr|Q4Q396|Q4Q396_LEIMA	2	2	2	tr|Q4Q396|Q4Q396_LEIMA Dihydroxyacetonephosphate acyltransferase OS=Leishmania major OX=5664 GN=DAT PE=4 SV=1	1	2	2	2	0	2	1	0	0	0	0	2	1	0	0	0	0	2	1	0	0	0	3.6	3.6	3.6	155.33	1436	1436	0	5.9565	0	3.6	2.9	0	0	0	58105000	0	40645000	17460000	0	0	0	0
tr|Q4Q3A0|Q4Q3A0_LEIMA	tr|Q4Q3A0|Q4Q3A0_LEIMA	1	1	1	tr|Q4Q3A0|Q4Q3A0_LEIMA SET domain-containing protein OS=Leishmania major OX=5664 GN=LMJF_34_1050 PE=4 SV=1	1	1	1	1	0	0	0	1	1	0	0	0	0	1	1	0	0	0	0	1	1	0	2.4	2.4	2.4	77.779	700	700	0	19.037	0	0	0	2.4	2.4	0	81489000	0	0	0	41973000	39516000	0	0
tr|Q4Q3A1|Q4Q3A1_LEIMA	tr|Q4Q3A1|Q4Q3A1_LEIMA	2	2	2	tr|Q4Q3A1|Q4Q3A1_LEIMA Putative uracil phosphoribosyltransferase OS=Leishmania major OX=5664 GN=LMJF_34_1040 PE=4 SV=1	1	2	2	2	1	1	1	2	1	2	1	1	1	2	1	2	1	1	1	2	1	2	21.1	21.1	21.1	27.179	242	242	0	7.2898	6.6	6.6	6.6	21.1	6.6	21.1	227900000	23134000	18598000	22534000	58640000	44984000	60011000	0
tr|Q4Q3B4|Q4Q3B4_LEIMA	tr|Q4Q3B4|Q4Q3B4_LEIMA	2	2	2	tr|Q4Q3B4|Q4Q3B4_LEIMA Uncharacterized protein OS=Leishmania major OX=5664 GN=LMJF_34_0910 PE=4 SV=1	1	2	2	2	2	2	2	2	2	2	2	2	2	2	2	2	2	2	2	2	2	2	15	15	15	19.538	167	167	0	170.07	15	15	15	15	15	15	1570300000	186070000	274210000	222090000	270650000	285980000	331300000	230500000
tr|Q4QFG2|Q4QFG2_LEIMA;tr|Q4Q3B9|Q4Q3B9_LEIMA	tr|Q4QFG2|Q4QFG2_LEIMA;tr|Q4Q3B9|Q4Q3B9_LEIMA	3;3	3;3	3;3	tr|Q4QFG2|Q4QFG2_LEIMA Putative 60S ribosomal protein L13a OS=Leishmania major OX=5664 GN=LMJF_15_0200 PE=3 SV=1;tr|Q4Q3B9|Q4Q3B9_LEIMA Putative 60S ribosomal protein L13a OS=Leishmania major OX=5664 GN=LMJF_34_0860 PE=3 SV=1	2	3	3	3	1	1	1	2	2	2	1	1	1	2	2	2	1	1	1	2	2	2	18	18	18	25.449	222	222;222	0	91	7.7	7.7	7.7	13.5	12.2	12.2	3955000000	179890000	215390000	162540000	924380000	1294000000	1178800000	331190000
tr|Q4Q3C1|Q4Q3C1_LEIMA	tr|Q4Q3C1|Q4Q3C1_LEIMA	12	5	5	tr|Q4Q3C1|Q4Q3C1_LEIMA Elongation factor 1-beta OS=Leishmania major OX=5664 GN=eEF1B beta 2 PE=3 SV=1	1	12	5	5	8	10	8	12	11	11	3	5	3	5	5	5	3	5	3	5	5	5	47.3	27.4	27.4	25.646	237	237	0	321.81	40.9	46.8	46.4	47.3	46.8	47.3	22748000000	1996800000	2158800000	1509100000	5384200000	6113100000	5586500000	1833400000
tr|Q4Q3D2|Q4Q3D2_LEIMA	tr|Q4Q3D2|Q4Q3D2_LEIMA	3	3	3	tr|Q4Q3D2|Q4Q3D2_LEIMA CBF domain-containing protein OS=Leishmania major OX=5664 GN=LMJF_34_0740 PE=4 SV=1	1	3	3	3	0	0	0	1	1	3	0	0	0	1	1	3	0	0	0	1	1	3	12.8	12.8	12.8	52.62	468	468	0	7.3187	0	0	0	4.1	4.1	12.8	73676000	0	0	0	9459100	10010000	54207000	0
tr|Q4Q3D4|Q4Q3D4_LEIMA	tr|Q4Q3D4|Q4Q3D4_LEIMA	2	2	2	tr|Q4Q3D4|Q4Q3D4_LEIMA Uncharacterized protein OS=Leishmania major OX=5664 GN=LMJF_34_0720 PE=4 SV=1	1	2	2	2	1	2	0	1	1	2	1	2	0	1	1	2	1	2	0	1	1	2	6	6	6	51.413	485	485	0	4.338	2.1	6	0	2.1	3.9	6	18560000	0	7264700	0	4512900	3347000	3435600	0
tr|Q4Q3D8|Q4Q3D8_LEIMA	tr|Q4Q3D8|Q4Q3D8_LEIMA	6	5	5	tr|Q4Q3D8|Q4Q3D8_LEIMA Uncharacterized protein OS=Leishmania major OX=5664 GN=LMJF_34_0690 PE=4 SV=1	1	6	5	5	2	3	4	1	3	2	2	3	3	1	3	2	2	3	3	1	3	2	15.7	15.2	15.2	358	3167	3167	0	122.9	1.3	8.6	7.7	0.3	1.9	6.3	2320300000	40598000	107690000	108330000	2758200	1996400000	64471000	585400000
tr|Q4Q3D9|Q4Q3D9_LEIMA	tr|Q4Q3D9|Q4Q3D9_LEIMA	8	8	7	tr|Q4Q3D9|Q4Q3D9_LEIMA Uncharacterized protein OS=Leishmania major OX=5664 GN=LMJF_34_0680 PE=4 SV=1	1	8	8	7	4	3	6	0	2	2	4	3	6	0	2	2	4	3	5	0	2	2	25.9	25.9	24.7	138.89	1277	1277	0	16.152	5.4	5.1	23.6	0	2.5	7.4	141310000	37656000	23527000	57124000	0	10092000	12911000	24449000
tr|Q4Q3E2|Q4Q3E2_LEIMA	tr|Q4Q3E2|Q4Q3E2_LEIMA	4	4	4	tr|Q4Q3E2|Q4Q3E2_LEIMA 19S proteasome regulatory subunit,Metallo-peptidase, Clan MP, Family M67 OS=Leishmania major OX=5664 GN=LMJF_34_0650 PE=4 SV=1	1	4	4	4	1	1	1	0	1	0	1	1	1	0	1	0	1	1	1	0	1	0	21	21	21	34.709	309	309	0	10.646	7.1	3.2	4.2	0	6.5	0	405100000	982160	86478000	64001000	0	253640000	0	0
tr|Q4Q3E6|Q4Q3E6_LEIMA	tr|Q4Q3E6|Q4Q3E6_LEIMA	4	4	4	tr|Q4Q3E6|Q4Q3E6_LEIMA Putative enoyl-[acyl-carrier-protein] reductase OS=Leishmania major OX=5664 GN=LMJF_34_0610 PE=4 SV=1	1	4	4	4	1	1	3	0	0	0	1	1	3	0	0	0	1	1	3	0	0	0	35.3	35.3	35.3	33.943	317	317	0	71.84	11.7	9.1	23.7	0	0	0	106190000	2105000	55579000	48508000	0	0	0	0
tr|Q4Q3F2|Q4Q3F2_LEIMA	tr|Q4Q3F2|Q4Q3F2_LEIMA	2	2	2	tr|Q4Q3F2|Q4Q3F2_LEIMA Putative leucine-rich repeat protein OS=Leishmania major OX=5664 GN=LMJF_34_0550 PE=4 SV=1	1	2	2	2	2	0	1	0	1	0	2	0	1	0	1	0	2	0	1	0	1	0	5.6	5.6	5.6	65.976	623	623	0	3.7282	5.6	0	2.1	0	2.1	0	10908000	6590500	0	2569900	0	1747200	0	6590500
tr|Q4Q3F3|Q4Q3F3_LEIMA	tr|Q4Q3F3|Q4Q3F3_LEIMA	1	1	1	tr|Q4Q3F3|Q4Q3F3_LEIMA Putative Gamma-soluble NSF attachment protein (SNAP-gamma) (N-ethylmaleimide-sensitive factor attachment protein, gamma) OS=Leishmania major OX=5664 GN=LMJF_34_0540 PE=4 SV=1	1	1	1	1	1	1	1	1	1	1	1	1	1	1	1	1	1	1	1	1	1	1	2.8	2.8	2.8	41.878	389	389	0	4.9392	2.8	2.8	2.8	2.8	2.8	2.8	34644000	0	3355900	18177000	2116900	5971300	5023400	0
tr|Q4Q3F6|Q4Q3F6_LEIMA	tr|Q4Q3F6|Q4Q3F6_LEIMA	1	1	1	tr|Q4Q3F6|Q4Q3F6_LEIMA Phosphoglycan beta 1,2 arabinosyltransferase,(SCA like) OS=Leishmania major OX=5664 GN=SCAL PE=4 SV=1	1	1	1	1	1	0	1	0	0	0	1	0	1	0	0	0	1	0	1	0	0	0	2.7	2.7	2.7	100.41	901	901	0.001519	2.1574	2.7	0	2.7	0	0	0	10918000	4299000	0	6618600	0	0	0	0
tr|Q4Q3F9|Q4Q3F9_LEIMA	tr|Q4Q3F9|Q4Q3F9_LEIMA	4	4	4	tr|Q4Q3F9|Q4Q3F9_LEIMA Putative importin beta-1 subunit OS=Leishmania major OX=5664 GN=LMJF_34_0490 PE=4 SV=1	1	4	4	4	2	2	1	1	3	3	2	2	1	1	3	3	2	2	1	1	3	3	10.1	10.1	10.1	95.615	870	870	0	116.85	4.7	4.7	1.4	1.4	6.8	6.8	1086800000	185540000	159120000	187450000	162780000	190930000	200960000	185580000
tr|Q4Q3G0|Q4Q3G0_LEIMA	tr|Q4Q3G0|Q4Q3G0_LEIMA	2	2	2	tr|Q4Q3G0|Q4Q3G0_LEIMA Putative calcium channel protein OS=Leishmania major OX=5664 GN=LMJF_34_0480 PE=4 SV=1	1	2	2	2	1	1	0	0	0	0	1	1	0	0	0	0	1	1	0	0	0	0	1.9	1.9	1.9	291.24	2555	2555	0.0047551	1.6745	0.6	1.3	0	0	0	0	2331200	0	2331200	0	0	0	0	0
tr|Q4Q9X4|Q4Q9X4_LEIMA;tr|Q4Q3G4|Q4Q3G4_LEIMA	tr|Q4Q9X4|Q4Q9X4_LEIMA;tr|Q4Q3G4|Q4Q3G4_LEIMA	4;4	4;4	4;4	tr|Q4Q9X4|Q4Q9X4_LEIMA 40S ribosomal protein S25 OS=Leishmania major OX=5664 GN=LMJF_25_1190 PE=3 SV=1;tr|Q4Q3G4|Q4Q3G4_LEIMA 40S ribosomal protein S25 OS=Leishmania major OX=5664 GN=S25 PE=3 SV=1	2	4	4	4	0	0	1	4	3	3	0	0	1	4	3	3	0	0	1	4	3	3	34.2	34.2	34.2	13.046	120	120;121	0	97.469	0	0	8.3	34.2	25	25	4496800000	0	0	118010000	1219500000	1545000000	1614300000	0
tr|Q4Q3G7|Q4Q3G7_LEIMA	tr|Q4Q3G7|Q4Q3G7_LEIMA	2	2	2	tr|Q4Q3G7|Q4Q3G7_LEIMA Uncharacterized protein OS=Leishmania major OX=5664 GN=LMJF_34_0410 PE=4 SV=1	1	2	2	2	2	2	1	2	1	2	2	2	1	2	1	2	2	2	1	2	1	2	13.1	13.1	13.1	46.929	420	420	0	15.378	13.1	13.1	9.3	13.1	3.8	13.1	103640000	24678000	13134000	21653000	18216000	0	25958000	24559000
tr|Q4Q3G9|Q4Q3G9_LEIMA	tr|Q4Q3G9|Q4Q3G9_LEIMA	1	1	1	tr|Q4Q3G9|Q4Q3G9_LEIMA Uncharacterized protein OS=Leishmania major OX=5664 GN=LMJF_34_0390 PE=4 SV=1	1	1	1	1	0	0	1	1	1	1	0	0	1	1	1	1	0	0	1	1	1	1	4.2	4.2	4.2	62.172	568	568	0	4.7625	0	0	4.2	4.2	4.2	4.2	71450000	0	0	11240000	19386000	20745000	20081000	0
tr|Q4Q3H3|Q4Q3H3_LEIMA	tr|Q4Q3H3|Q4Q3H3_LEIMA	6	6	6	tr|Q4Q3H3|Q4Q3H3_LEIMA Putative eukaryotic translation initiation factor 5 OS=Leishmania major OX=5664 GN=LMJF_34_0350 PE=4 SV=1	1	6	6	6	2	4	3	4	4	5	2	4	3	4	4	5	2	4	3	4	4	5	24.6	24.6	24.6	42.922	378	378	0	49.441	8.5	17.7	11.1	19.8	19.8	24.6	2685900000	151650000	283720000	238830000	469040000	624950000	917670000	270210000
tr|Q4Q3I5|Q4Q3I5_LEIMA	tr|Q4Q3I5|Q4Q3I5_LEIMA	5	5	5	tr|Q4Q3I5|Q4Q3I5_LEIMA IFT81_CH domain-containing protein OS=Leishmania major OX=5664 GN=LMJF_34_0230 PE=4 SV=1	1	5	5	5	3	4	2	5	3	4	3	4	2	5	3	4	3	4	2	5	3	4	9.5	9.5	9.5	81.987	719	719	0	33.347	4.5	7.8	2.5	9.5	4.5	7.5	790120000	128460000	126660000	114210000	155010000	140430000	125350000	128280000
tr|Q4Q3I7|Q4Q3I7_LEIMA	tr|Q4Q3I7|Q4Q3I7_LEIMA	2	2	2	tr|Q4Q3I7|Q4Q3I7_LEIMA CS domain-containing protein OS=Leishmania major OX=5664 GN=LMJF_34_0210 PE=4 SV=1	1	2	2	2	1	1	0	1	0	2	1	1	0	1	0	2	1	1	0	1	0	2	16.3	16.3	16.3	23.034	209	209	0	66.225	6.7	6.7	0	6.7	0	16.3	278370000	63940000	83469000	0	62110000	0	68855000	0
tr|Q4Q3I8|Q4Q3I8_LEIMA	tr|Q4Q3I8|Q4Q3I8_LEIMA	2	2	2	tr|Q4Q3I8|Q4Q3I8_LEIMA Uncharacterized protein OS=Leishmania major OX=5664 GN=LMJF_34_0200 PE=4 SV=1	1	2	2	2	0	2	0	0	0	0	0	2	0	0	0	0	0	2	0	0	0	0	4.6	4.6	4.6	57.39	517	517	0	3.5111	0	4.6	0	0	0	0	0	0	0	0	0	0	0	0
tr|Q4Q3I9|Q4Q3I9_LEIMA	tr|Q4Q3I9|Q4Q3I9_LEIMA	3	3	3	tr|Q4Q3I9|Q4Q3I9_LEIMA Uncharacterized protein OS=Leishmania major OX=5664 GN=LMJF_34_0190 PE=4 SV=1	1	3	3	3	1	0	2	0	2	2	1	0	2	0	2	2	1	0	2	0	2	2	16.9	16.9	16.9	56.001	491	491	0	14.58	6.7	0	10.2	0	10.2	10.2	74653000	6457900	0	20732000	0	22811000	24653000	0
tr|Q4Q3J1|Q4Q3J1_LEIMA	tr|Q4Q3J1|Q4Q3J1_LEIMA	1	1	1	tr|Q4Q3J1|Q4Q3J1_LEIMA Uncharacterized protein OS=Leishmania major OX=5664 GN=LMJF_34_0170 PE=4 SV=1	1	1	1	1	0	0	0	1	0	1	0	0	0	1	0	1	0	0	0	1	0	1	4.5	4.5	4.5	37.464	332	332	0.0015504	2.2806	0	0	0	4.5	0	4.5	33603000	0	0	0	15262000	0	18341000	0
tr|Q4Q3J2|Q4Q3J2_LEIMA	tr|Q4Q3J2|Q4Q3J2_LEIMA	8	3	3	tr|Q4Q3J2|Q4Q3J2_LEIMA Malate dehydrogenase OS=Leishmania major OX=5664 GN=mMDH PE=3 SV=1	1	8	3	3	8	6	7	6	8	5	3	1	2	2	3	1	3	1	2	2	3	1	44.9	15.4	15.4	34.145	325	325	0	22.635	44.9	38.2	44.9	31.7	44.9	23.1	248070000	44179000	10463000	50743000	39137000	78966000	24585000	43016000
tr|Q4Q3J3|Q4Q3J3_LEIMA	tr|Q4Q3J3|Q4Q3J3_LEIMA	8	8	8	tr|Q4Q3J3|Q4Q3J3_LEIMA Putative malate dehydrogenase OS=Leishmania major OX=5664 GN=LMJF_34_0150 PE=3 SV=1	1	8	8	8	6	5	6	2	2	1	6	5	6	2	2	1	6	5	6	2	2	1	37.8	37.8	37.8	35.931	331	331	0	200.69	33.5	22.4	23	12.1	10.9	6.9	600730000	210500000	111250000	196650000	47404000	26945000	7986300	178160000
tr|Q4Q3J4|Q4Q3J4_LEIMA	tr|Q4Q3J4|Q4Q3J4_LEIMA	13	13	8	tr|Q4Q3J4|Q4Q3J4_LEIMA Malate dehydrogenase OS=Leishmania major OX=5664 GN=LMJF_34_0140 PE=3 SV=1	1	13	13	8	10	10	11	8	9	7	10	10	11	8	9	7	5	5	6	4	4	3	74.1	74.1	49.8	33.357	317	317	0	323.31	57.1	50.5	56.8	31.5	45.1	27.4	21930000000	4446800000	5127000000	4376100000	2852000000	2834200000	2294400000	4705000000
tr|Q4Q3J7|Q4Q3J7_LEIMA	tr|Q4Q3J7|Q4Q3J7_LEIMA	8	8	8	tr|Q4Q3J7|Q4Q3J7_LEIMA Putative adenylate kinase OS=Leishmania major OX=5664 GN=LMJF_34_0110 PE=3 SV=1	1	8	8	8	4	5	4	5	7	7	4	5	4	5	7	7	4	5	4	5	7	7	38.1	38.1	38.1	24.404	218	218	0	140.92	23.9	27.1	23.9	25.2	33	33.5	2007400000	204390000	201120000	200690000	429510000	550880000	420850000	251290000
tr|Q4Q3K1|Q4Q3K1_LEIMA	tr|Q4Q3K1|Q4Q3K1_LEIMA	11	11	11	tr|Q4Q3K1|Q4Q3K1_LEIMA Glucose-6-phosphate 1-dehydrogenase OS=Leishmania major OX=5664 GN=G6PD PE=3 SV=1	1	11	11	11	10	9	8	6	6	6	10	9	8	6	6	6	10	9	8	6	6	6	30.2	30.2	30.2	63.34	562	562	0	221.98	26	22.4	16.7	17.4	14.6	14.6	2597200000	633300000	619510000	654570000	140920000	269010000	279860000	556520000
tr|Q4Q3K2|Q4Q3K2_LEIMA	tr|Q4Q3K2|Q4Q3K2_LEIMA	6	6	6	tr|Q4Q3K2|Q4Q3K2_LEIMA Ascorbate peroxidase OS=Leishmania major OX=5664 GN=APX PE=1 SV=1	1	6	6	6	6	6	6	3	3	3	6	6	6	3	3	3	6	6	6	3	3	3	16.2	16.2	16.2	33.872	303	303	0	77.701	16.2	16.2	16.2	12.2	12.2	12.2	4391400000	1311000000	1432900000	1231500000	129500000	146240000	140210000	1473800000
tr|Q4Q3K8|Q4Q3K8_LEIMA	tr|Q4Q3K8|Q4Q3K8_LEIMA	6	6	6	tr|Q4Q3K8|Q4Q3K8_LEIMA Uncharacterized protein OS=Leishmania major OX=5664 GN=LMJF_34_0010 PE=4 SV=1	1	6	6	6	3	1	3	3	4	6	3	1	3	3	4	6	3	1	3	3	4	6	28.1	28.1	28.1	33.662	306	306	0	130.8	12.1	6.5	12.1	15.4	15.4	28.1	866890000	41442000	20589000	67428000	164480000	218320000	354630000	129960000
tr|Q4Q3L1|Q4Q3L1_LEIMA	tr|Q4Q3L1|Q4Q3L1_LEIMA	3	3	3	tr|Q4Q3L1|Q4Q3L1_LEIMA Uncharacterized protein OS=Leishmania major OX=5664 GN=LMJF_33_3250 PE=4 SV=1	1	3	3	3	1	1	0	1	1	3	1	1	0	1	1	3	1	1	0	1	1	3	10.2	10.2	10.2	37.942	354	354	0	7.4359	4	4	0	4	4	10.2	100740000	9722700	5459700	0	7911400	13203000	64442000	0
tr|Q4Q3L4|Q4Q3L4_LEIMA	tr|Q4Q3L4|Q4Q3L4_LEIMA	1	1	1	tr|Q4Q3L4|Q4Q3L4_LEIMA EF-hand domain-containing protein OS=Leishmania major OX=5664 GN=LMJF_33_3220 PE=4 SV=1	1	1	1	1	1	1	0	0	1	1	1	1	0	0	1	1	1	1	0	0	1	1	2.4	2.4	2.4	60.026	534	534	0	2.5218	2.4	2.4	0	0	2.4	2.4	11689000	2027200	2563100	0	0	2138600	4959800	0
tr|Q4Q3L5|Q4Q3L5_LEIMA	tr|Q4Q3L5|Q4Q3L5_LEIMA	2	2	2	tr|Q4Q3L5|Q4Q3L5_LEIMA Coatomer subunit beta OS=Leishmania major OX=5664 GN=LMJF_33_3210 PE=3 SV=1	1	2	2	2	1	1	2	1	1	1	1	1	2	1	1	1	1	1	2	1	1	1	3.6	3.6	3.6	97.975	884	884	0	53.337	2.1	2.1	3.6	2.1	2.1	2.1	401600000	64117000	63266000	73053000	28799000	48719000	123640000	65422000
tr|Q4Q3L7|Q4Q3L7_LEIMA	tr|Q4Q3L7|Q4Q3L7_LEIMA	1	1	1	tr|Q4Q3L7|Q4Q3L7_LEIMA Small nuclear ribonucleoprotein Sm D2 OS=Leishmania major OX=5664 GN=LMJF_33_3190 PE=3 SV=1	1	1	1	1	1	1	1	1	1	1	1	1	1	1	1	1	1	1	1	1	1	1	7.8	7.8	7.8	11.779	103	103	0	18.221	7.8	7.8	7.8	7.8	7.8	7.8	265930000	37462000	38409000	34364000	45884000	44081000	65731000	0
tr|Q4Q3L9|Q4Q3L9_LEIMA	tr|Q4Q3L9|Q4Q3L9_LEIMA	1	1	1	tr|Q4Q3L9|Q4Q3L9_LEIMA Uncharacterized protein OS=Leishmania major OX=5664 GN=LMJF_33_3170 PE=4 SV=1	1	1	1	1	0	0	1	1	1	1	0	0	1	1	1	1	0	0	1	1	1	1	1.5	1.5	1.5	56.263	529	529	0	8.0721	0	0	1.5	1.5	1.5	1.5	25328000	0	0	17363000	7965300	0	0	0
tr|Q4Q3M0|Q4Q3M0_LEIMA	tr|Q4Q3M0|Q4Q3M0_LEIMA	1	1	1	tr|Q4Q3M0|Q4Q3M0_LEIMA Uncharacterized protein OS=Leishmania major OX=5664 GN=LMJF_33_3160 PE=4 SV=1	1	1	1	1	0	0	0	0	0	1	0	0	0	0	0	1	0	0	0	0	0	1	5.5	5.5	5.5	56.269	489	489	0.00661	1.6302	0	0	0	0	0	5.5	10704000	0	0	0	0	0	10704000	0
tr|Q4Q3M1|Q4Q3M1_LEIMA	tr|Q4Q3M1|Q4Q3M1_LEIMA	5	5	5	tr|Q4Q3M1|Q4Q3M1_LEIMA Putative 40S ribosomal protein S13 OS=Leishmania major OX=5664 GN=LMJF_19_0390 PE=3 SV=1	1	5	5	5	2	3	3	3	5	5	2	3	3	3	5	5	2	3	3	3	5	5	22.5	22.5	22.5	17.445	151	151	0	323.31	13.2	13.9	13.9	13.9	22.5	22.5	2355300000	57454000	75965000	45655000	746530000	540100000	889630000	92880000
tr|Q4Q3M3|Q4Q3M3_LEIMA	tr|Q4Q3M3|Q4Q3M3_LEIMA	1	1	1	tr|Q4Q3M3|Q4Q3M3_LEIMA Uncharacterized protein OS=Leishmania major OX=5664 GN=LMJF_33_3130 PE=4 SV=1	1	1	1	1	1	0	0	0	0	0	1	0	0	0	0	0	1	0	0	0	0	0	6.2	6.2	6.2	32.659	305	305	0	52.87	6.2	0	0	0	0	0	132540000	132540000	0	0	0	0	0	132540000
tr|Q4Q3M7|Q4Q3M7_LEIMA	tr|Q4Q3M7|Q4Q3M7_LEIMA	2	2	2	tr|Q4Q3M7|Q4Q3M7_LEIMA Uncharacterized protein OS=Leishmania major OX=5664 GN=LMJF_33_3090 PE=4 SV=1	1	2	2	2	0	0	0	1	1	1	0	0	0	1	1	1	0	0	0	1	1	1	2.8	2.8	2.8	158.08	1407	1407	0	13.483	0	0	0	1.6	1.2	1.6	55963000	0	0	0	26170000	2093400	27699000	0
tr|Q4Q3M9|Q4Q3M9_LEIMA	tr|Q4Q3M9|Q4Q3M9_LEIMA	3	3	3	tr|Q4Q3M9|Q4Q3M9_LEIMA Uncharacterized protein OS=Leishmania major OX=5664 GN=LMJF_33_3070 PE=4 SV=1	1	3	3	3	1	2	1	1	3	2	1	2	1	1	3	2	1	2	1	1	3	2	13.9	13.9	13.9	820.78	7551	7551	0	104.47	2.2	12.5	10.3	10.3	13.9	12.5	886460000	33521000	150320000	108920000	146290000	246440000	200960000	0
tr|Q4Q3P1|Q4Q3P1_LEIMA	tr|Q4Q3P1|Q4Q3P1_LEIMA	1	1	1	tr|Q4Q3P1|Q4Q3P1_LEIMA Uncharacterized protein OS=Leishmania major OX=5664 GN=LMJF_33_2940 PE=4 SV=1	1	1	1	1	1	0	0	0	0	0	1	0	0	0	0	0	1	0	0	0	0	0	2.9	2.9	2.9	69.195	658	658	0	3.0425	2.9	0	0	0	0	0	0	0	0	0	0	0	0	0
tr|Q4Q3Q3|Q4Q3Q3_LEIMA	tr|Q4Q3Q3|Q4Q3Q3_LEIMA	2	2	2	tr|Q4Q3Q3|Q4Q3Q3_LEIMA Uncharacterized protein OS=Leishmania major OX=5664 GN=LMJF_33_2820 PE=4 SV=1	1	2	2	2	1	0	0	0	0	1	1	0	0	0	0	1	1	0	0	0	0	1	5.9	5.9	5.9	63.92	593	593	0	3.6824	2.9	0	0	0	0	3	19560000	5106000	0	0	0	0	14454000	5106000
tr|Q4Q3Q4|Q4Q3Q4_LEIMA	tr|Q4Q3Q4|Q4Q3Q4_LEIMA	5	5	5	tr|Q4Q3Q4|Q4Q3Q4_LEIMA Transcription elongation factor-like protein OS=Leishmania major OX=5664 GN=LMJF_33_2810 PE=4 SV=1	1	5	5	5	2	2	3	3	3	4	2	2	3	3	3	4	2	2	3	3	3	4	18.8	18.8	18.8	50.516	473	473	0	32.169	6.3	6.3	10.8	10.4	10.4	14.4	261390000	23872000	18326000	47858000	50902000	48455000	71975000	33377000
tr|Q4Q3Q5|Q4Q3Q5_LEIMA	tr|Q4Q3Q5|Q4Q3Q5_LEIMA	1	1	1	tr|Q4Q3Q5|Q4Q3Q5_LEIMA Uncharacterized protein OS=Leishmania major OX=5664 GN=LMJF_33_2800 PE=4 SV=1	1	1	1	1	1	1	1	1	1	1	1	1	1	1	1	1	1	1	1	1	1	1	7.3	7.3	7.3	17.06	151	151	0	2.7317	7.3	7.3	7.3	7.3	7.3	7.3	439970000	73687000	93405000	78533000	58129000	63609000	72610000	0
tr|Q4Q3R1|Q4Q3R1_LEIMA	tr|Q4Q3R1|Q4Q3R1_LEIMA	9	9	9	tr|Q4Q3R1|Q4Q3R1_LEIMA Putative translation initiation factor IF-2 OS=Leishmania major OX=5664 GN=LMJF_33_2740 PE=4 SV=1	1	9	9	9	3	1	2	5	7	8	3	1	2	5	7	8	3	1	2	5	7	8	20.8	20.8	20.8	92.398	816	816	0	49.786	6.2	2.2	3.7	12	16.3	18.3	951310000	57043000	5192300	63287000	240410000	285560000	299820000	78401000
tr|Q4Q3R2|Q4Q3R2_LEIMA	tr|Q4Q3R2|Q4Q3R2_LEIMA	2	2	2	tr|Q4Q3R2|Q4Q3R2_LEIMA Uncharacterized protein OS=Leishmania major OX=5664 GN=LMJF_33_2730 PE=4 SV=1	1	2	2	2	0	1	0	1	1	2	0	1	0	1	1	2	0	1	0	1	1	2	5.8	5.8	5.8	57.078	502	502	0.0029283	1.8616	0	2	0	3.8	3.8	5.8	12786000	0	0	0	7615400	0	5170500	0
tr|Q4Q3R4|Q4Q3R4_LEIMA	tr|Q4Q3R4|Q4Q3R4_LEIMA	2	2	2	tr|Q4Q3R4|Q4Q3R4_LEIMA Putative beta-ketoacyl synthase family protein OS=Leishmania major OX=5664 GN=LMJF_33_2720 PE=3 SV=1	1	2	2	2	2	1	1	2	1	2	2	1	1	2	1	2	2	1	1	2	1	2	9.4	9.4	9.4	47.099	459	459	0	6.7004	9.4	4.4	4.4	9.4	4.4	9.4	46603000	8785000	7055400	8450600	7754300	6997900	7560300	8754300
tr|Q4Q3S3|Q4Q3S3_LEIMA	tr|Q4Q3S3|Q4Q3S3_LEIMA	3	3	3	tr|Q4Q3S3|Q4Q3S3_LEIMA Putative dynein intermediate chain OS=Leishmania major OX=5664 GN=LMJF_33_2630 PE=4 SV=1	1	3	3	3	1	2	1	0	2	1	1	2	1	0	2	1	1	2	1	0	2	1	6.7	6.7	6.7	110.5	1039	1039	0	7.9036	2.3	4.4	3.2	0	4.4	3.2	103000000	23346000	12354000	18187000	0	32320000	16794000	0
tr|Q4Q3S4|Q4Q3S4_LEIMA	tr|Q4Q3S4|Q4Q3S4_LEIMA	1	1	1	tr|Q4Q3S4|Q4Q3S4_LEIMA Uncharacterized protein OS=Leishmania major OX=5664 GN=LMJF_33_2620 PE=4 SV=1	1	1	1	1	1	1	1	1	1	1	1	1	1	1	1	1	1	1	1	1	1	1	4.1	4.1	4.1	51.885	492	492	0	5.3429	4.1	4.1	4.1	4.1	4.1	4.1	41960000	4179700	7671700	6377000	11500000	7677300	4554200	0
tr|Q4Q3S5|Q4Q3S5_LEIMA	tr|Q4Q3S5|Q4Q3S5_LEIMA	3	3	3	tr|Q4Q3S5|Q4Q3S5_LEIMA Metallo-peptidase, Clan ME, Family M16 OS=Leishmania major OX=5664 GN=LMJF_33_2610 PE=4 SV=1	1	3	3	3	3	2	3	2	3	3	3	2	3	2	3	3	3	2	3	2	3	3	9.5	9.5	9.5	53.112	483	483	0	105.29	9.5	6.6	9.5	6.6	9.5	9.5	1042800000	213260000	61382000	264920000	203510000	141680000	158050000	130800000
tr|Q4Q3S6|Q4Q3S6_LEIMA	tr|Q4Q3S6|Q4Q3S6_LEIMA	3	3	3	tr|Q4Q3S6|Q4Q3S6_LEIMA Putative enoyl-CoA hydratase/Enoyl-CoA isomerase/3-hydroxyacyl-CoA dehydrogenase OS=Leishmania major OX=5664 GN=LMJF_33_2600 PE=4 SV=1	1	3	3	3	0	0	1	2	0	1	0	0	1	2	0	1	0	0	1	2	0	1	7	7	7	102.12	934	934	0	3.4919	0	0	1.2	5.8	0	1.6	67563000	0	0	4043200	36003000	0	27518000	0
tr|Q4Q3T0|Q4Q3T0_LEIMA	tr|Q4Q3T0|Q4Q3T0_LEIMA	4	4	4	tr|Q4Q3T0|Q4Q3T0_LEIMA Putative aminopeptidase OS=Leishmania major OX=5664 GN=LMJF_33_2570 PE=4 SV=1	1	4	4	4	3	3	3	2	2	2	3	3	3	2	2	2	3	3	3	2	2	2	13.1	13.1	13.1	55.756	528	528	0	199.48	10	10.4	10	7.4	7.4	7.4	536180000	104300000	61762000	173800000	94088000	51701000	50516000	98396000
tr|Q4Q3T2|Q4Q3T2_LEIMA	tr|Q4Q3T2|Q4Q3T2_LEIMA	5	5	5	tr|Q4Q3T2|Q4Q3T2_LEIMA Isocitrate dehydrogenase [NADP] OS=Leishmania major OX=5664 GN=LMJF_33_2550 PE=4 SV=1	1	5	5	5	3	4	4	3	4	4	3	4	4	3	4	4	3	4	4	3	4	4	12.7	12.7	12.7	46.335	425	425	0	27.886	12.7	12.7	12.7	12.7	12.7	12.7	1110800000	217140000	217540000	269380000	117940000	165700000	123120000	226290000
tr|Q4Q3T3|Q4Q3T3_LEIMA	tr|Q4Q3T3|Q4Q3T3_LEIMA	12	12	12	tr|Q4Q3T3|Q4Q3T3_LEIMA Metallo-peptidase, Clan MA(E), Family M32 OS=Leishmania major OX=5664 GN=LMJF_33_2540 PE=4 SV=1	1	12	12	12	7	7	7	7	9	8	7	7	7	7	9	8	7	7	7	7	9	8	35.7	35.7	35.7	57.049	499	499	0	163.99	18	29.1	20	20.2	25.5	23.2	4826300000	1175900000	464340000	1168500000	725810000	745610000	546190000	730810000
tr|Q4Q3T7|Q4Q3T7_LEIMA	tr|Q4Q3T7|Q4Q3T7_LEIMA	3	3	3	tr|Q4Q3T7|Q4Q3T7_LEIMA Uncharacterized protein OS=Leishmania major OX=5664 GN=LMJF_33_2500 PE=4 SV=1	1	3	3	3	1	0	3	0	1	0	1	0	3	0	1	0	1	0	3	0	1	0	13.5	13.5	13.5	35.683	319	319	0	4.1577	6.6	0	13.5	0	6.6	0	17825000	0	0	14493000	0	3331900	0	0
tr|Q4Q3U0|Q4Q3U0_LEIMA	tr|Q4Q3U0|Q4Q3U0_LEIMA	1	1	1	tr|Q4Q3U0|Q4Q3U0_LEIMA Uncharacterized protein OS=Leishmania major OX=5664 GN=LMJF_33_2470 PE=4 SV=1	1	1	1	1	1	1	0	1	0	1	1	1	0	1	0	1	1	1	0	1	0	1	3.5	3.5	3.5	42.516	399	399	0	4.5889	3.5	3.5	0	3.5	0	3.5	29245000	8025800	0	0	5192100	0	16028000	0
tr|Q4Q3U1|Q4Q3U1_LEIMA	tr|Q4Q3U1|Q4Q3U1_LEIMA	4	4	4	tr|Q4Q3U1|Q4Q3U1_LEIMA Uncharacterized protein OS=Leishmania major OX=5664 GN=LMJF_33_2460 PE=4 SV=1	1	4	4	4	3	0	2	4	1	0	3	0	2	4	1	0	3	0	2	4	1	0	4.4	4.4	4.4	114.38	1051	1051	0	14.807	2.2	0	2.1	4.4	1.5	0	112700000	37960000	0	37792000	36946000	0	0	37963000
tr|Q4Q3U3|Q4Q3U3_LEIMA	tr|Q4Q3U3|Q4Q3U3_LEIMA	6	6	6	tr|Q4Q3U3|Q4Q3U3_LEIMA Uncharacterized protein OS=Leishmania major OX=5664 GN=LMJF_33_2440 PE=4 SV=1	1	6	6	6	4	4	4	5	5	4	4	4	4	5	5	4	4	4	4	5	5	4	18.6	18.6	18.6	56.316	506	506	0	323.31	18	15	18	15.4	18.2	18	10076000000	1426500000	1355500000	2078300000	1848700000	1104100000	2262600000	1598800000
tr|Q4Q3U7|Q4Q3U7_LEIMA	tr|Q4Q3U7|Q4Q3U7_LEIMA	2	2	2	tr|Q4Q3U7|Q4Q3U7_LEIMA Putative ras-like small GTPases OS=Leishmania major OX=5664 GN=LMJF_33_2400 PE=4 SV=1	1	2	2	2	0	0	0	1	1	0	0	0	0	1	1	0	0	0	0	1	1	0	6	6	6	62.765	567	567	0	4.1221	0	0	0	2.3	3.7	0	27810000	0	0	0	22529000	5280800	0	0
tr|Q4Q3U8|Q4Q3U8_LEIMA	tr|Q4Q3U8|Q4Q3U8_LEIMA	8	8	8	tr|Q4Q3U8|Q4Q3U8_LEIMA Putative heat shock protein OS=Leishmania major OX=5664 GN=LMJF_33_2390 PE=3 SV=1	1	8	8	8	3	2	4	8	8	7	3	2	4	8	8	7	3	2	4	8	8	7	18.3	18.3	18.3	72.042	634	634	0	172.47	9.8	4.3	12.1	18.3	18.3	18.3	1550100000	24195000	43832000	130000000	586790000	442340000	322960000	0
tr|Q4Q3U9|Q4Q3U9_LEIMA	tr|Q4Q3U9|Q4Q3U9_LEIMA	2	2	2	tr|Q4Q3U9|Q4Q3U9_LEIMA Putative Golgi reassembly stacking protein OS=Leishmania major OX=5664 GN=LMJF_33_2380 PE=4 SV=1	1	2	2	2	2	0	1	1	2	0	2	0	1	1	2	0	2	0	1	1	2	0	8.3	8.3	8.3	57.915	541	541	0	15.858	8.3	0	3.1	5.2	8.3	0	56208000	18659000	0	2323900	14114000	21111000	0	0
tr|Q4Q3V0|Q4Q3V0_LEIMA	tr|Q4Q3V0|Q4Q3V0_LEIMA	6	6	6	tr|Q4Q3V0|Q4Q3V0_LEIMA Uncharacterized protein OS=Leishmania major OX=5664 GN=LMJF_33_2370 PE=4 SV=1	1	6	6	6	2	2	2	4	5	2	2	2	2	4	5	2	2	2	2	4	5	2	14.2	14.2	14.2	60.757	563	563	0	62.027	5	5	7.5	9.6	13.9	7.5	304840000	46979000	55748000	8880600	82599000	56309000	54321000	48669000
tr|Q4Q3V3|Q4Q3V3_LEIMA	tr|Q4Q3V3|Q4Q3V3_LEIMA	11	11	11	tr|Q4Q3V3|Q4Q3V3_LEIMA Succinyl-CoA:3-ketoacid-coenzyme A transferase OS=Leishmania major OX=5664 GN=LMJF_33_2340 PE=3 SV=1	1	11	11	11	7	10	10	4	6	6	7	10	10	4	6	6	7	10	10	4	6	6	32.7	32.7	32.7	52.551	489	489	0	323.31	27.6	29.2	32.5	15.5	23.7	22.7	11797000000	3044300000	2805900000	3527900000	836170000	797440000	784970000	3056300000
tr|Q4Q3V9|Q4Q3V9_LEIMA	tr|Q4Q3V9|Q4Q3V9_LEIMA	1	1	1	tr|Q4Q3V9|Q4Q3V9_LEIMA MYND-type domain-containing protein OS=Leishmania major OX=5664 GN=LMJF_33_2280 PE=4 SV=1	1	1	1	1	0	1	0	0	0	0	0	1	0	0	0	0	0	1	0	0	0	0	1.4	1.4	1.4	110.07	1035	1035	0.0015267	2.1893	0	1.4	0	0	0	0	13459000	0	13459000	0	0	0	0	0
tr|Q4Q3W0|Q4Q3W0_LEIMA	tr|Q4Q3W0|Q4Q3W0_LEIMA	1	1	1	tr|Q4Q3W0|Q4Q3W0_LEIMA Uncharacterized protein OS=Leishmania major OX=5664 GN=LMJF_33_2270 PE=4 SV=1	1	1	1	1	1	1	1	0	1	0	1	1	1	0	1	0	1	1	1	0	1	0	1.9	1.9	1.9	59.618	579	579	0.0070225	1.5744	1.9	1.9	1.9	0	1.9	0	61012000	11463000	15320000	16362000	0	17867000	0	0
tr|Q4Q3W1|Q4Q3W1_LEIMA	tr|Q4Q3W1|Q4Q3W1_LEIMA	1	1	1	tr|Q4Q3W1|Q4Q3W1_LEIMA Glycosyl hydrolase-like protein OS=Leishmania major OX=5664 GN=LMJF_33_2260 PE=4 SV=1	1	1	1	1	1	1	0	0	0	0	1	1	0	0	0	0	1	1	0	0	0	0	1	1	1	154.51	1432	1432	0	2.6783	1	1	0	0	0	0	12419000	0	12419000	0	0	0	0	0
tr|Q4Q3W2|Q4Q3W2_LEIMA	tr|Q4Q3W2|Q4Q3W2_LEIMA	2	2	2	tr|Q4Q3W2|Q4Q3W2_LEIMA Uncharacterized protein OS=Leishmania major OX=5664 GN=LMJF_33_2250 PE=4 SV=1	1	2	2	2	1	0	0	0	1	0	1	0	0	0	1	0	1	0	0	0	1	0	8.4	8.4	8.4	47.258	452	452	0.0015213	2.1716	2.9	0	0	0	5.5	0	13122000	4269100	0	0	0	8852900	0	0
tr|Q4Q3Y0|Q4Q3Y0_LEIMA	tr|Q4Q3Y0|Q4Q3Y0_LEIMA	2	2	2	tr|Q4Q3Y0|Q4Q3Y0_LEIMA Protein kinase domain-containing protein OS=Leishmania major OX=5664 GN=LMJF_33_2070 PE=4 SV=1	1	2	2	2	0	1	0	1	0	0	0	1	0	1	0	0	0	1	0	1	0	0	5.3	5.3	5.3	110.55	1009	1009	0	4.799	0	1.5	0	3.8	0	0	27049000	0	17588000	0	9461500	0	0	0
tr|Q4Q3Y1|Q4Q3Y1_LEIMA	tr|Q4Q3Y1|Q4Q3Y1_LEIMA	1	1	1	tr|Q4Q3Y1|Q4Q3Y1_LEIMA Uncharacterized protein OS=Leishmania major OX=5664 GN=LMJF_33_2060 PE=4 SV=1	1	1	1	1	1	1	1	1	1	1	1	1	1	1	1	1	1	1	1	1	1	1	13.8	13.8	13.8	13.105	116	116	0	2.8885	13.8	13.8	13.8	13.8	13.8	13.8	749110000	217840000	204430000	132350000	0	97362000	97126000	217840000
tr|Q4Q3Z4|Q4Q3Z4_LEIMA	tr|Q4Q3Z4|Q4Q3Z4_LEIMA	5	5	5	tr|Q4Q3Z4|Q4Q3Z4_LEIMA Putative phosphoribosyl transferase OS=Leishmania major OX=5664 GN=LMJF_33_1930 PE=4 SV=1	1	5	5	5	4	3	3	2	1	3	4	3	3	2	1	3	4	3	3	2	1	3	21.9	21.9	21.9	38.99	356	356	0	110.18	20.5	15.2	15.2	9.8	4.5	16.6	311730000	33920000	44205000	57139000	78547000	49764000	48153000	50159000
tr|Q4Q3Z6|Q4Q3Z6_LEIMA	tr|Q4Q3Z6|Q4Q3Z6_LEIMA	6	6	6	tr|Q4Q3Z6|Q4Q3Z6_LEIMA WD_REPEATS_REGION domain-containing protein OS=Leishmania major OX=5664 GN=LMJF_33_1910 PE=4 SV=1	1	6	6	6	2	2	0	5	3	3	2	2	0	5	3	3	2	2	0	5	3	3	15.4	15.4	15.4	64.96	584	584	0	17.194	5.1	5	0	12.7	7	8.7	220780000	0	33367000	0	84284000	31745000	71383000	0
tr|Q4Q401|Q4Q401_LEIMA	tr|Q4Q401|Q4Q401_LEIMA	4	4	4	tr|Q4Q401|Q4Q401_LEIMA Nucleolar GTP-binding protein 1 OS=Leishmania major OX=5664 GN=LMJF_33_1870 PE=3 SV=1	1	4	4	4	0	0	1	3	4	1	0	0	1	3	4	1	0	0	1	3	4	1	9.7	9.7	9.7	74.35	652	652	0	24.044	0	0	2.8	7.2	9.7	2.6	356780000	0	0	2685000	145220000	130580000	78301000	0
tr|Q4Q412|Q4Q412_LEIMA	tr|Q4Q412|Q4Q412_LEIMA	3	3	3	tr|Q4Q412|Q4Q412_LEIMA Macrophage migration inhibitory factor-like protein OS=Leishmania major OX=5664 GN=MIF2 PE=1 SV=1	1	3	3	3	2	1	2	2	2	2	2	1	2	2	2	2	2	1	2	2	2	2	47.8	47.8	47.8	12.585	113	113	0	121.73	39.8	29.2	37.2	37.2	37.2	37.2	2880700000	205130000	228140000	1082500000	419640000	480810000	464420000	0
tr|Q4Q413|Q4Q413_LEIMA	tr|Q4Q413|Q4Q413_LEIMA	1	1	1	tr|Q4Q413|Q4Q413_LEIMA Macrophage migration inhibitory factor-like protein OS=Leishmania major OX=5664 GN=MIF1 PE=1 SV=1	1	1	1	1	1	1	1	1	1	1	1	1	1	1	1	1	1	1	1	1	1	1	22.1	22.1	22.1	12.512	113	113	0	9.9581	22.1	22.1	22.1	22.1	22.1	22.1	133060000	19028000	21451000	12954000	21532000	25810000	32285000	0
tr|Q4Q415|Q4Q415_LEIMA	tr|Q4Q415|Q4Q415_LEIMA	1	1	1	tr|Q4Q415|Q4Q415_LEIMA TPR_REGION domain-containing protein OS=Leishmania major OX=5664 GN=LMJF_33_1720 PE=4 SV=1	1	1	1	1	0	0	0	0	1	0	0	0	0	0	1	0	0	0	0	0	1	0	2.9	2.9	2.9	44.689	408	408	1	-2	0	0	0	0	2.9	0	14822000	0	0	0	0	14822000	0	0
tr|Q4Q424|Q4Q424_LEIMA	tr|Q4Q424|Q4Q424_LEIMA	3	3	3	tr|Q4Q424|Q4Q424_LEIMA Peptidyl-prolyl cis-trans isomerase OS=Leishmania major OX=5664 GN=CYP4 PE=3 SV=1	1	3	3	3	2	1	2	3	2	1	2	1	2	3	2	1	2	1	2	3	2	1	34.1	34.1	34.1	24.091	220	220	0	50.002	21.8	5.5	21.8	34.1	21.8	5.5	2991800000	454130000	326680000	330080000	717410000	601280000	562260000	364380000
tr|Q4Q425|Q4Q425_LEIMA	tr|Q4Q425|Q4Q425_LEIMA	2	2	2	tr|Q4Q425|Q4Q425_LEIMA Uncharacterized protein OS=Leishmania major OX=5664 GN=LMJF_33_1620 PE=4 SV=1	1	2	2	2	0	1	0	0	1	0	0	1	0	0	1	0	0	1	0	0	1	0	4.9	4.9	4.9	101.09	905	905	0	3.7542	0	2.8	0	0	2.1	0	6042900	0	1389000	0	0	4653900	0	0
tr|Q4Q426|Q4Q426_LEIMA	tr|Q4Q426|Q4Q426_LEIMA	6	6	6	tr|Q4Q426|Q4Q426_LEIMA Putative peptidase M20/M25/M40 OS=Leishmania major OX=5664 GN=LMJF_33_1610 PE=4 SV=1	1	6	6	6	4	3	6	5	4	6	4	3	6	5	4	6	4	3	6	5	4	6	30.5	30.5	30.5	51.572	472	472	0	92.752	20.8	13.1	30.5	24.2	18.4	30.5	1387500000	251460000	110960000	274740000	238830000	229190000	282290000	238850000
tr|Q4Q431|Q4Q431_LEIMA	tr|Q4Q431|Q4Q431_LEIMA	2	2	2	tr|Q4Q431|Q4Q431_LEIMA Ribulose-phosphate 3-epimerase OS=Leishmania major OX=5664 GN=LMJF_33_1570 PE=3 SV=1	1	2	2	2	1	0	1	0	0	0	1	0	1	0	0	0	1	0	1	0	0	0	25.2	25.2	25.2	28.064	262	262	0	7.024	14.1	0	11.1	0	0	0	11236000	2523000	0	8713000	0	0	0	0
tr|Q4Q438|Q4Q438_LEIMA	tr|Q4Q438|Q4Q438_LEIMA	1	1	1	tr|Q4Q438|Q4Q438_LEIMA Uncharacterized protein OS=Leishmania major OX=5664 GN=LMJF_33_1500 PE=4 SV=1	1	1	1	1	0	1	1	0	0	0	0	1	1	0	0	0	0	1	1	0	0	0	2.3	2.3	2.3	91.555	852	852	0.0047529	1.6668	0	2.3	2.3	0	0	0	6720900	0	3238400	3482500	0	0	0	0
tr|Q4Q441|Q4Q441_LEIMA	tr|Q4Q441|Q4Q441_LEIMA	2	2	2	tr|Q4Q441|Q4Q441_LEIMA RRM domain-containing protein OS=Leishmania major OX=5664 GN=LMJF_33_1460 PE=4 SV=1	1	2	2	2	0	2	1	1	1	0	0	2	1	1	1	0	0	2	1	1	1	0	8	8	8	34.556	327	327	0	3.2269	0	8	3.7	3.7	3.7	0	22647000	0	8533300	3901900	5149700	5061700	0	0
tr|Q4Q448|Q4Q448_LEIMA	tr|Q4Q448|Q4Q448_LEIMA	3	3	3	tr|Q4Q448|Q4Q448_LEIMA Uncharacterized protein OS=Leishmania major OX=5664 GN=LMJF_33_1390 PE=4 SV=1	1	3	3	3	0	0	2	1	2	1	0	0	2	1	2	1	0	0	2	1	2	1	20.5	20.5	20.5	33.161	292	292	0	39.319	0	0	13.4	7.9	13.4	7.2	239230000	0	0	65140000	39821000	115820000	18449000	0
tr|Q4Q449|Q4Q449_LEIMA	tr|Q4Q449|Q4Q449_LEIMA	5	5	5	tr|Q4Q449|Q4Q449_LEIMA Putative mitogen activated protein kinase OS=Leishmania major OX=5664 GN=MPK11 PE=4 SV=1	1	5	5	5	3	3	2	4	3	3	3	3	2	4	3	3	3	3	2	4	3	3	24.8	24.8	24.8	46.877	408	408	0	57.233	12.5	15.7	6.4	20.8	13.7	18.4	1579300000	433670000	290270000	302570000	255970000	227940000	68849000	328830000
tr|Q4Q450|Q4Q450_LEIMA	tr|Q4Q450|Q4Q450_LEIMA	1	1	1	tr|Q4Q450|Q4Q450_LEIMA Uncharacterized protein OS=Leishmania major OX=5664 GN=LMJF_33_1370 PE=4 SV=1	1	1	1	1	0	1	0	1	1	1	0	1	0	1	1	1	0	1	0	1	1	1	2.6	2.6	2.6	44.885	425	425	0	5.4109	0	2.6	0	2.6	2.6	2.6	11531000	0	893610	0	3910800	2717700	4008600	0
tr|Q4Q453|Q4Q453_LEIMA	tr|Q4Q453|Q4Q453_LEIMA	2	2	2	tr|Q4Q453|Q4Q453_LEIMA 60S ribosome subunit biogenesis protein NIP7 homolog OS=Leishmania major OX=5664 GN=LMJF_33_1350 PE=3 SV=1	1	2	2	2	0	0	0	1	1	0	0	0	0	1	1	0	0	0	0	1	1	0	17.1	17.1	17.1	20.616	181	181	0	2.8973	0	0	0	3.9	13.3	0	2733900	0	0	0	0	2733900	0	0
tr|Q4Q475|Q4Q475_LEIMA	tr|Q4Q475|Q4Q475_LEIMA	4	4	4	tr|Q4Q475|Q4Q475_LEIMA Putative pumilio protein 6 OS=Leishmania major OX=5664 GN=PUF6 PE=4 SV=1	1	4	4	4	0	0	0	4	1	2	0	0	0	4	1	2	0	0	0	4	1	2	9.3	9.3	9.3	93.082	850	850	0	40.524	0	0	0	9.3	1.4	4	559290000	0	0	0	215530000	178970000	164800000	0
tr|Q4Q481|Q4Q481_LEIMA	tr|Q4Q481|Q4Q481_LEIMA	4	4	4	tr|Q4Q481|Q4Q481_LEIMA Putative guanylate kinase OS=Leishmania major OX=5664 GN=LMJF_33_1090 PE=4 SV=1	1	4	4	4	2	2	2	2	3	3	2	2	2	2	3	3	2	2	2	2	3	3	21.2	21.2	21.2	22.931	203	203	0	111.36	19.2	11.3	19.2	19.2	21.2	21.2	1313300000	186800000	207340000	176350000	277660000	258080000	207110000	137360000
tr|Q4Q485|Q4Q485_LEIMA	tr|Q4Q485|Q4Q485_LEIMA	2	2	2	tr|Q4Q485|Q4Q485_LEIMA Uncharacterized protein OS=Leishmania major OX=5664 GN=LMJF_33_1050 PE=4 SV=2	1	2	2	2	2	2	2	1	1	1	2	2	2	1	1	1	2	2	2	1	1	1	6.8	6.8	6.8	48.49	428	428	0	19.288	6.8	6.8	6.8	1.9	1.9	1.9	159390000	42541000	29835000	38568000	17288000	15910000	15249000	42201000
tr|Q4Q488|Q4Q488_LEIMA	tr|Q4Q488|Q4Q488_LEIMA	2	2	2	tr|Q4Q488|Q4Q488_LEIMA Uncharacterized protein OS=Leishmania major OX=5664 GN=LMJF_33_1030 PE=4 SV=2	1	2	2	2	1	0	0	0	1	0	1	0	0	0	1	0	1	0	0	0	1	0	7.3	7.3	7.3	55.143	490	490	0.0082949	1.4891	4.7	0	0	0	2.7	0	16708000	16708000	0	0	0	0	0	16708000
tr|Q4Q494|Q4Q494_LEIMA	tr|Q4Q494|Q4Q494_LEIMA	2	2	2	tr|Q4Q494|Q4Q494_LEIMA Uncharacterized protein OS=Leishmania major OX=5664 GN=LMJF_33_0970 PE=4 SV=1	1	2	2	2	0	0	0	1	1	1	0	0	0	1	1	1	0	0	0	1	1	1	4	4	4	66.244	597	597	0.0029169	1.8381	0	0	0	2.3	1.7	2.3	2385000	0	0	0	2385000	0	0	0
tr|Q4Q4A0|Q4Q4A0_LEIMA	tr|Q4Q4A0|Q4Q4A0_LEIMA	6	6	6	tr|Q4Q4A0|Q4Q4A0_LEIMA Putative 40S ribosomal protein S3 OS=Leishmania major OX=5664 GN=LMJF_15_0950 PE=4 SV=1	1	6	6	6	1	1	1	5	4	5	1	1	1	5	4	5	1	1	1	5	4	5	32	32	32	24.471	219	219	0	142.79	7.8	7.8	7.8	32	27.4	27.4	1868700000	0	66339000	7252200	467590000	571120000	756440000	0
tr|Q4Q4A1|Q4Q4A1_LEIMA	tr|Q4Q4A1|Q4Q4A1_LEIMA	1	1	1	tr|Q4Q4A1|Q4Q4A1_LEIMA Uncharacterized protein OS=Leishmania major OX=5664 GN=LMJF_33_0910 PE=4 SV=1	1	1	1	1	1	1	1	1	1	1	1	1	1	1	1	1	1	1	1	1	1	1	16.2	16.2	16.2	13.066	117	117	0	16.109	16.2	16.2	16.2	16.2	16.2	16.2	172810000	22486000	12488000	26640000	40670000	35651000	34874000	0
tr|Q4Q4A9|Q4Q4A9_LEIMA	tr|Q4Q4A9|Q4Q4A9_LEIMA	13	13	13	tr|Q4Q4A9|Q4Q4A9_LEIMA Putative 2,4-dienoyl-coa reductase fadh1 OS=Leishmania major OX=5664 GN=LMJF_33_0830 PE=4 SV=1	1	13	13	13	9	7	11	3	3	2	9	7	11	3	3	2	9	7	11	3	3	2	29.3	29.3	29.3	78.692	730	730	0	129.84	20.4	12.3	21.5	6.2	6.2	3.2	1161400000	605480000	132100000	278300000	83695000	56201000	5632900	394890000
tr|Q4Q4C4|Q4Q4C4_LEIMA	tr|Q4Q4C4|Q4Q4C4_LEIMA	40	40	1	tr|Q4Q4C4|Q4Q4C4_LEIMA Tubulin beta chain OS=Leishmania major OX=5664 GN=LMJF_33_0792 PE=3 SV=1	1	40	40	1	34	33	36	31	34	31	34	33	36	31	34	31	1	1	1	1	1	1	80.8	80.8	6.1	49.739	443	443	0	323.31	76.5	72	80.8	74.3	76.3	79.2	605870000000	92139000000	82787000000	85872000000	129360000000	118390000000	97318000000	92160000000
tr|Q4Q4D2|Q4Q4D2_LEIMA	tr|Q4Q4D2|Q4Q4D2_LEIMA	2	2	2	tr|Q4Q4D2|Q4Q4D2_LEIMA WD_REPEATS_REGION domain-containing protein OS=Leishmania major OX=5664 GN=LMJF_33_0730 PE=4 SV=1	1	2	2	2	1	2	1	0	1	1	1	2	1	0	1	1	1	2	1	0	1	1	5.5	5.5	5.5	58.947	559	559	0	5.8666	4.1	5.5	1.4	0	1.4	1.4	22913000	0	14273000	0	0	4175100	4464800	0
tr|Q4Q4D3|Q4Q4D3_LEIMA;tr|Q4QF84|Q4QF84_LEIMA	tr|Q4Q4D3|Q4Q4D3_LEIMA;tr|Q4QF84|Q4QF84_LEIMA	6;5	6;5	6;5	tr|Q4Q4D3|Q4Q4D3_LEIMA Putative 60S ribosomal protein L6 OS=Leishmania major OX=5664 GN=LMJF_33_0720 PE=4 SV=1;tr|Q4QF84|Q4QF84_LEIMA Putative 60S ribosomal protein L6 OS=Leishmania major OX=5664 GN=LMJF_15_1000 PE=2 SV=1	2	6	6	6	3	2	3	4	6	5	3	2	3	4	6	5	3	2	3	4	6	5	35.9	35.9	35.9	21.082	195	195;195	0	303.42	12.8	7.7	12.8	27.2	35.9	35.4	10179000000	352800000	513910000	328890000	3120300000	2159900000	3703200000	625570000
tr|Q4Q4D5|Q4Q4D5_LEIMA	tr|Q4Q4D5|Q4Q4D5_LEIMA	2	2	2	tr|Q4Q4D5|Q4Q4D5_LEIMA TPR_REGION domain-containing protein OS=Leishmania major OX=5664 GN=LMJF_33_0700 PE=4 SV=1	1	2	2	2	1	0	0	2	2	2	1	0	0	2	2	2	1	0	0	2	2	2	12.3	12.3	12.3	44.417	389	389	0	25.633	7.5	0	0	12.3	12.3	12.3	306510000	11951000	0	0	85578000	111110000	97866000	0
tr|Q4Q4D6|Q4Q4D6_LEIMA	tr|Q4Q4D6|Q4Q4D6_LEIMA	1	1	1	tr|Q4Q4D6|Q4Q4D6_LEIMA Uncharacterized protein OS=Leishmania major OX=5664 GN=LMJF_33_0690 PE=4 SV=1	1	1	1	1	0	1	0	1	0	1	0	1	0	1	0	1	0	1	0	1	0	1	12.8	12.8	12.8	18.659	156	156	0.0024704	1.9735	0	12.8	0	12.8	0	12.8	31450000	0	8222400	0	10535000	0	12692000	0
tr|Q4Q4E0|Q4Q4E0_LEIMA	tr|Q4Q4E0|Q4Q4E0_LEIMA	2	2	2	tr|Q4Q4E0|Q4Q4E0_LEIMA Uncharacterized protein OS=Leishmania major OX=5664 GN=LMJF_33_0650 PE=4 SV=1	1	2	2	2	0	0	1	1	2	1	0	0	1	1	2	1	0	0	1	1	2	1	2.9	2.9	2.9	154.16	1401	1401	0	4.9647	0	0	1.2	1.7	2.9	1.2	34283000	0	0	5879800	7418100	20985000	0	0
tr|Q4Q4E4|Q4Q4E4_LEIMA	tr|Q4Q4E4|Q4Q4E4_LEIMA	1	1	1	tr|Q4Q4E4|Q4Q4E4_LEIMA Uncharacterized protein OS=Leishmania major OX=5664 GN=LMJF_33_0610 PE=4 SV=1	1	1	1	1	0	1	0	1	1	1	0	1	0	1	1	1	0	1	0	1	1	1	13.5	13.5	13.5	21.782	193	193	0	3.9607	0	13.5	0	13.5	13.5	13.5	50856000	0	21822000	0	10770000	8925800	9337800	0
tr|Q4Q4F0|Q4Q4F0_LEIMA	tr|Q4Q4F0|Q4Q4F0_LEIMA	4	4	4	tr|Q4Q4F0|Q4Q4F0_LEIMA Uncharacterized protein OS=Leishmania major OX=5664 GN=LMJF_33_0570 PE=4 SV=1	1	4	4	4	0	2	2	2	2	3	0	2	2	2	2	3	0	2	2	2	2	3	15.5	15.5	15.5	63.903	582	582	0	23.314	0	6.5	6.5	7.6	7.6	12.5	247460000	0	32680000	27820000	24091000	34224000	128640000	0
tr|Q4Q4G5|Q4Q4G5_LEIMA	tr|Q4Q4G5|Q4Q4G5_LEIMA	1	1	1	tr|Q4Q4G5|Q4Q4G5_LEIMA Uncharacterized protein OS=Leishmania major OX=5664 GN=LMJF_33_0440 PE=4 SV=1	1	1	1	1	0	0	0	0	0	1	0	0	0	0	0	1	0	0	0	0	0	1	6.2	6.2	6.2	24.778	224	224	0	2.4468	0	0	0	0	0	6.2	7607600	0	0	0	0	0	7607600	0
tr|Q4Q4I0|Q4Q4I0_LEIMA;tr|Q4Q4I6|Q4Q4I6_LEIMA	tr|Q4Q4I0|Q4Q4I0_LEIMA;tr|Q4Q4I6|Q4Q4I6_LEIMA	26;26	26;26	26;26	tr|Q4Q4I0|Q4Q4I0_LEIMA Heat shock protein 83-1 OS=Leishmania major OX=5664 GN=HSP83-8 PE=3 SV=1;tr|Q4Q4I6|Q4Q4I6_LEIMA Heat shock protein 83-1 OS=Leishmania major OX=5664 GN=HSP83-2 PE=1 SV=1	2	26	26	26	18	16	16	20	25	19	18	16	16	20	25	19	18	16	16	20	25	19	43.7	43.7	43.7	80.405	700	700;701	0	323.31	37	32.7	33.1	37.3	42.9	38.4	109330000000	12616000000	13080000000	13699000000	19136000000	25856000000	24946000000	14881000000
tr|Q4Q4I8|Q4Q4I8_LEIMA	tr|Q4Q4I8|Q4Q4I8_LEIMA	4	4	4	tr|Q4Q4I8|Q4Q4I8_LEIMA Putative ATP-binding cassette protein subfamily F,member 3 OS=Leishmania major OX=5664 GN=ABCF2 PE=4 SV=1	1	4	4	4	0	0	1	4	1	1	0	0	1	4	1	1	0	0	1	4	1	1	10.3	10.3	10.3	74.573	667	667	0	4.9262	0	0	1.2	10.3	1.2	1.2	72246000	0	0	0	55809000	7092400	9344900	0
tr|Q4Q4L0|Q4Q4L0_LEIMA	tr|Q4Q4L0|Q4Q4L0_LEIMA	2	2	2	tr|Q4Q4L0|Q4Q4L0_LEIMA Putative trans-splicing factor OS=Leishmania major OX=5664 GN=LMJF_33_0130 PE=4 SV=1	1	2	2	2	0	1	0	0	1	1	0	1	0	0	1	1	0	1	0	0	1	1	9.4	9.4	9.4	38.08	341	341	0	6.7827	0	3.2	0	0	6.2	6.2	36836000	0	0	0	0	24025000	12811000	0
tr|Q4Q4L6|Q4Q4L6_LEIMA	tr|Q4Q4L6|Q4Q4L6_LEIMA	2	2	2	tr|Q4Q4L6|Q4Q4L6_LEIMA Uncharacterized protein OS=Leishmania major OX=5664 GN=LMJF_33_0070 PE=4 SV=1	1	2	2	2	2	0	1	1	2	1	2	0	1	1	2	1	2	0	1	1	2	1	2.9	2.9	2.9	75.798	695	695	0	4.8733	2.9	0	1.4	1.4	2.9	1.4	12131000	2634900	0	2601200	2522900	2916100	1455900	2662700
tr|Q4Q4L7|Q4Q4L7_LEIMA	tr|Q4Q4L7|Q4Q4L7_LEIMA	3	3	3	tr|Q4Q4L7|Q4Q4L7_LEIMA WD_REPEATS_REGION domain-containing protein OS=Leishmania major OX=5664 GN=LMJF_33_0060 PE=4 SV=1	1	3	3	3	0	1	0	2	0	1	0	1	0	2	0	1	0	1	0	2	0	1	17.7	17.7	17.7	46.952	436	436	0	4.29	0	8	0	9.6	0	2.8	64815000	0	2480600	0	43340000	0	18994000	0
tr|Q4Q4M2|Q4Q4M2_LEIMA	tr|Q4Q4M2|Q4Q4M2_LEIMA	1	1	1	tr|Q4Q4M2|Q4Q4M2_LEIMA Uncharacterized protein OS=Leishmania major OX=5664 GN=LMJF_33_0010 PE=4 SV=1	1	1	1	1	0	0	1	0	0	0	0	0	1	0	0	0	0	0	1	0	0	0	2.1	2.1	2.1	92.396	822	822	0	3.2048	0	0	2.1	0	0	0	25152000	0	0	25152000	0	0	0	0
tr|Q4Q4N5|Q4Q4N5_LEIMA	tr|Q4Q4N5|Q4Q4N5_LEIMA	4	4	4	tr|Q4Q4N5|Q4Q4N5_LEIMA Myosin XXI OS=Leishmania major OX=5664 GN=LMJF_32_3870 PE=3 SV=1	1	4	4	4	3	1	1	0	0	0	3	1	1	0	0	0	3	1	1	0	0	0	7.4	7.4	7.4	119.05	1050	1050	0	15.542	6.3	1.1	1.1	0	0	0	77781000	20481000	7667900	49632000	0	0	0	20481000
tr|Q4Q4P2|Q4Q4P2_LEIMA	tr|Q4Q4P2|Q4Q4P2_LEIMA	3	3	3	tr|Q4Q4P2|Q4Q4P2_LEIMA Uncharacterized protein OS=Leishmania major OX=5664 GN=LMJF_32_3800 PE=4 SV=1	1	3	3	3	1	0	2	2	3	1	1	0	2	2	3	1	1	0	2	2	3	1	13.8	13.8	13.8	23.641	224	224	0	15.047	9.4	0	9.4	13.8	13.8	9.4	75184000	8311500	0	8441900	20743000	30179000	7508500	0
tr|Q4Q4P4|Q4Q4P4_LEIMA	tr|Q4Q4P4|Q4Q4P4_LEIMA	2	2	2	tr|Q4Q4P4|Q4Q4P4_LEIMA Putative kinetoplast DNA-associated protein OS=Leishmania major OX=5664 GN=LMJF_32_3780 PE=4 SV=1	1	2	2	2	0	2	0	0	0	0	0	2	0	0	0	0	0	2	0	0	0	0	13.2	13.2	13.2	15.96	136	136	0.0015053	2.0687	0	13.2	0	0	0	0	53843000	0	53843000	0	0	0	0	0
tr|Q4Q4P5|Q4Q4P5_LEIMA	tr|Q4Q4P5|Q4Q4P5_LEIMA	1	1	1	tr|Q4Q4P5|Q4Q4P5_LEIMA Putative kinetoplast-associated protein p18-2 OS=Leishmania major OX=5664 GN=LMJF_32_3770 PE=4 SV=1	1	1	1	1	1	1	1	1	1	1	1	1	1	1	1	1	1	1	1	1	1	1	9.8	9.8	9.8	14.855	132	132	0	3.7823	9.8	9.8	9.8	9.8	9.8	9.8	75207000	15515000	12407000	17854000	6797600	8898900	13735000	0
tr|Q4Q4Q1|Q4Q4Q1_LEIMA	tr|Q4Q4Q1|Q4Q4Q1_LEIMA	2	2	2	tr|Q4Q4Q1|Q4Q4Q1_LEIMA Uncharacterized protein OS=Leishmania major OX=5664 GN=LMJF_32_3710 PE=4 SV=1	1	2	2	2	0	0	0	1	1	0	0	0	0	1	1	0	0	0	0	1	1	0	17	17	17	15.033	135	135	0	2.8298	0	0	0	11.9	5.2	0	20544000	0	0	0	18790000	1753200	0	0
tr|Q4Q4Q8|Q4Q4Q8_LEIMA	tr|Q4Q4Q8|Q4Q4Q8_LEIMA	1	1	1	tr|Q4Q4Q8|Q4Q4Q8_LEIMA Uncharacterized protein OS=Leishmania major OX=5664 GN=LMJF_32_3640 PE=4 SV=1	1	1	1	1	0	0	0	1	0	1	0	0	0	1	0	1	0	0	0	1	0	1	3.8	3.8	3.8	48.628	448	448	0	2.4659	0	0	0	3.8	0	3.8	7961500	0	0	0	4405500	0	3556000	0
tr|Q4Q4R1|Q4Q4R1_LEIMA	tr|Q4Q4R1|Q4Q4R1_LEIMA	3	3	3	tr|Q4Q4R1|Q4Q4R1_LEIMA Uncharacterized protein OS=Leishmania major OX=5664 GN=LMJF_32_3610 PE=4 SV=1	1	3	3	3	2	1	2	1	2	1	2	1	2	1	2	1	2	1	2	1	2	1	30.6	30.6	30.6	16.854	147	147	0	10.097	15.6	8.8	15.6	8.8	23.8	8.8	212990000	27435000	35116000	32133000	31495000	64794000	22022000	28062000
tr|Q4Q4R5|Q4Q4R5_LEIMA	tr|Q4Q4R5|Q4Q4R5_LEIMA	1	1	1	tr|Q4Q4R5|Q4Q4R5_LEIMA Uncharacterized protein OS=Leishmania major OX=5664 GN=LMJF_32_3560 PE=4 SV=1	1	1	1	1	0	0	0	0	1	0	0	0	0	0	1	0	0	0	0	0	1	0	1.6	1.6	1.6	62.002	573	573	0.0015175	2.1505	0	0	0	0	1.6	0	3024000	0	0	0	0	3024000	0	0
tr|Q4Q4S5|Q4Q4S5_LEIMA	tr|Q4Q4S5|Q4Q4S5_LEIMA	1	1	1	tr|Q4Q4S5|Q4Q4S5_LEIMA Putative RNA-binding, protein OS=Leishmania major OX=5664 GN=LMJF_32_3470 PE=4 SV=1	1	1	1	1	1	1	1	0	1	0	1	1	1	0	1	0	1	1	1	0	1	0	2.6	2.6	2.6	61.442	567	567	0	3.084	2.6	2.6	2.6	0	2.6	0	29520000	7741200	4624000	10308000	0	6846400	0	0
tr|Q4Q4U1|Q4Q4U1_LEIMA	tr|Q4Q4U1|Q4Q4U1_LEIMA	13	13	13	tr|Q4Q4U1|Q4Q4U1_LEIMA Dihydrolipoyl dehydrogenase OS=Leishmania major OX=5664 GN=GCVL-2 PE=3 SV=1	1	13	13	13	7	11	8	7	8	8	7	11	8	7	8	8	7	11	8	7	8	8	41.2	41.2	41.2	50.577	476	476	0	264.29	17.6	31.1	24.4	17.6	21	21	8576500000	1556800000	1823200000	1724300000	924910000	1100600000	1446600000	1478100000
tr|Q4Q4U3|Q4Q4U3_LEIMA	tr|Q4Q4U3|Q4Q4U3_LEIMA	1	1	1	tr|Q4Q4U3|Q4Q4U3_LEIMA Uncharacterized protein OS=Leishmania major OX=5664 GN=LMJF_32_3290 PE=4 SV=1	1	1	1	1	0	0	0	1	0	0	0	0	0	1	0	0	0	0	0	1	0	0	9.2	9.2	9.2	26.82	240	240	0.0083026	1.4908	0	0	0	9.2	0	0	1622300	0	0	0	1622300	0	0	0
tr|Q4Q4U5|Q4Q4U5_LEIMA	tr|Q4Q4U5|Q4Q4U5_LEIMA	17	17	17	tr|Q4Q4U5|Q4Q4U5_LEIMA Chaperonin subunit alpha OS=Leishmania major OX=5664 GN=LMJF_32_3270 PE=2 SV=1	1	17	17	17	8	8	6	10	13	15	8	8	6	10	13	15	8	8	6	10	13	15	43	43	43	59.134	546	546	0	298.97	20.7	20.7	14.5	27.3	37	39.6	6856900000	801460000	903180000	583240000	1209800000	1641400000	1717800000	878740000
tr|Q4Q4U6|Q4Q4U6_LEIMA	tr|Q4Q4U6|Q4Q4U6_LEIMA	1	1	1	tr|Q4Q4U6|Q4Q4U6_LEIMA Glucosamine-6-phosphate isomerase OS=Leishmania major OX=5664 GN=LMJF_32_3260 PE=3 SV=1	1	1	1	1	1	1	1	1	1	0	1	1	1	1	1	0	1	1	1	1	1	0	10.8	10.8	10.8	31.524	279	279	0	22.39	10.8	10.8	10.8	10.8	10.8	0	152940000	42531000	31337000	24888000	14248000	39936000	0	0
tr|Q4Q4V1|Q4Q4V1_LEIMA	tr|Q4Q4V1|Q4Q4V1_LEIMA	3	3	3	tr|Q4Q4V1|Q4Q4V1_LEIMA Uncharacterized protein OS=Leishmania major OX=5664 GN=LMJF_32_3210 PE=4 SV=1	1	3	3	3	3	3	3	2	3	3	3	3	3	2	3	3	3	3	3	2	3	3	20.6	20.6	20.6	24.26	218	218	0	31.124	20.6	20.6	20.6	14.7	20.6	20.6	334020000	53980000	56375000	62551000	15883000	79361000	65870000	50527000
tr|Q4Q4V7|Q4Q4V7_LEIMA	tr|Q4Q4V7|Q4Q4V7_LEIMA	2	2	2	tr|Q4Q4V7|Q4Q4V7_LEIMA TPR_REGION domain-containing protein OS=Leishmania major OX=5664 GN=LMJF_32_3150 PE=4 SV=1	1	2	2	2	1	1	1	1	1	0	1	1	1	1	1	0	1	1	1	1	1	0	1.5	1.5	1.5	272.26	2457	2457	0	3.4315	0.7	0.7	0.9	0.7	0.7	0	21530000	4770600	3823400	8034000	0	4901900	0	0
tr|Q4Q4W2|Q4Q4W2_LEIMA	tr|Q4Q4W2|Q4Q4W2_LEIMA	1	1	1	tr|Q4Q4W2|Q4Q4W2_LEIMA SWIM-type domain-containing protein OS=Leishmania major OX=5664 GN=LMJF_32_3090 PE=4 SV=1	1	1	1	1	0	0	0	1	0	0	0	0	0	1	0	0	0	0	0	1	0	0	2.7	2.7	2.7	159.04	1512	1512	0.0015298	2.1974	0	0	0	2.7	0	0	125650000	0	0	0	125650000	0	0	0
tr|Q4Q4W8|Q4Q4W8_LEIMA	tr|Q4Q4W8|Q4Q4W8_LEIMA	3	3	3	tr|Q4Q4W8|Q4Q4W8_LEIMA Serine/threonine-protein phosphatase OS=Leishmania major OX=5664 GN=LMJF_32_3040 PE=3 SV=1	1	3	3	3	3	1	3	1	2	2	3	1	3	1	2	2	3	1	3	1	2	2	23.1	23.1	23.1	34.995	308	308	0	12.824	23.1	5.5	23.1	5.5	13.6	14.9	97049000	15245000	5181900	27643000	8894300	26245000	13840000	0
tr|Q4Q4X1|Q4Q4X1_LEIMA	tr|Q4Q4X1|Q4Q4X1_LEIMA	9	9	9	tr|Q4Q4X1|Q4Q4X1_LEIMA AMPK1_CBM domain-containing protein OS=Leishmania major OX=5664 GN=LMJF_32_3010 PE=4 SV=1	1	9	9	9	9	7	7	6	6	7	9	7	7	6	6	7	9	7	7	6	6	7	22.2	22.2	22.2	96.509	875	875	0	222.6	22.2	15.1	15.1	11.7	12.8	15.1	6091000000	1063100000	1028100000	1217300000	883310000	849620000	1049600000	987780000
tr|Q4Q4X4|Q4Q4X4_LEIMA	tr|Q4Q4X4|Q4Q4X4_LEIMA	1	1	1	tr|Q4Q4X4|Q4Q4X4_LEIMA Uncharacterized protein OS=Leishmania major OX=5664 GN=LMJF_32_2990 PE=4 SV=1	1	1	1	1	0	0	0	1	1	1	0	0	0	1	1	1	0	0	0	1	1	1	1.4	1.4	1.4	84.853	759	759	0	3.5017	0	0	0	1.4	1.4	1.4	31472000	0	0	0	17723000	0	13750000	0
tr|Q4Q4Y5|Q4Q4Y5_LEIMA	tr|Q4Q4Y5|Q4Q4Y5_LEIMA	2	2	2	tr|Q4Q4Y5|Q4Q4Y5_LEIMA Putative SNAP protein OS=Leishmania major OX=5664 GN=LMJF_32_2890 PE=4 SV=1	1	2	2	2	2	2	1	0	0	0	2	2	1	0	0	0	2	2	1	0	0	0	11	11	11	32.759	291	291	0	107.85	11	11	5.5	0	0	0	439740000	147440000	207720000	84584000	0	0	0	0
tr|Q4Q4Z3|Q4Q4Z3_LEIMA	tr|Q4Q4Z3|Q4Q4Z3_LEIMA	4	4	4	tr|Q4Q4Z3|Q4Q4Z3_LEIMA Putative proteasome regulatory non-ATP-ase subunit OS=Leishmania major OX=5664 GN=LMJF_32_2820 PE=4 SV=1	1	4	4	4	2	2	2	3	1	2	2	2	2	3	1	2	2	2	2	3	1	2	18.6	18.6	18.6	46.371	408	408	0	26.461	12.7	12	5.9	14.5	5.9	5.9	639350000	25636000	91485000	91574000	218070000	43398000	169180000	0
tr|Q4Q4Z4|Q4Q4Z4_LEIMA	tr|Q4Q4Z4|Q4Q4Z4_LEIMA	2	2	2	tr|Q4Q4Z4|Q4Q4Z4_LEIMA Putative RNA-binding protein OS=Leishmania major OX=5664 GN=LMJF_32_2810 PE=4 SV=1	1	2	2	2	1	1	0	2	1	1	1	1	0	2	1	1	1	1	0	2	1	1	7.6	7.6	7.6	51.139	447	447	0	2.9263	4	4	0	7.6	4	4	74311000	4927900	7306800	0	28448000	17682000	15946000	0
tr|Q4Q501|Q4Q501_LEIMA	tr|Q4Q501|Q4Q501_LEIMA	2	2	2	tr|Q4Q501|Q4Q501_LEIMA As/Sb Reductase OS=Leishmania major OX=5664 GN=ACR2 PE=4 SV=1	1	2	2	2	1	1	1	2	1	1	1	1	1	2	1	1	1	1	1	2	1	1	5.7	5.7	5.7	25.776	229	229	0	6.4705	5.2	5.2	5.2	5.7	5.2	5.2	77352000	7758000	14260000	22916000	9692300	22726000	0	0
tr|Q4Q502|Q4Q502_LEIMA	tr|Q4Q502|Q4Q502_LEIMA	2	2	2	tr|Q4Q502|Q4Q502_LEIMA Uncharacterized protein OS=Leishmania major OX=5664 GN=LMJF_32_2730 PE=4 SV=1	1	2	2	2	1	0	0	0	1	1	1	0	0	0	1	1	1	0	0	0	1	1	5.2	5.2	5.2	111.01	1039	1039	0.00052138	2.3224	2.8	0	0	0	2.4	2.4	38915000	7256800	0	0	0	17928000	13730000	0
tr|Q4Q504|Q4Q504_LEIMA	tr|Q4Q504|Q4Q504_LEIMA	2	2	2	tr|Q4Q504|Q4Q504_LEIMA Putative ribosomal protein L27 OS=Leishmania major OX=5664 GN=LMJF_32_2690 PE=4 SV=1	1	2	2	2	1	1	1	2	1	1	1	1	1	2	1	1	1	1	1	2	1	1	15.7	15.7	15.7	15.434	134	134	0	6.1287	9	9	9	15.7	9	9	2040500000	152650000	0	132740000	309080000	734450000	711560000	0
tr|Q4Q508|Q4Q508_LEIMA	tr|Q4Q508|Q4Q508_LEIMA	1	1	1	tr|Q4Q508|Q4Q508_LEIMA Uncharacterized protein OS=Leishmania major OX=5664 GN=LMJF_32_2670 PE=4 SV=1	1	1	1	1	1	0	0	0	0	0	1	0	0	0	0	0	1	0	0	0	0	0	1.3	1.3	1.3	88.278	790	790	0	3.2339	1.3	0	0	0	0	0	4638700	4638700	0	0	0	0	0	4638700
tr|Q4Q511|Q4Q511_LEIMA	tr|Q4Q511|Q4Q511_LEIMA	1	1	1	tr|Q4Q511|Q4Q511_LEIMA Cysteine desulfhydrase OS=Leishmania major OX=5664 GN=CD PE=3 SV=1	1	1	1	1	0	0	1	0	0	1	0	0	1	0	0	1	0	0	1	0	0	1	3.3	3.3	3.3	44.347	399	399	0.0014933	2.0338	0	0	3.3	0	0	3.3	16869000	0	0	4427700	0	0	12442000	0
tr|Q4Q526|Q4Q526_LEIMA	tr|Q4Q526|Q4Q526_LEIMA	1	1	1	tr|Q4Q526|Q4Q526_LEIMA Uncharacterized protein OS=Leishmania major OX=5664 GN=LMJF_32_2490 PE=4 SV=1	1	1	1	1	0	0	0	0	0	1	0	0	0	0	0	1	0	0	0	0	0	1	1.1	1.1	1.1	137.53	1290	1290	0	11.242	0	0	0	0	0	1.1	4269400	0	0	0	0	0	4269400	0
tr|Q4Q527|Q4Q527_LEIMA	tr|Q4Q527|Q4Q527_LEIMA	1	1	1	tr|Q4Q527|Q4Q527_LEIMA Uncharacterized protein OS=Leishmania major OX=5664 GN=LMJF_32_2480 PE=4 SV=1	1	1	1	1	1	0	0	0	0	1	1	0	0	0	0	1	1	0	0	0	0	1	11.9	11.9	11.9	14.571	134	134	0.0074349	1.5415	11.9	0	0	0	0	11.9	9503600	4597700	0	0	0	0	4905900	0
tr|Q4Q532|Q4Q532_LEIMA	tr|Q4Q532|Q4Q532_LEIMA	1	1	1	tr|Q4Q532|Q4Q532_LEIMA SAM_MT_RSMB_NOP domain-containing protein OS=Leishmania major OX=5664 GN=LMJF_32_2430 PE=3 SV=1	1	1	1	1	0	0	0	1	0	0	0	0	0	1	0	0	0	0	0	1	0	0	4.8	4.8	4.8	44.771	414	414	0.0029311	1.8708	0	0	0	4.8	0	0	13166000	0	0	0	13166000	0	0	0
tr|Q4Q541|Q4Q541_LEIMA	tr|Q4Q541|Q4Q541_LEIMA	1	1	1	tr|Q4Q541|Q4Q541_LEIMA Putative cytochrome-b5 reductase OS=Leishmania major OX=5664 GN=LMJF_32_2340 PE=4 SV=1	1	1	1	1	1	0	1	1	0	0	1	0	1	1	0	0	1	0	1	1	0	0	9.5	9.5	9.5	37.417	338	338	0	5.7074	9.5	0	9.5	9.5	0	0	59786000	21703000	0	20940000	17142000	0	0	0
tr|Q4Q553|Q4Q553_LEIMA	tr|Q4Q553|Q4Q553_LEIMA	2	2	2	tr|Q4Q553|Q4Q553_LEIMA Uncharacterized protein OS=Leishmania major OX=5664 GN=LMJF_32_2220 PE=4 SV=1	1	2	2	2	0	1	2	0	0	0	0	1	2	0	0	0	0	1	2	0	0	0	1.9	1.9	1.9	154.4	1389	1389	0	3.2165	0	1.2	1.9	0	0	0	27173000	0	13226000	13947000	0	0	0	0
tr|Q4Q555|Q4Q555_LEIMA	tr|Q4Q555|Q4Q555_LEIMA	1	1	1	tr|Q4Q555|Q4Q555_LEIMA Small nuclear ribonucleoprotein component-like protein OS=Leishmania major OX=5664 GN=LMJF_32_2200 PE=4 SV=1	1	1	1	1	0	1	0	1	0	1	0	1	0	1	0	1	0	1	0	1	0	1	1.1	1.1	1.1	110.26	1015	1015	0	4.9365	0	1.1	0	1.1	0	1.1	8309500	0	0	0	4560300	0	3749100	0
tr|Q4Q557|Q4Q557_LEIMA	tr|Q4Q557|Q4Q557_LEIMA	3	3	3	tr|Q4Q557|Q4Q557_LEIMA CSN8_PSD8_EIF3K domain-containing protein OS=Leishmania major OX=5664 GN=LMJF_32_2180 PE=4 SV=1	1	3	3	3	0	0	0	1	1	2	0	0	0	1	1	2	0	0	0	1	1	2	25.8	25.8	25.8	26.321	233	233	0	15.092	0	0	0	9.4	9.4	16.3	456340000	0	0	0	11169000	6509700	438660000	0
tr|Q4Q559|Q4Q559_LEIMA	tr|Q4Q559|Q4Q559_LEIMA	1	1	1	tr|Q4Q559|Q4Q559_LEIMA Putative R-SNARE protein OS=Leishmania major OX=5664 GN=LMJF_32_2160 PE=4 SV=1	1	1	1	1	0	0	0	0	0	1	0	0	0	0	0	1	0	0	0	0	0	1	1.2	1.2	1.2	140.69	1305	1305	0.00052466	2.3495	0	0	0	0	0	1.2	0	0	0	0	0	0	0	0
tr|Q4Q561|Q4Q561_LEIMA	tr|Q4Q561|Q4Q561_LEIMA	10	10	10	tr|Q4Q561|Q4Q561_LEIMA Uncharacterized protein OS=Leishmania major OX=5664 GN=LMJF_32_2150 PE=4 SV=1	1	10	10	10	5	2	4	7	7	6	5	2	4	7	7	6	5	2	4	7	7	6	14.1	14.1	14.1	117.66	1082	1082	0	68.403	9.3	4.3	7.4	9.1	9.2	8.5	702800000	49368000	6589000	33327000	160920000	135550000	317060000	74975000
tr|Q4Q569|Q4Q569_LEIMA	tr|Q4Q569|Q4Q569_LEIMA	2	2	2	tr|Q4Q569|Q4Q569_LEIMA CTP_transf_like domain-containing protein OS=Leishmania major OX=5664 GN=LMJF_32_2070 PE=4 SV=1	1	2	2	2	1	1	0	1	1	0	1	1	0	1	1	0	1	1	0	1	1	0	8.1	8.1	8.1	35.806	334	334	0.0015	2.0483	4.8	3.3	0	3.3	4.8	0	32445000	26592000	3566600	0	2285600	0	0	26592000
tr|Q4Q570|Q4Q570_LEIMA	tr|Q4Q570|Q4Q570_LEIMA	2	2	2	tr|Q4Q570|Q4Q570_LEIMA ABC transporter-like protein OS=Leishmania major OX=5664 GN=LMJF_32_2060 PE=4 SV=1	1	2	2	2	0	2	1	0	1	1	0	2	1	0	1	1	0	2	1	0	1	1	1.9	1.9	1.9	77.267	730	730	0	2.9637	0	1.9	1.9	0	1.9	1.9	8833300	0	6015700	590090	0	1092400	1135100	0
tr|Q4Q574|Q4Q574_LEIMA	tr|Q4Q574|Q4Q574_LEIMA	1	1	1	tr|Q4Q574|Q4Q574_LEIMA Putative ER--golgi transport protein p24 OS=Leishmania major OX=5664 GN=LMJF_32_2020 PE=3 SV=1	1	1	1	1	1	1	0	1	1	1	1	1	0	1	1	1	1	1	0	1	1	1	10	10	10	18.099	160	160	0	10.887	10	10	0	10	10	10	274390000	79403000	29217000	0	43441000	53218000	69108000	0
tr|Q4Q575|Q4Q575_LEIMA	tr|Q4Q575|Q4Q575_LEIMA	2	2	2	tr|Q4Q575|Q4Q575_LEIMA Uncharacterized protein OS=Leishmania major OX=5664 GN=LMJF_32_2010 PE=4 SV=1	1	2	2	2	0	1	1	0	1	1	0	1	1	0	1	1	0	1	1	0	1	1	11.9	11.9	11.9	32.348	294	294	0.002457	1.9032	0	4.8	7.1	0	4.8	7.1	25557000	0	14298000	1030900	0	9454600	773610	0
tr|Q4Q576|Q4Q576_LEIMA	tr|Q4Q576|Q4Q576_LEIMA	1	1	1	tr|Q4Q576|Q4Q576_LEIMA DUF3456 domain-containing protein OS=Leishmania major OX=5664 GN=LMJF_32_2000 PE=4 SV=1	1	1	1	1	0	0	0	0	1	0	0	0	0	0	1	0	0	0	0	0	1	0	7.9	7.9	7.9	40.561	369	369	0	4.1816	0	0	0	0	7.9	0	9040400	0	0	0	0	9040400	0	0
tr|Q4Q580|Q4Q580_LEIMA	tr|Q4Q580|Q4Q580_LEIMA	1	1	1	tr|Q4Q580|Q4Q580_LEIMA Probable ribosome biogenesis protein LMJF_32_1970 OS=Leishmania major OX=5664 GN=LMJF_32_1970 PE=3 SV=1	1	1	1	1	0	0	0	1	1	0	0	0	0	1	1	0	0	0	0	1	1	0	7.7	7.7	7.7	32.44	297	297	0	3.9952	0	0	0	7.7	7.7	0	43636000	0	0	0	17374000	26262000	0	0
tr|Q4Q582|Q4Q582_LEIMA	tr|Q4Q582|Q4Q582_LEIMA	4	4	4	tr|Q4Q582|Q4Q582_LEIMA Putative 1-acyl-sn-glycerol-3-phosphateacyltransferase OS=Leishmania major OX=5664 GN=LMJF_32_1960 PE=4 SV=1	1	4	4	4	3	2	3	1	1	3	3	2	3	1	1	3	3	2	3	1	1	3	22	22	22	34.313	304	304	0	37.759	16.4	8.9	15.1	5.6	5.6	15.1	236300000	29563000	60023000	50311000	12710000	27045000	56643000	43219000
tr|Q4Q584|Q4Q584_LEIMA	tr|Q4Q584|Q4Q584_LEIMA	4	4	4	tr|Q4Q584|Q4Q584_LEIMA Putative heat shock protein-like protein OS=Leishmania major OX=5664 GN=LMJF_32_1940 PE=4 SV=1	1	4	4	4	2	2	3	1	1	0	2	2	3	1	1	0	2	2	3	1	1	0	22	22	22	35.652	323	323	0	4.9728	10.2	11.8	16.4	8	3.7	0	142530000	13569000	41616000	39803000	47539000	0	0	0
tr|Q4Q587|Q4Q587_LEIMA	tr|Q4Q587|Q4Q587_LEIMA	2	2	2	tr|Q4Q587|Q4Q587_LEIMA Uncharacterized protein OS=Leishmania major OX=5664 GN=LMJF_32_1910 PE=4 SV=1	1	2	2	2	2	2	2	0	1	1	2	2	2	0	1	1	2	2	2	0	1	1	5.1	5.1	5.1	51.074	450	450	0	57.818	5.1	5.1	5.1	0	2.2	2.2	110340000	29066000	3017300	39631000	0	20308000	18319000	29066000
tr|Q4Q594|Q4Q594_LEIMA	tr|Q4Q594|Q4Q594_LEIMA	4	4	4	tr|Q4Q594|Q4Q594_LEIMA Putative chaperonin HSP60, mitochondrial OS=Leishmania major OX=5664 GN=LMJF_32_1850 PE=3 SV=1	1	4	4	4	3	3	3	3	3	2	3	3	3	3	3	2	3	3	3	3	3	2	12.1	12.1	12.1	64.308	594	594	0	23.588	8.4	8.4	8.6	8.6	8.4	4.9	682210000	139230000	131400000	130060000	73884000	100990000	106650000	134080000
tr|Q4Q595|Q4Q595_LEIMA	tr|Q4Q595|Q4Q595_LEIMA	1	1	1	tr|Q4Q595|Q4Q595_LEIMA Putative rab11B GTPase OS=Leishmania major OX=5664 GN=LMJF_32_1840 PE=4 SV=1	1	1	1	1	1	1	1	1	1	1	1	1	1	1	1	1	1	1	1	1	1	1	6.7	6.7	6.7	25.218	224	224	0	11.924	6.7	6.7	6.7	6.7	6.7	6.7	83543000	0	16097000	17049000	24773000	0	25624000	0
tr|Q4Q596|Q4Q596_LEIMA	tr|Q4Q596|Q4Q596_LEIMA	6	6	2	tr|Q4Q596|Q4Q596_LEIMA Superoxide dismutase OS=Leishmania major OX=5664 GN=SODB2 PE=3 SV=1	1	6	6	2	4	5	5	3	4	4	4	5	5	3	4	4	0	2	1	0	0	0	31.2	31.2	17.8	22.98	208	208	0	186.57	13.5	31.2	19.2	13.5	13.5	13.5	12737000000	2506600000	2401200000	3020700000	1179900000	1903600000	1725300000	2609100000
tr|Q4Q597|Q4Q597_LEIMA	tr|Q4Q597|Q4Q597_LEIMA	5	1	1	tr|Q4Q597|Q4Q597_LEIMA Superoxide dismutase OS=Leishmania major OX=5664 GN=SODB1 PE=3 SV=1	1	5	1	1	5	4	5	4	5	5	1	1	1	1	1	1	1	1	1	1	1	1	23.1	8.7	8.7	21.487	195	195	0	145.17	23.1	23.1	23.1	23.1	23.1	23.1	4766100000	782460000	1098000000	1208500000	412660000	644100000	620460000	0
tr|Q4Q599|Q4Q599_LEIMA	tr|Q4Q599|Q4Q599_LEIMA	1	1	1	tr|Q4Q599|Q4Q599_LEIMA Uncharacterized protein OS=Leishmania major OX=5664 GN=LMJF_32_1802 PE=4 SV=1	1	1	1	1	1	1	1	1	1	1	1	1	1	1	1	1	1	1	1	1	1	1	8.5	8.5	8.5	16.82	153	153	0	6.723	8.5	8.5	8.5	8.5	8.5	8.5	180960000	19478000	11911000	13767000	49232000	27408000	59161000	0
tr|Q4Q5A4|Q4Q5A4_LEIMA	tr|Q4Q5A4|Q4Q5A4_LEIMA	4	4	4	tr|Q4Q5A4|Q4Q5A4_LEIMA Uncharacterized protein OS=Leishmania major OX=5664 GN=LMJF_32_1760 PE=4 SV=1	1	4	4	4	2	2	4	2	2	2	2	2	4	2	2	2	2	2	4	2	2	2	13.3	13.3	13.3	53.511	498	498	0	25.38	4.6	6.2	13.3	6.2	6.2	6.2	213420000	26678000	37697000	84670000	34504000	27167000	2707700	0
tr|Q4Q5A5|Q4Q5A5_LEIMA	tr|Q4Q5A5|Q4Q5A5_LEIMA	5	5	5	tr|Q4Q5A5|Q4Q5A5_LEIMA Putative pumilio/PUF RNA binding protein 7 OS=Leishmania major OX=5664 GN=PUF7 PE=4 SV=1	1	5	5	5	0	0	0	4	4	3	0	0	0	4	4	3	0	0	0	4	4	3	10.4	10.4	10.4	85.205	780	780	0	95.724	0	0	0	8.8	7.9	6.4	175460000	0	0	0	14131000	73048000	88282000	0
tr|Q4Q5A7|Q4Q5A7_LEIMA	tr|Q4Q5A7|Q4Q5A7_LEIMA	4	4	4	tr|Q4Q5A7|Q4Q5A7_LEIMA Coatomer subunit epsilon OS=Leishmania major OX=5664 GN=LMJF_32_1730 PE=3 SV=1	1	4	4	4	4	4	3	1	3	1	4	4	3	1	3	1	4	4	3	1	3	1	15.2	15.2	15.2	35.004	323	323	0	32.758	15.2	15.2	12.7	2.5	12.1	2.5	278110000	67335000	60468000	76376000	9753400	52755000	11424000	62098000
tr|Q4Q5B3|Q4Q5B3_LEIMA	tr|Q4Q5B3|Q4Q5B3_LEIMA	1	1	1	tr|Q4Q5B3|Q4Q5B3_LEIMA Putative NAD+ synthase OS=Leishmania major OX=5664 GN=LMJF_32_1670 PE=4 SV=1	1	1	1	1	1	1	1	0	0	0	1	1	1	0	0	0	1	1	1	0	0	0	3.8	3.8	3.8	32.492	293	293	0.0070489	1.6014	3.8	3.8	3.8	0	0	0	19100000	4943500	4512700	9643900	0	0	0	0
tr|Q4Q5C3|Q4Q5C3_LEIMA	tr|Q4Q5C3|Q4Q5C3_LEIMA	6	6	6	tr|Q4Q5C3|Q4Q5C3_LEIMA Mannose-6-phosphate isomerase OS=Leishmania major OX=5664 GN=PMI PE=3 SV=1	1	6	6	6	2	4	5	0	0	1	2	4	5	0	0	1	2	4	5	0	0	1	23.8	23.8	23.8	46.365	421	421	0	258.7	2.9	17.3	23.8	0	0	6.4	875270000	2122200	369300000	449350000	0	0	54494000	0
tr|Q4Q5D1|Q4Q5D1_LEIMA	tr|Q4Q5D1|Q4Q5D1_LEIMA	8	8	8	tr|Q4Q5D1|Q4Q5D1_LEIMA Putative ATP-dependent zinc metallopeptidase OS=Leishmania major OX=5664 GN=LMJF_32_1500 PE=4 SV=1	1	8	8	8	4	4	6	3	4	3	4	4	6	3	4	3	4	4	6	3	4	3	22.1	22.1	22.1	78.08	718	718	0	42.518	13.6	9.6	14.2	7.2	11.3	9.2	301170000	92564000	39268000	82183000	21689000	44096000	21374000	66159000
tr|Q4Q5E6|Q4Q5E6_LEIMA	tr|Q4Q5E6|Q4Q5E6_LEIMA	2	2	2	tr|Q4Q5E6|Q4Q5E6_LEIMA Putative RNA guanylyltransferase OS=Leishmania major OX=5664 GN=LMJF_32_1360 PE=4 SV=1	1	2	2	2	1	0	0	1	1	2	1	0	0	1	1	2	1	0	0	1	1	2	4	4	4	75.921	692	692	0	4.5935	1.6	0	0	1.6	1.6	4	27346000	1638800	0	0	9708000	3431800	12567000	0
tr|Q4Q5F4|Q4Q5F4_LEIMA	tr|Q4Q5F4|Q4Q5F4_LEIMA	1	1	1	tr|Q4Q5F4|Q4Q5F4_LEIMA Putative RNA polymerase-like protein OS=Leishmania major OX=5664 GN=LMJF_32_1280 PE=4 SV=1	1	1	1	1	0	0	0	1	1	1	0	0	0	1	1	1	0	0	0	1	1	1	7.5	7.5	7.5	21.92	199	199	0	11.772	0	0	0	7.5	7.5	7.5	155060000	0	0	0	45691000	64334000	45033000	0
tr|Q4Q5F6|Q4Q5F6_LEIMA	tr|Q4Q5F6|Q4Q5F6_LEIMA	7	7	7	tr|Q4Q5F6|Q4Q5F6_LEIMA Uncharacterized protein OS=Leishmania major OX=5664 GN=LMJF_32_1260 PE=4 SV=1	1	7	7	7	5	6	7	1	0	0	5	6	7	1	0	0	5	6	7	1	0	0	18	18	18	53.751	478	478	0	30.265	15.3	16.1	18	1.7	0	0	380480000	144280000	71901000	161340000	2961300	0	0	144120000
tr|Q4Q5F9|Q4Q5F9_LEIMA	tr|Q4Q5F9|Q4Q5F9_LEIMA	2	2	2	tr|Q4Q5F9|Q4Q5F9_LEIMA Putative ADP-ribosylation factor GTPase activating protein 1 OS=Leishmania major OX=5664 GN=LMJF_32_1230 PE=4 SV=1	1	2	2	2	2	1	1	2	1	2	2	1	1	2	1	2	2	1	1	2	1	2	12.7	12.7	12.7	43.112	402	402	0	9.9494	12.7	6	6	12.7	6	12.7	101450000	22853000	3886800	7421200	25388000	6064700	35840000	21592000
tr|Q4Q5G2|Q4Q5G2_LEIMA	tr|Q4Q5G2|Q4Q5G2_LEIMA	3	3	3	tr|Q4Q5G2|Q4Q5G2_LEIMA Putative proteasome regulatory non-ATP-ase subunit OS=Leishmania major OX=5664 GN=LMJF_32_1200 PE=4 SV=1	1	3	3	3	2	2	2	2	3	1	2	2	2	2	3	1	2	2	2	2	3	1	10.6	10.6	10.6	31.157	274	274	0	28.637	10.2	10.2	10.2	10.2	10.6	6.2	562590000	40824000	107350000	54424000	140850000	104310000	114830000	0
tr|Q4Q5G7|Q4Q5G7_LEIMA	tr|Q4Q5G7|Q4Q5G7_LEIMA	3	3	3	tr|Q4Q5G7|Q4Q5G7_LEIMA Uncharacterized protein OS=Leishmania major OX=5664 GN=LMJF_32_1150 PE=4 SV=1	1	3	3	3	0	1	1	1	1	2	0	1	1	1	1	2	0	1	1	1	1	2	14.1	14.1	14.1	33.546	305	305	0	8.5242	0	4.3	4.3	6.6	6.6	9.8	237730000	0	0	1134900	75246000	82779000	78572000	0
tr|Q4Q5H2|Q4Q5H2_LEIMA	tr|Q4Q5H2|Q4Q5H2_LEIMA	1	1	1	tr|Q4Q5H2|Q4Q5H2_LEIMA Putative exportin 1 OS=Leishmania major OX=5664 GN=LMJF_32_1100 PE=4 SV=1	1	1	1	1	0	1	1	0	0	1	0	1	1	0	0	1	0	1	1	0	0	1	1.4	1.4	1.4	118.15	1037	1037	0	2.6043	0	1.4	1.4	0	0	1.4	25783000	0	7999100	8920000	0	0	8863700	0
tr|Q4Q5H3|Q4Q5H3_LEIMA	tr|Q4Q5H3|Q4Q5H3_LEIMA	2	2	2	tr|Q4Q5H3|Q4Q5H3_LEIMA Uncharacterized protein OS=Leishmania major OX=5664 GN=LMJF_32_1090 PE=4 SV=1	1	2	2	2	0	1	0	0	0	2	0	1	0	0	0	2	0	1	0	0	0	2	1.7	1.7	1.7	178.45	1628	1628	0	24.6	0	1.1	0	0	0	1.7	51575000	0	18318000	0	0	0	33257000	0
tr|Q4Q5H5|Q4Q5H5_LEIMA	tr|Q4Q5H5|Q4Q5H5_LEIMA	2	2	2	tr|Q4Q5H5|Q4Q5H5_LEIMA Putative small nuclear ribonucleoprotein OS=Leishmania major OX=5664 GN=LMJF_32_1070 PE=4 SV=1	1	2	2	2	0	2	1	1	0	1	0	2	1	1	0	1	0	2	1	1	0	1	34.6	34.6	34.6	8.76	81	81	0.0015015	2.0532	0	34.6	14.8	14.8	0	14.8	32328000	0	845460	9749600	6608500	0	15124000	0
tr|Q4Q5I2|Q4Q5I2_LEIMA	tr|Q4Q5I2|Q4Q5I2_LEIMA	11	11	11	tr|Q4Q5I2|Q4Q5I2_LEIMA Putative chaperonin containing t-complex protein OS=Leishmania major OX=5664 GN=LMJF_32_1000 PE=3 SV=1	1	11	11	11	6	5	4	8	8	8	6	5	4	8	8	8	6	5	4	8	8	8	35.3	35.3	35.3	59.274	538	538	0	223.25	20.8	19.9	13.6	30.9	21.9	24.2	2608200000	381840000	143210000	245720000	438780000	467620000	931050000	302540000
tr|Q4Q5I5|Q4Q5I5_LEIMA	tr|Q4Q5I5|Q4Q5I5_LEIMA	1	1	1	tr|Q4Q5I5|Q4Q5I5_LEIMA Calpain catalytic domain-containing protein OS=Leishmania major OX=5664 GN=LMJF_32_0970 PE=3 SV=1	1	1	1	1	0	1	0	0	0	0	0	1	0	0	0	0	0	1	0	0	0	0	1.4	1.4	1.4	199.68	1894	1894	0	4.4878	0	1.4	0	0	0	0	5414600	0	5414600	0	0	0	0	0
tr|Q4Q5I6|Q4Q5I6_LEIMA	tr|Q4Q5I6|Q4Q5I6_LEIMA	1	1	1	tr|Q4Q5I6|Q4Q5I6_LEIMA Putative ubiquitin-conjugating enzyme protein OS=Leishmania major OX=5664 GN=LMJF_32_0960 PE=3 SV=1	1	1	1	1	1	1	1	1	1	1	1	1	1	1	1	1	1	1	1	1	1	1	7	7	7	29.943	271	271	0	6.9966	7	7	7	7	7	7	149480000	36699000	20463000	24868000	21168000	18919000	27368000	0
tr|Q4Q5I7|Q4Q5I7_LEIMA	tr|Q4Q5I7|Q4Q5I7_LEIMA	13	13	13	tr|Q4Q5I7|Q4Q5I7_LEIMA Uncharacterized protein OS=Leishmania major OX=5664 GN=LMJF_32_0950 PE=4 SV=1	1	13	13	13	9	5	6	8	10	10	9	5	6	8	10	10	9	5	6	8	10	10	22.1	22.1	22.1	102.31	934	934	0	171.44	16.3	10.1	10.2	13.7	17.9	19.1	1806100000	269470000	98759000	164310000	287310000	367300000	618940000	193090000
tr|Q4Q5I9|Q4Q5I9_LEIMA	tr|Q4Q5I9|Q4Q5I9_LEIMA	3	3	3	tr|Q4Q5I9|Q4Q5I9_LEIMA GMC_OxRdtase_N domain-containing protein OS=Leishmania major OX=5664 GN=LMJF_32_0930 PE=4 SV=1	1	3	3	3	2	2	1	1	0	0	2	2	1	1	0	0	2	2	1	1	0	0	5	5	5	75.248	704	704	0	7.6375	4.8	5	2.6	2.6	0	0	40431000	23497000	10346000	6588200	0	0	0	0
tr|Q4Q5J1|Q4Q5J1_LEIMA	tr|Q4Q5J1|Q4Q5J1_LEIMA	3	3	3	tr|Q4Q5J1|Q4Q5J1_LEIMA Protein phosphatase methylesterase 1 OS=Leishmania major OX=5664 GN=LMJF_32_0910 PE=3 SV=1	1	3	3	3	3	3	2	2	2	2	3	3	2	2	2	2	3	3	2	2	2	2	10	10	10	30.946	280	280	0	73.728	10	10	6.4	6.4	6.4	6.4	79217000	15972000	25020000	13502000	4840600	10337000	9546200	13457000
tr|Q4Q5J4|Q4Q5J4_LEIMA	tr|Q4Q5J4|Q4Q5J4_LEIMA	8	8	8	tr|Q4Q5J4|Q4Q5J4_LEIMA 60S ribosomal protein L18a OS=Leishmania major OX=5664 GN=LMJF_32_0880 PE=2 SV=1	1	8	8	8	4	4	4	7	5	7	4	4	4	7	5	7	4	4	4	7	5	7	42.5	42.5	42.5	20.807	179	179	0	272.73	31.8	31.8	31.8	42.5	41.9	42.5	14720000000	665100000	929680000	743240000	3789000000	4082900000	4510600000	764500000
tr|Q4Q5J5|Q4Q5J5_LEIMA	tr|Q4Q5J5|Q4Q5J5_LEIMA	3	3	3	tr|Q4Q5J5|Q4Q5J5_LEIMA Putative phenylalanyl-tRNA synthetase alpha chain OS=Leishmania major OX=5664 GN=LMJF_32_0870 PE=4 SV=1	1	3	3	3	2	2	1	3	3	2	2	2	1	3	3	2	2	2	1	3	3	2	12.4	12.4	12.4	56.451	499	499	0	28.805	7.2	7.2	2.4	12.4	12.4	7.6	518580000	59491000	56791000	15906000	276590000	72717000	37091000	82478000
tr|Q4Q5J7|Q4Q5J7_LEIMA	tr|Q4Q5J7|Q4Q5J7_LEIMA	2	2	2	tr|Q4Q5J7|Q4Q5J7_LEIMA RRM domain-containing protein OS=Leishmania major OX=5664 GN=LMJF_32_0850 PE=4 SV=1	1	2	2	2	1	0	0	1	2	2	1	0	0	1	2	2	1	0	0	1	2	2	3.9	3.9	3.9	82.288	763	763	0	6.5092	2.5	0	0	2.5	3.9	3.9	156420000	33842000	0	0	23525000	10189000	88864000	0
tr|Q4Q5J8|Q4Q5J8_LEIMA	tr|Q4Q5J8|Q4Q5J8_LEIMA	8	8	8	tr|Q4Q5J8|Q4Q5J8_LEIMA RRM_8 domain-containing protein OS=Leishmania major OX=5664 GN=LMJF_32_0840 PE=4 SV=1	1	8	8	8	6	5	5	6	7	7	6	5	5	6	7	7	6	5	5	6	7	7	24.6	24.6	24.6	57.408	525	525	0	77.823	24.6	18.3	16	21.9	21.9	21.9	3662200000	608060000	412290000	347770000	819630000	945990000	528420000	477860000
tr|Q4Q5J9|Q4Q5J9_LEIMA	tr|Q4Q5J9|Q4Q5J9_LEIMA	1	1	1	tr|Q4Q5J9|Q4Q5J9_LEIMA Uncharacterized protein OS=Leishmania major OX=5664 GN=LMJF_32_0830 PE=4 SV=1	1	1	1	1	1	1	1	0	0	0	1	1	1	0	0	0	1	1	1	0	0	0	3.4	3.4	3.4	51.162	466	466	0	10.915	3.4	3.4	3.4	0	0	0	115360000	38811000	45141000	31404000	0	0	0	0
tr|Q4Q5K7|Q4Q5K7_LEIMA	tr|Q4Q5K7|Q4Q5K7_LEIMA	11	11	11	tr|Q4Q5K7|Q4Q5K7_LEIMA Putative RNA binding protein OS=Leishmania major OX=5664 GN=LMJF_32_0750 PE=4 SV=1	1	11	11	11	5	4	5	8	10	9	5	4	5	8	10	9	5	4	5	8	10	9	57	57	57	25.183	235	235	0	323.31	25.1	19.6	26	48.5	48.9	51.1	17490000000	751550000	756300000	1174400000	4649500000	5228600000	4930100000	986440000
tr|Q4Q5M0|Q4Q5M0_LEIMA	tr|Q4Q5M0|Q4Q5M0_LEIMA	8	8	8	tr|Q4Q5M0|Q4Q5M0_LEIMA AMMECR1 domain-containing protein OS=Leishmania major OX=5664 GN=LMJF_32_0630 PE=4 SV=1	1	8	8	8	5	7	8	3	4	4	5	7	8	3	4	4	5	7	8	3	4	4	53.2	53.2	53.2	20.841	186	186	0	188.69	39.2	46.8	53.2	19.9	39.2	31.2	2468300000	451450000	591160000	603640000	222530000	272130000	327370000	546710000
tr|Q4Q5M6|Q4Q5M6_LEIMA	tr|Q4Q5M6|Q4Q5M6_LEIMA	2	2	2	tr|Q4Q5M6|Q4Q5M6_LEIMA Putative RNA helicase OS=Leishmania major OX=5664 GN=LMJF_32_0570 PE=4 SV=1	1	2	2	2	0	0	0	1	0	1	0	0	0	1	0	1	0	0	0	1	0	1	3.6	3.6	3.6	64.183	580	580	0.0070389	1.5963	0	0	0	2.1	0	1.6	0	0	0	0	0	0	0	0
tr|Q4Q5N1|Q4Q5N1_LEIMA	tr|Q4Q5N1|Q4Q5N1_LEIMA	2	2	2	tr|Q4Q5N1|Q4Q5N1_LEIMA Profilin OS=Leishmania major OX=5664 GN=LMJF_32_0520 PE=3 SV=1	1	2	2	2	1	1	1	1	0	0	1	1	1	1	0	0	1	1	1	1	0	0	40	40	40	16.149	150	150	0	10.053	12	28	12	12	0	0	87494000	0	45952000	16980000	24562000	0	0	0
tr|Q4Q5N9|Q4Q5N9_LEIMA	tr|Q4Q5N9|Q4Q5N9_LEIMA	3	3	3	tr|Q4Q5N9|Q4Q5N9_LEIMA Putative prostaglandin f synthase OS=Leishmania major OX=5664 GN=LMJF_32_0460 PE=4 SV=1	1	3	3	3	2	1	1	1	1	3	2	1	1	1	1	3	2	1	1	1	1	3	18.6	18.6	18.6	31.834	279	279	0	7.6114	12.2	5.4	5.4	5.4	5.4	18.6	181170000	18695000	23574000	19725000	27628000	22533000	69011000	0
tr|Q4Q5P0|Q4Q5P0_LEIMA;tr|Q4QDL5|Q4QDL5_LEIMA	tr|Q4Q5P0|Q4Q5P0_LEIMA;tr|Q4QDL5|Q4QDL5_LEIMA	8;8	8;8	8;8	tr|Q4Q5P0|Q4Q5P0_LEIMA 40S ribosomal protein S2 OS=Leishmania major OX=5664 GN=LMJF_32_0450 PE=3 SV=1;tr|Q4QDL5|Q4QDL5_LEIMA 40S ribosomal protein S2 OS=Leishmania major OX=5664 GN=LMJF_19_0060 PE=3 SV=1	2	8	8	8	2	3	3	7	8	5	2	3	3	7	8	5	2	3	3	7	8	5	34.8	34.8	34.8	28.658	264	264;265	0	323.31	11.4	11.4	11.4	33.7	34.8	15.5	5407400000	242870000	244740000	147100000	1093600000	1855700000	1823300000	353000000
tr|Q4QAX6|Q4QAX6_LEIMA;tr|Q4Q5P2|Q4Q5P2_LEIMA	tr|Q4QAX6|Q4QAX6_LEIMA;tr|Q4Q5P2|Q4Q5P2_LEIMA	4;4	4;4	4;4	tr|Q4QAX6|Q4QAX6_LEIMA Putative 60S ribosomal protein L17 OS=Leishmania major OX=5664 GN=LMJF_24_0040 PE=3 SV=1;tr|Q4Q5P2|Q4Q5P2_LEIMA Putative 60S ribosomal protein L17 OS=Leishmania major OX=5664 GN=LMJF_32_0430 PE=3 SV=1	2	4	4	4	2	3	1	4	4	4	2	3	1	4	4	4	2	3	1	4	4	4	26.5	26.5	26.5	19.083	166	166;166	0	323.31	19.9	25.9	10.8	26.5	26.5	26.5	7510600000	138530000	164530000	101820000	2236900000	2225400000	2643400000	447240000
tr|Q4Q5P5|Q4Q5P5_LEIMA	tr|Q4Q5P5|Q4Q5P5_LEIMA	13	13	13	tr|Q4Q5P5|Q4Q5P5_LEIMA Putative ATP-dependent RNA helicase OS=Leishmania major OX=5664 GN=LMJF_32_0400 PE=3 SV=2	1	13	13	13	12	13	9	11	11	10	12	13	9	11	11	10	12	13	9	11	11	10	31.7	31.7	31.7	67.008	615	615	0	323.31	29.6	31.7	22	29.6	27.8	27.8	13204000000	1549600000	1784600000	1645200000	2693100000	2846400000	2685500000	1534100000
tr|Q4Q5P6|Q4Q5P6_LEIMA	tr|Q4Q5P6|Q4Q5P6_LEIMA	4	4	4	tr|Q4Q5P6|Q4Q5P6_LEIMA Putative 26S proteasome regulatory subunit OS=Leishmania major OX=5664 GN=LMJF_32_0390 PE=4 SV=1	1	4	4	4	4	4	3	3	4	3	4	4	3	3	4	3	4	4	3	3	4	3	19.8	19.8	19.8	40.096	359	359	0	185.38	19.8	19.8	15	13.9	19.8	15	1032900000	138610000	339440000	137910000	95382000	176340000	145190000	143640000
tr|Q4Q5P9|Q4Q5P9_LEIMA	tr|Q4Q5P9|Q4Q5P9_LEIMA	4	4	4	tr|Q4Q5P9|Q4Q5P9_LEIMA Uncharacterized protein OS=Leishmania major OX=5664 GN=LMJF_32_0360 PE=4 SV=1	1	4	4	4	4	3	3	0	0	1	4	3	3	0	0	1	4	3	3	0	0	1	15	15	15	37.921	366	366	0	33.287	15	12.6	15	0	0	8.2	1038900000	382670000	245170000	347510000	0	0	63525000	325660000
tr|Q4Q5Q0|Q4Q5Q0_LEIMA	tr|Q4Q5Q0|Q4Q5Q0_LEIMA	4	4	4	tr|Q4Q5Q0|Q4Q5Q0_LEIMA Uncharacterized protein OS=Leishmania major OX=5664 GN=LMJF_32_0350 PE=4 SV=1	1	4	4	4	2	4	4	3	3	4	2	4	4	3	3	4	2	4	4	3	3	4	11.3	11.3	11.3	51.496	470	470	0	257.47	8.1	11.3	11.3	8.7	8.7	11.3	1204800000	155780000	281250000	275150000	119810000	123160000	249700000	234850000
tr|Q4Q5Q4|Q4Q5Q4_LEIMA	tr|Q4Q5Q4|Q4Q5Q4_LEIMA	5	5	5	tr|Q4Q5Q4|Q4Q5Q4_LEIMA Uncharacterized protein OS=Leishmania major OX=5664 GN=LMJF_32_0310 PE=4 SV=1	1	5	5	5	2	3	2	2	2	2	2	3	2	2	2	2	2	3	2	2	2	2	6	6	6	181.25	1655	1655	0	16.642	2.1	4.4	2	2.1	3	1.8	125400000	15306000	35582000	9282900	10971000	41017000	13246000	26826000
tr|Q4Q5R0|Q4Q5R0_LEIMA	tr|Q4Q5R0|Q4Q5R0_LEIMA	1	1	1	tr|Q4Q5R0|Q4Q5R0_LEIMA Protein kinase domain-containing protein OS=Leishmania major OX=5664 GN=LMJF_32_0250 PE=4 SV=1	1	1	1	1	0	0	0	0	0	1	0	0	0	0	0	1	0	0	0	0	0	1	0.9	0.9	0.9	195.29	1786	1786	0	9.8149	0	0	0	0	0	0.9	9905500	0	0	0	0	0	9905500	0
tr|Q4Q5R2|Q4Q5R2_LEIMA	tr|Q4Q5R2|Q4Q5R2_LEIMA	3	3	3	tr|Q4Q5R2|Q4Q5R2_LEIMA Dynein light chain OS=Leishmania major OX=5664 GN=LMJF_32_0230 PE=3 SV=1	1	3	3	3	2	2	1	1	1	1	2	2	1	1	1	1	2	2	1	1	1	1	49.5	49.5	49.5	10.601	91	91	0	20.133	37.4	25.3	13.2	13.2	13.2	13.2	291170000	61963000	89682000	25048000	62234000	19884000	32359000	58179000
tr|Q4Q5R4|Q4Q5R4_LEIMA	tr|Q4Q5R4|Q4Q5R4_LEIMA	2	2	2	tr|Q4Q5R4|Q4Q5R4_LEIMA Rtt106 domain-containing protein OS=Leishmania major OX=5664 GN=LMJF_32_0210 PE=4 SV=1	1	2	2	2	2	1	1	2	1	2	2	1	1	2	1	2	2	1	1	2	1	2	4.2	4.2	4.2	60.56	544	544	0	3.5617	4.2	2	2	4.2	2.2	4.2	100870000	20788000	17630000	14237000	21327000	2482200	24409000	18678000
tr|Q4Q5R6|Q4Q5R6_LEIMA	tr|Q4Q5R6|Q4Q5R6_LEIMA	1	1	1	tr|Q4Q5R6|Q4Q5R6_LEIMA Uncharacterized protein OS=Leishmania major OX=5664 GN=LMJF_32_0190 PE=4 SV=1	1	1	1	1	1	1	1	1	1	1	1	1	1	1	1	1	1	1	1	1	1	1	1.2	1.2	1.2	81.521	768	768	0	3.2723	1.2	1.2	1.2	1.2	1.2	1.2	25663000	4801400	2038600	3343600	0	7472100	8007700	0
tr|Q4Q5R8|Q4Q5R8_LEIMA	tr|Q4Q5R8|Q4Q5R8_LEIMA	2	2	2	tr|Q4Q5R8|Q4Q5R8_LEIMA Putative U2 small nuclear ribonucleoprotein 40K OS=Leishmania major OX=5664 GN=LMJF_32_0170 PE=4 SV=1	1	2	2	2	0	0	0	1	1	1	0	0	0	1	1	1	0	0	0	1	1	1	14.3	14.3	14.3	34.647	308	308	0	3.9536	0	0	0	6.5	6.5	7.8	29089000	0	0	0	13700000	10726000	4663200	0
tr|Q4Q5S2|Q4Q5S2_LEIMA	tr|Q4Q5S2|Q4Q5S2_LEIMA	2	2	2	tr|Q4Q5S2|Q4Q5S2_LEIMA Uncharacterized protein OS=Leishmania major OX=5664 GN=LMJF_32_0140 PE=4 SV=1	1	2	2	2	1	1	1	1	1	2	1	1	1	1	1	2	1	1	1	1	1	2	3	3	3	111.33	1042	1042	0	90.223	1.7	1.7	1.7	1.7	1.7	3	174650000	22678000	22543000	34643000	32489000	34441000	27860000	0
tr|Q4Q5S3|Q4Q5S3_LEIMA	tr|Q4Q5S3|Q4Q5S3_LEIMA	4	4	4	tr|Q4Q5S3|Q4Q5S3_LEIMA Uncharacterized protein OS=Leishmania major OX=5664 GN=LMJF_32_0130 PE=4 SV=1	1	4	4	4	2	3	2	1	1	0	2	3	2	1	1	0	2	3	2	1	1	0	31	31	31	26.624	239	239	0	22.128	13.8	20.9	13.8	10	6.3	0	51722000	12073000	17207000	9005200	3793100	9643600	0	12073000
tr|Q4Q5S8|Q4Q5S8_LEIMA	tr|Q4Q5S8|Q4Q5S8_LEIMA	2	2	2	tr|Q4Q5S8|Q4Q5S8_LEIMA Glycylpeptide N-tetradecanoyltransferase OS=Leishmania major OX=5664 GN=NMT PE=1 SV=1	1	2	2	2	2	1	2	2	2	2	2	1	2	2	2	2	2	1	2	2	2	2	9.3	9.3	9.3	48.514	421	421	0	13.685	9.3	3.1	9.3	9.3	9.3	9.3	297370000	27032000	20184000	42259000	74327000	72014000	61556000	41534000
tr|Q4Q5T1|Q4Q5T1_LEIMA	tr|Q4Q5T1|Q4Q5T1_LEIMA	3	3	3	tr|Q4Q5T1|Q4Q5T1_LEIMA WD_REPEATS_REGION domain-containing protein OS=Leishmania major OX=5664 GN=LMJF_32_0050 PE=3 SV=1	1	3	3	3	1	1	1	1	1	1	1	1	1	1	1	1	1	1	1	1	1	1	13.8	13.8	13.8	36.338	333	333	0	7.3686	5.7	3.3	3.3	5.7	3.3	4.8	252250000	18814000	61282000	56567000	25142000	90445000	0	0
tr|Q4Q5T4|Q4Q5T4_LEIMA	tr|Q4Q5T4|Q4Q5T4_LEIMA	4	4	4	tr|Q4Q5T4|Q4Q5T4_LEIMA Uncharacterized protein OS=Leishmania major OX=5664 GN=LMJF_32_0020 PE=4 SV=1	1	4	4	4	1	1	2	2	3	4	1	1	2	2	3	4	1	1	2	2	3	4	9.4	9.4	9.4	55.176	479	479	0	83.654	4.4	4.4	7.1	7.1	9.4	9.4	414270000	12142000	7378900	43964000	101330000	138520000	110940000	0
tr|Q4Q5T5|Q4Q5T5_LEIMA	tr|Q4Q5T5|Q4Q5T5_LEIMA	1	1	1	tr|Q4Q5T5|Q4Q5T5_LEIMA Uncharacterized protein OS=Leishmania major OX=5664 GN=LMJF_32_0010 PE=4 SV=1	1	1	1	1	0	1	1	0	0	1	0	1	1	0	0	1	0	1	1	0	0	1	9	9	9	15.989	134	134	0	2.803	0	9	9	0	0	9	398090000	0	155880000	143740000	0	0	98466000	0
tr|Q4Q5T8|Q4Q5T8_LEIMA	tr|Q4Q5T8|Q4Q5T8_LEIMA	1	1	1	tr|Q4Q5T8|Q4Q5T8_LEIMA Uncharacterized protein OS=Leishmania major OX=5664 GN=LMJF_31_3170 PE=4 SV=1	1	1	1	1	0	1	0	0	0	0	0	1	0	0	0	0	0	1	0	0	0	0	1.9	1.9	1.9	70.229	635	635	0	3.779	0	1.9	0	0	0	0	91751000	0	91751000	0	0	0	0	0
tr|Q4Q5T9|Q4Q5T9_LEIMA	tr|Q4Q5T9|Q4Q5T9_LEIMA	8	8	8	tr|Q4Q5T9|Q4Q5T9_LEIMA Uncharacterized protein OS=Leishmania major OX=5664 GN=LMJF_31_3160 PE=3 SV=1	1	8	8	8	5	7	7	5	4	2	5	7	7	5	4	2	5	7	7	5	4	2	21.4	21.4	21.4	48.397	429	429	0	136.51	18.6	17.9	17.9	17.2	12.4	6.8	540270000	86709000	144730000	186080000	72318000	33470000	16957000	111470000
tr|Q4Q5U1|Q4Q5U1_LEIMA	tr|Q4Q5U1|Q4Q5U1_LEIMA	2	2	2	tr|Q4Q5U1|Q4Q5U1_LEIMA Putative dynein-associated protein OS=Leishmania major OX=5664 GN=LMJF_31_3145 PE=4 SV=1	1	2	2	2	0	1	1	0	1	0	0	1	1	0	1	0	0	1	1	0	1	0	16.8	16.8	16.8	13.33	119	119	0	6.9284	0	6.7	6.7	0	10.1	0	33083000	0	12260000	10416000	0	10406000	0	0
tr|Q4Q5U3|Q4Q5U3_LEIMA	tr|Q4Q5U3|Q4Q5U3_LEIMA	11	11	11	tr|Q4Q5U3|Q4Q5U3_LEIMA Methylcrotonoyl-coa carboxylase biotinylated subunitprotein-like protein OS=Leishmania major OX=5664 GN=LMJF_31_3130 PE=4 SV=1	1	11	11	11	10	6	7	8	5	6	10	6	7	8	5	6	10	6	7	8	5	6	25.2	25.2	25.2	75.912	687	687	0	64.634	21	12.4	19.2	16.4	11.6	13.1	2015000000	621460000	239140000	523940000	263920000	154730000	211850000	449070000
tr|Q4Q5U5|Q4Q5U5_LEIMA	tr|Q4Q5U5|Q4Q5U5_LEIMA	2	2	2	tr|Q4Q5U5|Q4Q5U5_LEIMA Uncharacterized protein OS=Leishmania major OX=5664 GN=LMJF_31_3110 PE=4 SV=1	1	2	2	2	2	2	2	0	0	0	2	2	2	0	0	0	2	2	2	0	0	0	1.8	1.8	1.8	95.922	846	846	0	6.8208	1.8	1.8	1.8	0	0	0	66899000	19564000	18796000	28539000	0	0	0	20041000
tr|Q4Q5U8|Q4Q5U8_LEIMA	tr|Q4Q5U8|Q4Q5U8_LEIMA	2	2	2	tr|Q4Q5U8|Q4Q5U8_LEIMA Phosphoglycan beta 1,3 galactosyltransferase 5 OS=Leishmania major OX=5664 GN=SCG5 PE=3 SV=1	1	2	2	2	2	1	1	0	1	1	2	1	1	0	1	1	2	1	1	0	1	1	3.5	3.5	3.5	123.7	1130	1130	0	4.3837	3.5	1.5	1.5	0	1.5	1.5	214290000	47487000	42331000	44220000	0	40753000	39499000	49000000
tr|Q4Q5V2|Q4Q5V2_LEIMA	tr|Q4Q5V2|Q4Q5V2_LEIMA	1	1	1	tr|Q4Q5V2|Q4Q5V2_LEIMA Uncharacterized protein OS=Leishmania major OX=5664 GN=LMJF_31_3050 PE=4 SV=1	1	1	1	1	0	0	1	0	0	0	0	0	1	0	0	0	0	0	1	0	0	0	8.6	8.6	8.6	18.795	174	174	0.0038685	1.7924	0	0	8.6	0	0	0	0	0	0	0	0	0	0	0
tr|Q4Q5W1|Q4Q5W1_LEIMA	tr|Q4Q5W1|Q4Q5W1_LEIMA	14	14	14	tr|Q4Q5W1|Q4Q5W1_LEIMA Putative acetyl-CoA carboxylase OS=Leishmania major OX=5664 GN=LMJF_31_2970 PE=4 SV=1	1	14	14	14	4	4	6	11	11	11	4	4	6	11	11	11	4	4	6	11	11	11	10.1	10.1	10.1	241.13	2168	2168	0	135.79	2.5	3.4	4.6	7.1	7.9	8.2	1148000000	28008000	56522000	111820000	298330000	335110000	318210000	73197000
tr|Q4Q5W2|Q4Q5W2_LEIMA	tr|Q4Q5W2|Q4Q5W2_LEIMA	4	4	4	tr|Q4Q5W2|Q4Q5W2_LEIMA Putative serine/threonine-protein kinase OS=Leishmania major OX=5664 GN=LMJF_31_2960 PE=3 SV=1	1	4	4	4	4	2	2	1	3	2	4	2	2	1	3	2	4	2	2	1	3	2	13.2	13.2	13.2	49.839	441	441	0	18.049	13.2	7.3	7.3	2.3	10.4	5.4	784130000	209910000	130020000	185380000	67301000	102660000	88851000	164740000
tr|Q4Q5W5|Q4Q5W5_LEIMA	tr|Q4Q5W5|Q4Q5W5_LEIMA	1	1	1	tr|Q4Q5W5|Q4Q5W5_LEIMA Uncharacterized protein OS=Leishmania major OX=5664 GN=LMJF_31_2930 PE=4 SV=1	1	1	1	1	1	1	1	0	1	0	1	1	1	0	1	0	1	1	1	0	1	0	6.5	6.5	6.5	31.782	294	294	0	3.4856	6.5	6.5	6.5	0	6.5	0	12540000	3604800	0	3617900	0	5316900	0	0
tr|Q4Q5W9|Q4Q5W9_LEIMA	tr|Q4Q5W9|Q4Q5W9_LEIMA	1	1	1	tr|Q4Q5W9|Q4Q5W9_LEIMA Putative nucleoporin (NUP54/57) OS=Leishmania major OX=5664 GN=LMJF_31_2900 PE=4 SV=1	1	1	1	1	0	0	0	1	1	1	0	0	0	1	1	1	0	0	0	1	1	1	3.8	3.8	3.8	49.322	474	474	0	13.513	0	0	0	3.8	3.8	3.8	125820000	0	0	0	61341000	52304000	12176000	0
tr|Q4Q5X1|Q4Q5X1_LEIMA	tr|Q4Q5X1|Q4Q5X1_LEIMA	10	10	10	tr|Q4Q5X1|Q4Q5X1_LEIMA Putative aldehyde reductase OS=Leishmania major OX=5664 GN=LMJF_31_2880 PE=4 SV=1	1	10	10	10	10	8	7	4	3	3	10	8	7	4	3	3	10	8	7	4	3	3	53.8	53.8	53.8	31.621	286	286	0	122.49	53.8	49.7	44.1	22.7	16.8	16.8	900810000	305540000	274360000	179070000	66520000	39057000	36270000	254860000
tr|Q4Q5Y0|Q4Q5Y0_LEIMA	tr|Q4Q5Y0|Q4Q5Y0_LEIMA	6	6	6	tr|Q4Q5Y0|Q4Q5Y0_LEIMA Putative ADP-ribosylation factor OS=Leishmania major OX=5664 GN=LMJF_31_2790 PE=3 SV=1	1	6	6	6	5	4	5	5	5	4	5	4	5	5	5	4	5	4	5	5	5	4	44.4	44.4	44.4	20.189	178	178	0	116.03	40.4	39.3	44.4	40.4	40.4	30.9	2465600000	305910000	518540000	541930000	341970000	369950000	387340000	460400000
tr|Q4Q5Y6|Q4Q5Y6_LEIMA	tr|Q4Q5Y6|Q4Q5Y6_LEIMA	1	1	1	tr|Q4Q5Y6|Q4Q5Y6_LEIMA Uncharacterized protein OS=Leishmania major OX=5664 GN=LMJF_31_2740 PE=4 SV=1	1	1	1	1	1	0	0	1	1	1	1	0	0	1	1	1	1	0	0	1	1	1	6.2	6.2	6.2	51.435	467	467	0	15.645	6.2	0	0	6.2	6.2	6.2	358900000	87838000	0	0	139030000	132030000	0	0
tr|Q4Q5Z2|Q4Q5Z2_LEIMA	tr|Q4Q5Z2|Q4Q5Z2_LEIMA	1	1	1	tr|Q4Q5Z2|Q4Q5Z2_LEIMA Uncharacterized protein OS=Leishmania major OX=5664 GN=LMJF_31_2690 PE=4 SV=1	1	1	1	1	0	1	0	0	0	0	0	1	0	0	0	0	0	1	0	0	0	0	0.8	0.8	0.8	143.46	1316	1316	0.0015393	2.2431	0	0.8	0	0	0	0	0	0	0	0	0	0	0	0
tr|Q4Q5Z6|Q4Q5Z6_LEIMA	tr|Q4Q5Z6|Q4Q5Z6_LEIMA	2	2	2	tr|Q4Q5Z6|Q4Q5Z6_LEIMA Acetoin dehydrogenase e3 component-like protein OS=Leishmania major OX=5664 GN=LMJF_31_2650 PE=4 SV=1	1	2	2	2	1	1	1	1	0	0	1	1	1	1	0	0	1	1	1	1	0	0	5.9	5.9	5.9	60.84	557	557	0	5.0955	2.9	3.1	3.1	3.1	0	0	57338000	40059000	3676000	11187000	2415500	0	0	0
tr|Q4Q5Z7|Q4Q5Z7_LEIMA	tr|Q4Q5Z7|Q4Q5Z7_LEIMA	3	3	3	tr|Q4Q5Z7|Q4Q5Z7_LEIMA 2-oxoglutarate dehydrogenase, e3 component,lipoamidedehydrogenase-like protein OS=Leishmania major OX=5664 GN=LMJF_31_2640 PE=4 SV=1	1	3	3	3	2	1	3	2	2	2	2	1	3	2	2	2	2	1	3	2	2	2	9.2	9.2	9.2	66.803	622	622	0	25.756	6.1	2.6	9.2	5.6	5.6	5.6	692740000	74361000	63181000	126280000	128710000	155690000	144520000	118760000
tr|Q4Q600|Q4Q600_LEIMA	tr|Q4Q600|Q4Q600_LEIMA	3	3	3	tr|Q4Q600|Q4Q600_LEIMA DNA-directed RNA polymerase subunit OS=Leishmania major OX=5664 GN=RPOIILS PE=3 SV=1	1	3	3	3	2	1	2	2	2	2	2	1	2	2	2	2	2	1	2	2	2	2	2.9	2.9	2.9	184.71	1662	1662	0	5.8392	1.7	0.5	1.7	1.7	1.7	1.7	115290000	19469000	7835600	6600700	19532000	39376000	22479000	0
tr|Q4Q601|Q4Q601_LEIMA	tr|Q4Q601|Q4Q601_LEIMA	3	3	3	tr|Q4Q601|Q4Q601_LEIMA Calreticulin OS=Leishmania major OX=5664 GN=LMJF_31_2600 PE=3 SV=1	1	3	3	3	3	3	2	1	2	2	3	3	2	1	2	2	3	3	2	1	2	2	7.5	7.5	7.5	45.092	400	400	0	58.186	7.5	7.5	5.5	5.5	7.5	7.5	748630000	182500000	156870000	111360000	104380000	120130000	73391000	165290000
tr|Q4Q602|Q4Q602_LEIMA	tr|Q4Q602|Q4Q602_LEIMA	3	3	3	tr|Q4Q602|Q4Q602_LEIMA Uncharacterized protein OS=Leishmania major OX=5664 GN=LMJF_31_2590 PE=4 SV=1	1	3	3	3	3	3	1	2	1	1	3	3	1	2	1	1	3	3	1	2	1	1	4.7	4.7	4.7	103.66	929	929	0	8.3842	4.7	4.7	1.2	3	1.2	1.8	95067000	29133000	18634000	21813000	11407000	11115000	2964700	25365000
tr|Q4Q624|Q4Q624_LEIMA	tr|Q4Q624|Q4Q624_LEIMA	1	1	1	tr|Q4Q624|Q4Q624_LEIMA WD_REPEATS_REGION domain-containing protein OS=Leishmania major OX=5664 GN=LMJF_31_2370 PE=4 SV=1	1	1	1	1	0	0	0	1	1	0	0	0	0	1	1	0	0	0	0	1	1	0	2.5	2.5	2.5	56.383	521	521	0	2.3846	0	0	0	2.5	2.5	0	84194000	0	0	0	46284000	37910000	0	0
tr|Q4Q625|Q4Q625_LEIMA	tr|Q4Q625|Q4Q625_LEIMA	1	1	1	tr|Q4Q625|Q4Q625_LEIMA Uncharacterized protein OS=Leishmania major OX=5664 GN=LMJF_31_2360 PE=4 SV=1	1	1	1	1	1	0	0	1	1	1	1	0	0	1	1	1	1	0	0	1	1	1	4.5	4.5	4.5	58.405	539	539	0	36.684	4.5	0	0	4.5	4.5	4.5	53499000	9985900	0	0	15529000	16476000	11508000	0
tr|Q4Q626|Q4Q626_LEIMA	tr|Q4Q626|Q4Q626_LEIMA	2	2	2	tr|Q4Q626|Q4Q626_LEIMA Symplekin_C domain-containing protein OS=Leishmania major OX=5664 GN=LMJF_31_2350 PE=4 SV=1	1	2	2	2	1	1	0	1	2	1	1	1	0	1	2	1	1	1	0	1	2	1	1.8	1.8	1.8	170.19	1556	1556	0	38.873	0.8	0.8	0	1	1.8	1	35067000	0	0	0	1472400	31947000	1647600	0
tr|Q4Q627|Q4Q627_LEIMA	tr|Q4Q627|Q4Q627_LEIMA	2	2	2	tr|Q4Q627|Q4Q627_LEIMA Putative p-nitrophenylphosphatase OS=Leishmania major OX=5664 GN=LMJF_31_2340 PE=4 SV=1	1	2	2	2	1	2	1	0	0	0	1	2	1	0	0	0	1	2	1	0	0	0	10.1	10.1	10.1	47.258	446	446	0	60.482	5.2	10.1	5.2	0	0	0	90277000	26912000	49790000	13575000	0	0	0	0
tr|Q4Q628|Q4Q628_LEIMA	tr|Q4Q628|Q4Q628_LEIMA	9	9	5	tr|Q4Q628|Q4Q628_LEIMA Putative 3,2-trans-enoyl-CoA isomerase mitochondrial OS=Leishmania major OX=5664 GN=LMJF_31_2330 PE=3 SV=1	1	9	9	5	9	7	8	4	5	5	9	7	8	4	5	5	5	4	4	2	2	2	43.6	43.6	28.4	39.345	349	349	0	323.31	43.6	35.8	41.5	19.5	22.6	22.6	17274000000	4393700000	4081800000	6124500000	800670000	1255400000	617620000	4281800000
tr|Q4Q632|Q4Q632_LEIMA	tr|Q4Q632|Q4Q632_LEIMA	2	2	2	tr|Q4Q632|Q4Q632_LEIMA Phosphatidylethanolamine N-methyltransferase OS=Leishmania major OX=5664 GN=LMJF_31_2290 PE=3 SV=1	1	2	2	2	2	1	1	0	1	1	2	1	1	0	1	1	2	1	1	0	1	1	16.9	16.9	16.9	23.923	225	225	0	2.7683	16.9	9.3	9.3	0	9.3	9.3	226230000	194660000	6333000	6192200	0	10915000	8123400	194660000
tr|Q4Q634|Q4Q634_LEIMA	tr|Q4Q634|Q4Q634_LEIMA	2	2	2	tr|Q4Q634|Q4Q634_LEIMA Uncharacterized protein OS=Leishmania major OX=5664 GN=LMJF_31_2270 PE=4 SV=1	1	2	2	2	0	0	1	1	2	1	0	0	1	1	2	1	0	0	1	1	2	1	6.9	6.9	6.9	48.773	462	462	0	10.037	0	0	5	5	6.9	1.9	175990000	0	0	2558900	5929700	75549000	91955000	0
tr|Q4Q636|Q4Q636_LEIMA	tr|Q4Q636|Q4Q636_LEIMA	8	4	4	tr|Q4Q636|Q4Q636_LEIMA Putative 3,2-trans-enoyl-CoA isomerase,mitochondrial OS=Leishmania major OX=5664 GN=LMJF_31_2250 PE=3 SV=1	1	8	4	4	8	6	7	3	6	6	4	3	3	1	3	3	4	3	3	1	3	3	27.4	13.4	13.4	42.876	380	380	0	79.417	27.4	22.1	27.4	11.1	22.1	22.1	427370000	87164000	65749000	137840000	27142000	61718000	47750000	60084000
tr|Q4Q644|Q4Q644_LEIMA	tr|Q4Q644|Q4Q644_LEIMA	7	7	7	tr|Q4Q644|Q4Q644_LEIMA Uncharacterized protein OS=Leishmania major OX=5664 GN=LMJF_31_2170 PE=4 SV=1	1	7	7	7	7	5	5	0	0	0	7	5	5	0	0	0	7	5	5	0	0	0	10.4	10.4	10.4	139.65	1258	1258	0	84.421	10.4	6.3	6.3	0	0	0	330800000	135170000	81833000	113800000	0	0	0	131560000
tr|Q4Q654|Q4Q654_LEIMA	tr|Q4Q654|Q4Q654_LEIMA	1	1	1	tr|Q4Q654|Q4Q654_LEIMA Uncharacterized protein OS=Leishmania major OX=5664 GN=LMJF_31_2080 PE=4 SV=1	1	1	1	1	0	0	0	1	0	1	0	0	0	1	0	1	0	0	0	1	0	1	2.7	2.7	2.7	89.171	825	825	0.0024522	1.8833	0	0	0	2.7	0	2.7	12423000	0	0	0	8151200	0	4272100	0
tr|Q4Q673|Q4Q673_LEIMA;tr|Q4Q660|Q4Q660_LEIMA	tr|Q4Q673|Q4Q673_LEIMA;tr|Q4Q660|Q4Q660_LEIMA	4;4	4;4	4;4	tr|Q4Q673|Q4Q673_LEIMA Peptidase m20/m25/m40 family-like protein OS=Leishmania major OX=5664 GN=LMJF_31_1890 PE=4 SV=1;tr|Q4Q660|Q4Q660_LEIMA Succinyl-diaminopimelate desuccinylase-like protein OS=Leishmania major OX=5664 GN=LMJF_31_2020 PE=4 SV=1	2	4	4	4	2	1	3	2	1	1	2	1	3	2	1	1	2	1	3	2	1	1	10.1	10.1	10.1	62.036	576	576;576	0	21.784	8.9	3.6	10.1	8.9	5.2	3.6	189620000	60614000	3152000	64632000	28129000	28555000	4537200	54467000
tr|Q4Q665|Q4Q665_LEIMA	tr|Q4Q665|Q4Q665_LEIMA	1	1	1	tr|Q4Q665|Q4Q665_LEIMA Tryparedoxin-like protein OS=Leishmania major OX=5664 GN=LMJF_31_1970 PE=4 SV=1	1	1	1	1	1	1	1	1	1	1	1	1	1	1	1	1	1	1	1	1	1	1	7.2	7.2	7.2	20.338	180	180	0	13.862	7.2	7.2	7.2	7.2	7.2	7.2	89971000	19455000	8730200	10629000	10036000	14657000	26464000	0
tr|Q4Q666|Q4Q666_LEIMA	tr|Q4Q666|Q4Q666_LEIMA	1	1	1	tr|Q4Q666|Q4Q666_LEIMA Tryparedoxin-like protein OS=Leishmania major OX=5664 GN=LMJF_31_1960 PE=4 SV=1	1	1	1	1	1	1	1	1	1	1	1	1	1	1	1	1	1	1	1	1	1	1	7.5	7.5	7.5	21.49	186	186	0	23.082	7.5	7.5	7.5	7.5	7.5	7.5	98552000	8882100	7653800	0	62135000	10414000	9467200	0
tr|Q4Q687|Q4Q687_LEIMA	tr|Q4Q687|Q4Q687_LEIMA	6	6	6	tr|Q4Q687|Q4Q687_LEIMA Nucleosome assembly protein-like protein OS=Leishmania major OX=5664 GN=LMJF_31_1750 PE=3 SV=1	1	6	6	6	4	4	3	5	5	5	4	4	3	5	5	5	4	4	3	5	5	5	19.9	19.9	19.9	45.379	408	408	0	229.95	16.9	16.9	8.1	16.9	18.4	18.4	2682700000	210310000	107370000	114170000	560750000	778230000	911880000	243630000
tr|Q4Q689|Q4Q689_LEIMA	tr|Q4Q689|Q4Q689_LEIMA	1	1	1	tr|Q4Q689|Q4Q689_LEIMA Uncharacterized protein OS=Leishmania major OX=5664 GN=LMJF_31_1730 PE=4 SV=1	1	1	1	1	0	1	1	0	0	0	0	1	1	0	0	0	0	1	1	0	0	0	2.4	2.4	2.4	42.986	381	381	0.0015291	2.197	0	2.4	2.4	0	0	0	18067000	0	8969400	9097100	0	0	0	0
tr|Q4Q690|Q4Q690_LEIMA	tr|Q4Q690|Q4Q690_LEIMA	2	2	2	tr|Q4Q690|Q4Q690_LEIMA CULLIN_2 domain-containing protein OS=Leishmania major OX=5664 GN=LMJF_31_1720 PE=3 SV=1	1	2	2	2	2	1	0	2	2	1	2	1	0	2	2	1	2	1	0	2	2	1	2.3	2.3	2.3	131.08	1198	1198	0	3.2121	2.3	0.8	0	2.3	2.3	1.6	16409000	4821400	3937600	0	0	5480500	2169500	4610800
tr|Q4Q691|Q4Q691_LEIMA	tr|Q4Q691|Q4Q691_LEIMA	2	2	2	tr|Q4Q691|Q4Q691_LEIMA Uncharacterized protein OS=Leishmania major OX=5664 GN=LMJF_31_1710 PE=4 SV=1	1	2	2	2	1	1	1	1	2	0	1	1	1	1	2	0	1	1	1	1	2	0	5.1	5.1	5.1	71.927	668	668	0	5.0911	2.4	2.4	2.4	2.4	5.1	0	48932000	6364800	6578300	4397000	18414000	13179000	0	0
tr|Q4Q695|Q4Q695_LEIMA	tr|Q4Q695|Q4Q695_LEIMA	2	2	2	tr|Q4Q695|Q4Q695_LEIMA Uncharacterized protein OS=Leishmania major OX=5664 GN=LMJF_31_1670 PE=4 SV=1	1	2	2	2	1	2	2	2	2	1	1	2	2	2	2	1	1	2	2	2	2	1	5.7	5.7	5.7	31.457	282	282	0	17.828	5.3	5.7	5.7	5.7	5.7	5.3	160770000	27415000	14364000	24381000	32537000	36161000	25912000	0
tr|Q4Q697|Q4Q697_LEIMA	tr|Q4Q697|Q4Q697_LEIMA	1	1	1	tr|Q4Q697|Q4Q697_LEIMA MYND-type domain-containing protein OS=Leishmania major OX=5664 GN=LMJF_31_1650 PE=4 SV=1	1	1	1	1	0	0	0	1	1	1	0	0	0	1	1	1	0	0	0	1	1	1	1.9	1.9	1.9	53.855	478	478	0	3.2723	0	0	0	1.9	1.9	1.9	11719000	0	0	0	4116200	3657400	3945600	0
tr|Q4Q698|Q4Q698_LEIMA;tr|Q4Q699|Q4Q699_LEIMA	tr|Q4Q698|Q4Q698_LEIMA;tr|Q4Q699|Q4Q699_LEIMA	13;9	13;9	13;9	tr|Q4Q698|Q4Q698_LEIMA Thiolase protein-like protein OS=Leishmania major OX=5664 GN=LMJF_31_1640 PE=3 SV=1;tr|Q4Q699|Q4Q699_LEIMA Putative 3-ketoacyl-CoA thiolase-like protein OS=Leishmania major OX=5664 GN=LMJF_31_1630 PE=3 SV=1	2	13	13	13	7	7	9	5	5	6	7	7	9	5	5	6	7	7	9	5	5	6	36.4	36.4	36.4	46.891	440	440;358	0	323.31	25.2	20.5	22.7	21.8	20.2	18	3416600000	597080000	977780000	1002200000	334730000	205120000	299760000	478250000
tr|Q4Q6A0|Q4Q6A0_LEIMA	tr|Q4Q6A0|Q4Q6A0_LEIMA	2	2	2	tr|Q4Q6A0|Q4Q6A0_LEIMA NTPase_I-T domain-containing protein OS=Leishmania major OX=5664 GN=LMJF_31_1620 PE=3 SV=1	1	2	2	2	0	1	0	0	0	1	0	1	0	0	0	1	0	1	0	0	0	1	21.2	21.2	21.2	19.313	179	179	0	3.526	0	8.9	0	0	0	12.3	39524000	0	28950000	0	0	0	10573000	0
tr|Q4Q6A5|Q4Q6A5_LEIMA	tr|Q4Q6A5|Q4Q6A5_LEIMA	1	1	1	tr|Q4Q6A5|Q4Q6A5_LEIMA Putative cytochrome c oxidase VIII (COX VIII) OS=Leishmania major OX=5664 GN=LMJF_31_1570 PE=4 SV=1	1	1	1	1	1	1	1	1	1	1	1	1	1	1	1	1	1	1	1	1	1	1	12.7	12.7	12.7	18.87	157	157	0.0015361	2.2309	12.7	12.7	12.7	12.7	12.7	12.7	101670000	17607000	22047000	16180000	4089100	25584000	16166000	0
tr|Q4Q6A7|Q4Q6A7_LEIMA	tr|Q4Q6A7|Q4Q6A7_LEIMA	1	1	1	tr|Q4Q6A7|Q4Q6A7_LEIMA L51_S25_CI-B8 domain-containing protein OS=Leishmania major OX=5664 GN=LMJF_31_1550 PE=4 SV=1	1	1	1	1	0	1	1	0	0	0	0	1	1	0	0	0	0	1	1	0	0	0	13	13	13	31.181	262	262	0	11.79	0	13	13	0	0	0	37434000	0	9331900	28102000	0	0	0	0
tr|Q4Q6B2|Q4Q6B2_LEIMA	tr|Q4Q6B2|Q4Q6B2_LEIMA	6	6	6	tr|Q4Q6B2|Q4Q6B2_LEIMA Uncharacterized protein OS=Leishmania major OX=5664 GN=LMJF_31_1500 PE=4 SV=1	1	6	6	6	4	4	5	3	3	2	4	4	5	3	3	2	4	4	5	3	3	2	8.9	8.9	8.9	120.22	1148	1148	0	33.654	5.9	6.1	7.3	5.1	3.9	3.4	193760000	13483000	43228000	42923000	36529000	28166000	29426000	32866000
tr|Q4Q6C1|Q4Q6C1_LEIMA	tr|Q4Q6C1|Q4Q6C1_LEIMA	1	1	1	tr|Q4Q6C1|Q4Q6C1_LEIMA Uncharacterized protein OS=Leishmania major OX=5664 GN=LMJF_31_1410 PE=4 SV=1	1	1	1	1	0	0	1	0	0	0	0	0	1	0	0	0	0	0	1	0	0	0	0.7	0.7	0.7	253.89	2385	2385	0.0043165	1.724	0	0	0.7	0	0	0	49377000	0	0	49377000	0	0	0	0
tr|Q4Q6C2|Q4Q6C2_LEIMA	tr|Q4Q6C2|Q4Q6C2_LEIMA	2	2	2	tr|Q4Q6C2|Q4Q6C2_LEIMA Uncharacterized protein OS=Leishmania major OX=5664 GN=LMJF_31_1400 PE=4 SV=1	1	2	2	2	1	0	1	1	1	2	1	0	1	1	1	2	1	0	1	1	1	2	1.6	1.6	1.6	138.05	1282	1282	0	24.393	0.9	0	0.9	0.9	0.9	1.6	110870000	22825000	0	20451000	18988000	25351000	23250000	0
tr|Q4Q6C5|Q4Q6C5_LEIMA	tr|Q4Q6C5|Q4Q6C5_LEIMA	1	1	1	tr|Q4Q6C5|Q4Q6C5_LEIMA Uncharacterized protein OS=Leishmania major OX=5664 GN=LMJF_31_1380 PE=4 SV=1	1	1	1	1	1	1	1	1	1	1	1	1	1	1	1	1	1	1	1	1	1	1	1.9	1.9	1.9	119.04	1068	1068	0	3.914	1.9	1.9	1.9	1.9	1.9	1.9	106920000	14642000	14134000	26023000	11915000	13044000	27163000	0
tr|Q4Q6D6|Q4Q6D6_LEIMA;tr|Q4Q6D5|Q4Q6D5_LEIMA;tr|Q4Q6D4|Q4Q6D4_LEIMA	tr|Q4Q6D6|Q4Q6D6_LEIMA;tr|Q4Q6D5|Q4Q6D5_LEIMA;tr|Q4Q6D4|Q4Q6D4_LEIMA	2;1;1	2;1;1	2;1;1	tr|Q4Q6D6|Q4Q6D6_LEIMA p-glycoprotein e OS=Leishmania major OX=5664 GN=LMJF_31_1270 PE=4 SV=1;tr|Q4Q6D5|Q4Q6D5_LEIMA Putative ATP-binding cassette protein subfamily C,member 5 OS=Leishmania major OX=5664 GN=ABCC5 PE=4 SV=1;tr|Q4Q6D4|Q4Q6D4_LEIMA Putative A	3	2	2	2	1	0	0	1	0	1	1	0	0	1	0	1	1	0	0	1	0	1	2	2	2	183.03	1677	1677;1538;1554	0.0015345	2.2301	0.5	0	0	1.5	0	0.5	113270000	46303000	0	0	14232000	0	52733000	0
tr|Q4Q6E1|Q4Q6E1_LEIMA	tr|Q4Q6E1|Q4Q6E1_LEIMA	3	3	3	tr|Q4Q6E1|Q4Q6E1_LEIMA Putative vacuolar-type proton translocating pyrophosphatase 1 OS=Leishmania major OX=5664 GN=LMJF_31_1220 PE=3 SV=1	1	3	3	3	2	2	3	1	0	0	2	2	3	1	0	0	2	2	3	1	0	0	3.1	3.1	3.1	83.564	802	802	0	12.794	3	3	3.1	1.7	0	0	202120000	46026000	24031000	112070000	19995000	0	0	70989000
tr|Q4Q6E2|Q4Q6E2_LEIMA	tr|Q4Q6E2|Q4Q6E2_LEIMA	8	8	8	tr|Q4Q6E2|Q4Q6E2_LEIMA RanBP2-type domain-containing protein OS=Leishmania major OX=5664 GN=LMJF_31_1210 PE=4 SV=1	1	8	8	8	4	4	4	2	0	3	4	4	4	2	0	3	4	4	4	2	0	3	2.4	2.4	2.4	547.61	4939	4939	0	38.579	1.4	1.3	1.4	0.5	0	1.1	212030000	8218300	58614000	71042000	51478000	0	22681000	46890000
tr|Q4Q6E3|Q4Q6E3_LEIMA	tr|Q4Q6E3|Q4Q6E3_LEIMA	1	1	1	tr|Q4Q6E3|Q4Q6E3_LEIMA Cytochrome b5 heme-binding domain-containing protein OS=Leishmania major OX=5664 GN=LMJF_31_1200 PE=4 SV=1	1	1	1	1	1	1	0	0	0	0	1	1	0	0	0	0	1	1	0	0	0	0	16.4	16.4	16.4	15.579	134	134	0	2.9221	16.4	16.4	0	0	0	0	2799300	1392600	1406700	0	0	0	0	0
tr|Q4Q6E6|Q4Q6E6_LEIMA	tr|Q4Q6E6|Q4Q6E6_LEIMA	2	2	2	tr|Q4Q6E6|Q4Q6E6_LEIMA Cytochrome b5 heme-binding domain-containing protein OS=Leishmania major OX=5664 GN=LMJF_31_1170 PE=3 SV=1	1	2	2	2	0	0	0	1	1	2	0	0	0	1	1	2	0	0	0	1	1	2	11.6	11.6	11.6	12.368	112	112	0	23.829	0	0	0	9.8	9.8	11.6	338470000	0	0	0	65495000	123690000	149280000	0
tr|Q4Q6E9|Q4Q6E9_LEIMA	tr|Q4Q6E9|Q4Q6E9_LEIMA	6	6	6	tr|Q4Q6E9|Q4Q6E9_LEIMA Putative monoglyceride lipase OS=Leishmania major OX=5664 GN=LMJF_31_1140 PE=4 SV=1	1	6	6	6	3	6	5	2	3	4	3	6	5	2	3	4	3	6	5	2	3	4	34.7	34.7	34.7	34.58	311	311	0	86.041	16.7	34.7	28.3	8	13.8	23.2	931260000	59200000	304380000	277920000	78747000	67839000	143170000	163040000
tr|Q4Q6F0|Q4Q6F0_LEIMA	tr|Q4Q6F0|Q4Q6F0_LEIMA	4	4	4	tr|Q4Q6F0|Q4Q6F0_LEIMA Putative N-acyl-L-amino acid amidohydrolase OS=Leishmania major OX=5664 GN=LMJF_31_1130 PE=4 SV=1	1	4	4	4	3	1	1	2	2	3	3	1	1	2	2	3	3	1	1	2	2	3	12.8	12.8	12.8	43.843	405	405	0	14.574	9.9	4.9	4.9	4.9	4.9	7.9	269790000	53169000	13592000	35018000	50505000	51770000	65732000	42402000
tr|Q4Q6F2|Q4Q6F2_LEIMA	tr|Q4Q6F2|Q4Q6F2_LEIMA	3	3	3	tr|Q4Q6F2|Q4Q6F2_LEIMA GOLD domain-containing protein OS=Leishmania major OX=5664 GN=LMJF_31_1110 PE=3 SV=1	1	3	3	3	3	2	1	1	2	1	3	2	1	1	2	1	3	2	1	1	2	1	24.2	24.2	24.2	24.129	215	215	0	36.312	24.2	16.7	7.4	7.4	16.7	7.4	536310000	117390000	104520000	62868000	65270000	100990000	85283000	86011000
tr|Q4Q6F6|Q4Q6F6_LEIMA	tr|Q4Q6F6|Q4Q6F6_LEIMA	11	11	11	tr|Q4Q6F6|Q4Q6F6_LEIMA Biotin/lipoate protein ligase-like protein OS=Leishmania major OX=5664 GN=LMJF_31_1070 PE=4 SV=1	1	11	11	11	5	4	6	7	7	10	5	4	6	7	7	10	5	4	6	7	7	10	55.1	55.1	55.1	28.354	263	263	0	323.31	31.6	26.6	40.7	41.8	41.4	55.1	2685900000	341280000	233610000	227270000	467120000	687520000	729070000	340910000
tr|Q4Q6F8|Q4Q6F8_LEIMA	tr|Q4Q6F8|Q4Q6F8_LEIMA	3	3	3	tr|Q4Q6F8|Q4Q6F8_LEIMA Uncharacterized protein OS=Leishmania major OX=5664 GN=LMJF_31_1050 PE=4 SV=2	1	3	3	3	1	2	3	2	2	2	1	2	3	2	2	2	1	2	3	2	2	2	10.6	10.6	10.6	38.813	387	387	0	249.61	5.4	7.2	10.6	7.2	7.2	7.2	1686900000	76782000	110100000	503420000	309760000	317410000	369420000	288440000
tr|Q4Q6G3|Q4Q6G3_LEIMA	tr|Q4Q6G3|Q4Q6G3_LEIMA	4	4	4	tr|Q4Q6G3|Q4Q6G3_LEIMA Uncharacterized protein OS=Leishmania major OX=5664 GN=LMJF_31_1000 PE=4 SV=1	1	4	4	4	0	0	2	1	1	1	0	0	2	1	1	1	0	0	2	1	1	1	7.6	7.6	7.6	120.56	1117	1117	0	6.3196	0	0	2.3	4	0.6	1.3	121220000	0	0	38350000	14290000	3479400	65102000	0
tr|Q4Q6G5|Q4Q6G5_LEIMA	tr|Q4Q6G5|Q4Q6G5_LEIMA	4	4	4	tr|Q4Q6G5|Q4Q6G5_LEIMA Uncharacterized protein OS=Leishmania major OX=5664 GN=LMJF_31_0980 PE=4 SV=1	1	4	4	4	1	0	0	1	1	2	1	0	0	1	1	2	1	0	0	1	1	2	11.2	11.2	11.2	83.546	769	769	0	5.7526	4.3	0	0	3.4	4.3	3.5	82858000	17191000	0	0	34339000	19679000	11650000	0
tr|Q9BHE5|Q9BHE5_LEIMA;tr|Q4Q6H0|Q4Q6H0_LEIMA;tr|Q4Q6G8|Q4Q6G8_LEIMA;tr|Q4Q6G7|Q4Q6G7_LEIMA	tr|Q9BHE5|Q9BHE5_LEIMA;tr|Q4Q6H0|Q4Q6H0_LEIMA;tr|Q4Q6G8|Q4Q6G8_LEIMA;tr|Q4Q6G7|Q4Q6G7_LEIMA	3;3;2;2	3;3;2;2	3;3;2;2	tr|Q9BHE5|Q9BHE5_LEIMA Probable sodium stibogluconate resistance protein OS=Leishmania major OX=5664 GN=P883.25 PE=4 SV=1;tr|Q4Q6H0|Q4Q6H0_LEIMA Putative sodium stibogluconate resistance protein OS=Leishmania major OX=5664 GN=LMJF_31_0930 PE=4 SV=1;tr|Q4Q6	4	3	3	3	1	1	1	2	2	2	1	1	1	2	2	2	1	1	1	2	2	2	8.5	8.5	8.5	68.524	621	621;621;621;621	0	10.471	3.7	3.7	3.7	6.3	6.3	6	82991000	3765100	2825200	11068000	27946000	20338000	17049000	0
tr|Q4Q6H7|Q4Q6H7_LEIMA	tr|Q4Q6H7|Q4Q6H7_LEIMA	1	1	1	tr|Q4Q6H7|Q4Q6H7_LEIMA Putative ras-like small GTPases OS=Leishmania major OX=5664 GN=LMJF_31_0860 PE=4 SV=1	1	1	1	1	0	1	0	0	0	0	0	1	0	0	0	0	0	1	0	0	0	0	2.8	2.8	2.8	64.403	610	610	0.007874	1.5265	0	2.8	0	0	0	0	0	0	0	0	0	0	0	0
tr|Q4Q6J3|Q4Q6J3_LEIMA	tr|Q4Q6J3|Q4Q6J3_LEIMA	2	2	2	tr|Q4Q6J3|Q4Q6J3_LEIMA Putative ATP-dependent zinc metallopeptidase OS=Leishmania major OX=5664 GN=LMJF_31_0700 PE=4 SV=1	1	2	2	2	1	0	0	1	0	0	1	0	0	1	0	0	1	0	0	1	0	0	3.4	3.4	3.4	96.366	885	885	0	3.1477	1.6	0	0	1.8	0	0	0	0	0	0	0	0	0	0
tr|Q4Q6J9|Q4Q6J9_LEIMA	tr|Q4Q6J9|Q4Q6J9_LEIMA	3	3	3	tr|Q4Q6J9|Q4Q6J9_LEIMA Uncharacterized protein OS=Leishmania major OX=5664 GN=LMJF_31_0640 PE=4 SV=1	1	3	3	3	1	2	2	2	1	2	1	2	2	2	1	2	1	2	2	2	1	2	3.7	3.7	3.7	116.73	1062	1062	0	4.6772	1.4	2.6	2.4	2.6	1.4	2.6	65825000	0	0	51408000	5227400	3716100	5472800	0
tr|Q4Q6K0|Q4Q6K0_LEIMA	tr|Q4Q6K0|Q4Q6K0_LEIMA	1	1	1	tr|Q4Q6K0|Q4Q6K0_LEIMA Uncharacterized protein OS=Leishmania major OX=5664 GN=LMJF_31_0630 PE=4 SV=1	1	1	1	1	0	0	0	0	1	0	0	0	0	0	1	0	0	0	0	0	1	0	1.9	1.9	1.9	111.57	1010	1010	0	2.8327	0	0	0	0	1.9	0	2408800	0	0	0	0	2408800	0	0
tr|Q4Q6K7|Q4Q6K7_LEIMA	tr|Q4Q6K7|Q4Q6K7_LEIMA	6	6	6	tr|Q4Q6K7|Q4Q6K7_LEIMA Mevalonate kinase OS=Leishmania major OX=5664 GN=LMJF_31_0560 PE=1 SV=1	1	6	6	6	2	4	5	5	3	4	2	4	5	5	3	4	2	4	5	5	3	4	28.6	28.6	28.6	35.484	329	329	0	67.681	15.5	24.3	23.7	24.6	20.4	20.7	2998700000	194070000	563380000	845600000	593440000	282380000	519780000	424960000
tr|Q4Q6L9|Q4Q6L9_LEIMA	tr|Q4Q6L9|Q4Q6L9_LEIMA	18	18	18	tr|Q4Q6L9|Q4Q6L9_LEIMA Putative cytoskeleton-associated protein CAP5.5 OS=Leishmania major OX=5664 GN=LMJF_31_0440 PE=3 SV=1	1	18	18	18	16	16	17	13	16	16	16	16	17	13	16	16	16	16	17	13	16	16	32.6	32.6	32.6	80.008	723	723	0	323.31	32.6	30.2	32.6	27.1	30.2	30.2	14890000000	2711800000	2419700000	3249800000	1840600000	2411500000	2256500000	2549300000
tr|Q4Q6M4|Q4Q6M4_LEIMA	tr|Q4Q6M4|Q4Q6M4_LEIMA	3	3	3	tr|Q4Q6M4|Q4Q6M4_LEIMA Putative calpain-like cysteine peptidase OS=Leishmania major OX=5664 GN=LMJF_31_0390 PE=3 SV=1	1	3	3	3	2	3	2	1	1	0	2	3	2	1	1	0	2	3	2	1	1	0	4.7	4.7	4.7	96.851	855	855	0	78.923	2.3	4.7	4.1	1.8	1.8	0	557040000	125640000	191220000	188490000	15077000	36611000	0	205190000
tr|Q4Q6P1|Q4Q6P1_LEIMA	tr|Q4Q6P1|Q4Q6P1_LEIMA	5	5	5	tr|Q4Q6P1|Q4Q6P1_LEIMA Uncharacterized protein OS=Leishmania major OX=5664 GN=LMJF_31_0230 PE=4 SV=1	1	5	5	5	2	2	2	2	2	3	2	2	2	2	2	3	2	2	2	2	2	3	10.4	10.4	10.4	99.961	859	859	0	8.9272	4.4	3.6	3.6	3.3	3.3	7.2	102590000	11835000	9173500	18977000	0	21774000	40830000	0
tr|Q4Q6P8|Q4Q6P8_LEIMA	tr|Q4Q6P8|Q4Q6P8_LEIMA	3	3	3	tr|Q4Q6P8|Q4Q6P8_LEIMA DNA-directed RNA polymerase subunit beta OS=Leishmania major OX=5664 GN=LMJF_31_0160 PE=3 SV=2	1	3	3	3	1	1	1	1	2	2	1	1	1	1	2	2	1	1	1	1	2	2	6	6	6	133.84	1185	1185	0	16.194	1.1	1.1	1.1	1.1	3.2	3.9	155690000	0	5486100	5119500	18863000	94420000	31803000	0
tr|Q4Q6Q0|Q4Q6Q0_LEIMA	tr|Q4Q6Q0|Q4Q6Q0_LEIMA	3	3	3	tr|Q4Q6Q0|Q4Q6Q0_LEIMA Ubiquitin carboxyl-terminal hydrolase OS=Leishmania major OX=5664 GN=LMJF_31_0140 PE=3 SV=1	1	3	3	3	2	3	1	2	2	1	2	3	1	2	2	1	2	3	1	2	2	1	12.7	12.7	12.7	50.657	457	457	0	16.226	7.9	12.7	4.8	7.9	9.6	4.8	242760000	86889000	83709000	5962500	35249000	13667000	17282000	49752000
tr|Q4Q6Q3|Q4Q6Q3_LEIMA	tr|Q4Q6Q3|Q4Q6Q3_LEIMA	2	2	2	tr|Q4Q6Q3|Q4Q6Q3_LEIMA Putative intergrin alpha chain protein OS=Leishmania major OX=5664 GN=LMJF_31_0110 PE=4 SV=1	1	2	2	2	1	1	1	1	2	1	1	1	1	1	2	1	1	1	1	1	2	1	3.3	3.3	3.3	85.512	785	785	0	19.128	2	2	2	2	3.3	2	109120000	16214000	16551000	13374000	20887000	22026000	20073000	0
tr|Q4Q6Q4|Q4Q6Q4_LEIMA	tr|Q4Q6Q4|Q4Q6Q4_LEIMA	1	1	1	tr|Q4Q6Q4|Q4Q6Q4_LEIMA Probable tRNA N6-adenosine threonylcarbamoyltransferase OS=Leishmania major OX=5664 GN=LMJF_31_0100 PE=3 SV=1	1	1	1	1	0	0	0	0	0	1	0	0	0	0	0	1	0	0	0	0	0	1	4.1	4.1	4.1	39.871	364	364	1	-2	0	0	0	0	0	4.1	77171000	0	0	0	0	0	77171000	0
tr|Q4Q6Q5|Q4Q6Q5_LEIMA	tr|Q4Q6Q5|Q4Q6Q5_LEIMA	3	3	3	tr|Q4Q6Q5|Q4Q6Q5_LEIMA Uncharacterized protein OS=Leishmania major OX=5664 GN=LMJF_31_0090 PE=4 SV=1	1	3	3	3	1	2	2	2	2	1	1	2	2	2	2	1	1	2	2	2	2	1	8.5	8.5	8.5	56.123	492	492	0	86.976	2.8	4.7	4.7	6.7	4.7	2.8	120590000	0	13200000	45509000	22938000	29334000	9609800	0
tr|Q4Q6Q9|Q4Q6Q9_LEIMA	tr|Q4Q6Q9|Q4Q6Q9_LEIMA	5	5	5	tr|Q4Q6Q9|Q4Q6Q9_LEIMA Peptidyl-prolyl cis-trans isomerase OS=Leishmania major OX=5664 GN=CYP5 PE=3 SV=1	1	5	5	5	1	1	1	3	3	3	1	1	1	3	3	3	1	1	1	3	3	3	43.7	43.7	43.7	24.612	229	229	0	88.365	6.6	6.6	6.6	24.5	21.4	23.1	673510000	89570000	110510000	88514000	132690000	118800000	133420000	0
tr|Q4Q6R3|Q4Q6R3_LEIMA	tr|Q4Q6R3|Q4Q6R3_LEIMA	10	10	10	tr|Q4Q6R3|Q4Q6R3_LEIMA 5-methyltetrahydropteroyltriglutamate-homocystein e S-methyltransferase OS=Leishmania major OX=5664 GN=LMJF_31_0010 PE=3 SV=1	1	10	10	10	8	9	8	7	6	7	8	9	8	7	6	7	8	9	8	7	6	7	15.2	15.2	15.2	86.109	770	770	0	270.62	13.1	14	15.2	13.1	9.5	11.9	3050300000	554300000	771630000	684990000	409420000	347700000	282240000	540380000
tr|Q4Q6R4|Q4Q6R4_LEIMA	tr|Q4Q6R4|Q4Q6R4_LEIMA	1	1	1	tr|Q4Q6R4|Q4Q6R4_LEIMA Putative ribosomal P protein AGP2beta-1 OS=Leishmania major OX=5664 GN=LMJF_30_3740 PE=4 SV=1	1	1	1	1	0	0	0	0	0	1	0	0	0	0	0	1	0	0	0	0	0	1	5.9	5.9	5.9	24.288	222	222	0	6.756	0	0	0	0	0	5.9	7624900	0	0	0	0	0	7624900	0
tr|Q4Q6R6|Q4Q6R6_LEIMA;tr|Q4Q6R5|Q4Q6R5_LEIMA	tr|Q4Q6R6|Q4Q6R6_LEIMA;tr|Q4Q6R5|Q4Q6R5_LEIMA	6;3	6;3	6;3	tr|Q4Q6R6|Q4Q6R6_LEIMA Putative 60S acidic ribosomal protein P2 OS=Leishmania major OX=5664 GN=LIP1 PE=3 SV=1;tr|Q4Q6R5|Q4Q6R5_LEIMA Putative 60S acidic ribosomal protein P2 OS=Leishmania major OX=5664 GN=LIP2 PE=3 SV=1	2	6	6	6	1	2	2	5	5	5	1	2	2	5	5	5	1	2	2	5	5	5	88.7	88.7	88.7	10.582	106	106;125	0	176.07	19.8	37.7	45.3	63.2	70.8	70.8	2769200000	73449000	72672000	82518000	630750000	929180000	980630000	0
tr|Q4Q6R9|Q4Q6R9_LEIMA	tr|Q4Q6R9|Q4Q6R9_LEIMA	4	4	4	tr|Q4Q6R9|Q4Q6R9_LEIMA Uncharacterized protein OS=Leishmania major OX=5664 GN=LMJF_30_3690 PE=4 SV=1	1	4	4	4	1	1	2	2	2	1	1	1	2	2	2	1	1	1	2	2	2	1	9.8	9.8	9.8	66.416	581	581	0	12.099	2.4	2.4	4.5	6.2	4	2.4	86862000	1855100	0	29236000	26296000	18115000	11360000	0
tr|Q4Q6S0|Q4Q6S0_LEIMA	tr|Q4Q6S0|Q4Q6S0_LEIMA	13	13	13	tr|Q4Q6S0|Q4Q6S0_LEIMA Uncharacterized protein OS=Leishmania major OX=5664 GN=LMJF_30_3680 PE=4 SV=1	1	13	13	13	7	11	9	5	6	8	7	11	9	5	6	8	7	11	9	5	6	8	39.6	39.6	39.6	50.876	442	442	0	323.31	23.5	31.4	32.1	18.3	21.3	24	4094900000	695200000	865000000	916530000	459260000	515980000	642890000	802820000
tr|Q4Q6S1|Q4Q6S1_LEIMA	tr|Q4Q6S1|Q4Q6S1_LEIMA	1	1	1	tr|Q4Q6S1|Q4Q6S1_LEIMA Uncharacterized protein OS=Leishmania major OX=5664 GN=LMJF_30_3670 PE=4 SV=1	1	1	1	1	0	0	0	0	1	0	0	0	0	0	1	0	0	0	0	0	1	0	6.2	6.2	6.2	16.7	144	144	0	11.544	0	0	0	0	6.2	0	4489400	0	0	0	0	4489400	0	0
tr|Q4Q6S3|Q4Q6S3_LEIMA;tr|E9AF12|E9AF12_LEIMA	tr|Q4Q6S3|Q4Q6S3_LEIMA;tr|E9AF12|E9AF12_LEIMA	5;3	5;3	5;3	tr|Q4Q6S3|Q4Q6S3_LEIMA Ribosomal protein L15 OS=Leishmania major OX=5664 GN=LMJF_30_3650 PE=3 SV=1;tr|E9AF12|E9AF12_LEIMA Ribosomal protein L15 OS=Leishmania major OX=5664 GN=LMJF_35_1910 PE=3 SV=1	2	5	5	5	2	1	2	3	3	5	2	1	2	3	3	5	2	1	2	3	3	5	23.5	23.5	23.5	24.435	204	204;200	0	41.953	5.9	5.4	12.3	12.7	17.2	23.5	1788000000	46848000	29016000	121430000	402620000	467650000	720420000	163420000
tr|Q4Q6S7|Q4Q6S7_LEIMA	tr|Q4Q6S7|Q4Q6S7_LEIMA	2	2	2	tr|Q4Q6S7|Q4Q6S7_LEIMA Uncharacterized protein OS=Leishmania major OX=5664 GN=LMJF_30_3610 PE=4 SV=1	1	2	2	2	0	1	2	1	0	0	0	1	2	1	0	0	0	1	2	1	0	0	9.3	9.3	9.3	43.484	388	388	0	3.8206	0	4.1	9.3	5.2	0	0	34949000	0	0	26156000	8792900	0	0	0
tr|Q4Q6S8|Q4Q6S8_LEIMA	tr|Q4Q6S8|Q4Q6S8_LEIMA	5	5	5	tr|Q4Q6S8|Q4Q6S8_LEIMA Putative ATP synthase, epsilon chain OS=Leishmania major OX=5664 GN=LMJF_30_3600 PE=3 SV=1	1	5	5	5	4	4	5	4	3	5	4	4	5	4	3	5	4	4	5	4	3	5	49.7	49.7	49.7	20.1	181	181	0	302.08	49.7	28.2	49.7	28.2	29.8	49.7	3158200000	614410000	311330000	558310000	389440000	631470000	653290000	485540000
tr|Q4Q8H1|Q4Q8H1_LEIMA;tr|Q4Q6S9|Q4Q6S9_LEIMA	tr|Q4Q8H1|Q4Q8H1_LEIMA;tr|Q4Q6S9|Q4Q6S9_LEIMA	2;2	2;2	2;2	tr|Q4Q8H1|Q4Q8H1_LEIMA 40S ribosomal protein S14 OS=Leishmania major OX=5664 GN=LMJF_28_0960 PE=3 SV=1;tr|Q4Q6S9|Q4Q6S9_LEIMA 40S ribosomal protein S14 OS=Leishmania major OX=5664 GN=LMJF_30_3590 PE=3 SV=1	2	2	2	2	1	1	1	2	1	2	1	1	1	2	1	2	1	1	1	2	1	2	16	16	16	15.593	144	144;203	0	92.197	14.6	14.6	14.6	16	14.6	16	3397500000	210810000	222620000	203130000	1002500000	728560000	1029900000	270230000
tr|Q4Q6T0|Q4Q6T0_LEIMA	tr|Q4Q6T0|Q4Q6T0_LEIMA	5	5	5	tr|Q4Q6T0|Q4Q6T0_LEIMA Putative serine/threonine-protein kinase OS=Leishmania major OX=5664 GN=LMJF_30_3580 PE=4 SV=1	1	5	5	5	1	0	0	3	2	3	1	0	0	3	2	3	1	0	0	3	2	3	8.8	8.8	8.8	84.848	747	747	0	11.982	2.5	0	0	8.2	4.1	4.6	58285000	6699500	0	0	35722000	5332800	10531000	0
tr|Q4Q6T2|Q4Q6T2_LEIMA	tr|Q4Q6T2|Q4Q6T2_LEIMA	2	2	2	tr|Q4Q6T2|Q4Q6T2_LEIMA Putative mago nashi-like protein OS=Leishmania major OX=5664 GN=LMJF_30_3560 PE=4 SV=1	1	2	2	2	1	1	1	0	0	1	1	1	1	0	0	1	1	1	1	0	0	1	24.7	24.7	24.7	18.572	162	162	0	4.6808	14.2	10.5	14.2	0	0	14.2	42461000	14710000	6685600	10766000	0	0	10300000	0
tr|Q4Q6T5|Q4Q6T5_LEIMA	tr|Q4Q6T5|Q4Q6T5_LEIMA	1	1	1	tr|Q4Q6T5|Q4Q6T5_LEIMA Rhodanese domain-containing protein OS=Leishmania major OX=5664 GN=LMJF_30_3530 PE=4 SV=1	1	1	1	1	0	1	1	0	0	0	0	1	1	0	0	0	0	1	1	0	0	0	7.3	7.3	7.3	30.098	247	247	0.0070323	1.5957	0	7.3	7.3	0	0	0	17754000	0	9283700	8470400	0	0	0	0
tr|Q4Q6T6|Q4Q6T6_LEIMA	tr|Q4Q6T6|Q4Q6T6_LEIMA	6	6	6	tr|Q4Q6T6|Q4Q6T6_LEIMA S-adenosylmethionine synthase OS=Leishmania major OX=5664 GN=METK2 PE=3 SV=1	1	6	6	6	3	3	1	5	3	5	3	3	1	5	3	5	3	3	1	5	3	5	24.5	24.5	24.5	43.016	392	392	0	179.99	15.8	18.9	3.3	22.2	8.7	22.2	4397000000	43295000	441610000	43664000	1559600000	1211100000	1097700000	245320000
tr|Q4Q6U3|Q4Q6U3_LEIMA	tr|Q4Q6U3|Q4Q6U3_LEIMA	6	6	6	tr|Q4Q6U3|Q4Q6U3_LEIMA TPR_REGION domain-containing protein OS=Leishmania major OX=5664 GN=LMJF_30_3450 PE=4 SV=1	1	6	6	6	2	3	3	4	5	6	2	3	3	4	5	6	2	3	3	4	5	6	19	19	19	44.007	401	401	0	42.674	8.5	14.2	9.5	14.2	19	19	287740000	1931300	19000000	7534700	54751000	107330000	97187000	0
tr|Q4Q6U6|Q4Q6U6_LEIMA	tr|Q4Q6U6|Q4Q6U6_LEIMA	5	5	5	tr|Q4Q6U6|Q4Q6U6_LEIMA Uncharacterized protein OS=Leishmania major OX=5664 GN=LMJF_30_3430 PE=4 SV=2	1	5	5	5	1	1	2	4	2	4	1	1	2	4	2	4	1	1	2	4	2	4	12.7	12.7	12.7	90.285	796	796	0	80.59	1.6	1.6	5	9.5	5	9.7	792620000	0	0	173890000	136020000	244400000	238300000	0
tr|Q4Q6U7|Q4Q6U7_LEIMA	tr|Q4Q6U7|Q4Q6U7_LEIMA	1	1	1	tr|Q4Q6U7|Q4Q6U7_LEIMA Uncharacterized protein OS=Leishmania major OX=5664 GN=LMJF_30_3420 PE=4 SV=1	1	1	1	1	1	1	1	1	1	1	1	1	1	1	1	1	1	1	1	1	1	1	1.3	1.3	1.3	97.131	873	873	0	2.7737	1.3	1.3	1.3	1.3	1.3	1.3	23611000	5581100	3856100	3894300	3384200	3149100	3746500	0
tr|Q4Q6U8|Q4Q6U8_LEIMA	tr|Q4Q6U8|Q4Q6U8_LEIMA	2	2	2	tr|Q4Q6U8|Q4Q6U8_LEIMA WD_REPEATS_REGION domain-containing protein OS=Leishmania major OX=5664 GN=LMJF_30_3410 PE=4 SV=1	1	2	2	2	1	0	1	0	0	1	1	0	1	0	0	1	1	0	1	0	0	1	3.7	3.7	3.7	66.771	617	617	0	3.3976	1.9	0	1.8	0	0	1.9	37604000	678730	0	36171000	0	0	753830	0
tr|Q4Q6V0|Q4Q6V0_LEIMA	tr|Q4Q6V0|Q4Q6V0_LEIMA	6	6	6	tr|Q4Q6V0|Q4Q6V0_LEIMA Putative CAS/CSE/importin domain protein OS=Leishmania major OX=5664 GN=LMJF_30_3390 PE=4 SV=1	1	6	6	6	1	1	2	3	4	2	1	1	2	3	4	2	1	1	2	3	4	2	10.7	10.7	10.7	107.84	975	975	0	20.213	2.7	1.2	4.4	6.3	7.1	2.4	140580000	6360200	8462400	31077000	30131000	47419000	17130000	0
tr|Q4Q6V1|Q4Q6V1_LEIMA	tr|Q4Q6V1|Q4Q6V1_LEIMA	9	9	9	tr|Q4Q6V1|Q4Q6V1_LEIMA Phosphoglycerate kinase OS=Leishmania major OX=5664 GN=LMJF_30_3380 PE=3 SV=1	1	9	9	9	6	5	4	5	6	5	6	5	4	5	6	5	6	5	4	5	6	5	24.3	24.3	24.3	57.57	527	527	0	56.981	13.9	17.1	12.1	12.1	22.6	18	1115000000	126180000	164580000	248160000	150080000	236190000	189800000	176520000
tr|Q4Q6V3|Q4Q6V3_LEIMA	tr|Q4Q6V3|Q4Q6V3_LEIMA	2	2	2	tr|Q4Q6V3|Q4Q6V3_LEIMA Putative calmodulin-related protein OS=Leishmania major OX=5664 GN=LMJF_30_3360 PE=4 SV=1	1	2	2	2	2	2	2	1	0	1	2	2	2	1	0	1	2	2	2	1	0	1	3.2	3.2	3.2	81.119	725	725	0	13.73	3.2	3.2	3.2	2.1	0	2.1	142590000	26081000	48718000	49519000	18271000	0	0	0
tr|Q4QC91|Q4QC91_LEIMA;tr|Q4Q6V5|Q4Q6V5_LEIMA	tr|Q4QC91|Q4QC91_LEIMA;tr|Q4Q6V5|Q4Q6V5_LEIMA	9;9	9;9	9;9	tr|Q4QC91|Q4QC91_LEIMA Putative 60S ribosomal protein L9 OS=Leishmania major OX=5664 GN=LMJF_21_1050 PE=4 SV=1;tr|Q4Q6V5|Q4Q6V5_LEIMA Putative 60S ribosomal protein L9 OS=Leishmania major OX=5664 GN=LMJF_30_3340 PE=4 SV=1	2	9	9	9	5	4	5	7	9	8	5	4	5	7	9	8	5	4	5	7	9	8	64.2	64.2	64.2	21.556	190	190;190	0	323.31	35.8	30.5	30.5	45.8	64.2	58.9	15339000000	712580000	632520000	675930000	3569300000	5091600000	4656700000	1011800000
tr|Q4Q6V8|Q4Q6V8_LEIMA	tr|Q4Q6V8|Q4Q6V8_LEIMA	1	1	1	tr|Q4Q6V8|Q4Q6V8_LEIMA Uncharacterized protein OS=Leishmania major OX=5664 GN=LMJF_30_3310 PE=4 SV=1	1	1	1	1	1	0	1	0	0	1	1	0	1	0	0	1	1	0	1	0	0	1	4.2	4.2	4.2	40.778	358	358	0	2.82	4.2	0	4.2	0	0	4.2	214890000	82546000	0	83690000	0	0	48651000	0
tr|Q4Q6V9|Q4Q6V9_LEIMA	tr|Q4Q6V9|Q4Q6V9_LEIMA	1	1	1	tr|Q4Q6V9|Q4Q6V9_LEIMA UV excision repair RAD23-like protein OS=Leishmania major OX=5664 GN=LMJF_30_3300 PE=4 SV=1	1	1	1	1	1	1	1	1	1	1	1	1	1	1	1	1	1	1	1	1	1	1	4.7	4.7	4.7	43.978	425	425	0	3.7449	4.7	4.7	4.7	4.7	4.7	4.7	35507000	6535500	4536200	7051000	6452300	5910500	5021300	0
tr|Q4Q6W5|Q4Q6W5_LEIMA	tr|Q4Q6W5|Q4Q6W5_LEIMA	7	7	7	tr|Q4Q6W5|Q4Q6W5_LEIMA Putative glutamyl-tRNA synthetase OS=Leishmania major OX=5664 GN=LMJF_30_3240 PE=3 SV=1	1	7	7	7	3	0	1	3	7	4	3	0	1	3	7	4	3	0	1	3	7	4	20.2	20.2	20.2	67.619	594	594	0	32.056	10.9	0	4.4	12.8	20.2	13.5	523920000	25622000	0	4971600	91679000	281880000	119770000	59766000
tr|Q4Q6X0|Q4Q6X0_LEIMA	tr|Q4Q6X0|Q4Q6X0_LEIMA	2	2	1	tr|Q4Q6X0|Q4Q6X0_LEIMA 40S ribosomal protein S26 OS=Leishmania major OX=5664 GN=LMJF_30_3200 PE=3 SV=1	1	2	2	1	1	0	1	2	1	1	1	0	1	2	1	1	1	0	1	1	1	1	24.1	24.1	15.2	12.719	112	112	0	75.262	15.2	0	15.2	24.1	15.2	15.2	1758800000	102010000	0	103870000	203370000	843560000	505960000	0
tr|Q4Q6X2|Q4Q6X2_LEIMA	tr|Q4Q6X2|Q4Q6X2_LEIMA	2	2	2	tr|Q4Q6X2|Q4Q6X2_LEIMA RRM domain-containing protein OS=Leishmania major OX=5664 GN=LMJF_30_3180 PE=4 SV=1	1	2	2	2	1	2	1	1	2	1	1	2	1	1	2	1	1	2	1	1	2	1	20.4	20.4	20.4	16.487	147	147	0	5.6036	12.9	20.4	7.5	12.9	20.4	7.5	157350000	0	32842000	40658000	3931400	44824000	35089000	0
tr|Q4Q6X5|Q4Q6X5_LEIMA	tr|Q4Q6X5|Q4Q6X5_LEIMA	3	3	3	tr|Q4Q6X5|Q4Q6X5_LEIMA DUF11 domain-containing protein OS=Leishmania major OX=5664 GN=LMJF_30_3150 PE=4 SV=1	1	3	3	3	1	1	0	3	2	1	1	1	0	3	2	1	1	1	0	3	2	1	21.7	21.7	21.7	23.29	212	212	0	14.504	6.6	6.6	0	21.7	21.2	6.6	1208700000	166580000	220550000	0	422000000	399570000	0	0
tr|Q4Q6X7|Q4Q6X7_LEIMA	tr|Q4Q6X7|Q4Q6X7_LEIMA	4	4	4	tr|Q4Q6X7|Q4Q6X7_LEIMA Putative valyl-tRNA synthetase OS=Leishmania major OX=5664 GN=LMJF_30_3130 PE=3 SV=1	1	4	4	4	2	3	2	2	2	3	2	3	2	2	2	3	2	3	2	2	2	3	9.3	9.3	9.3	109.69	967	967	0	41.134	4.4	7	4.4	4.4	4.4	6.7	534440000	100460000	67092000	63563000	127940000	112240000	63142000	67812000
tr|Q4Q6Y1|Q4Q6Y1_LEIMA	tr|Q4Q6Y1|Q4Q6Y1_LEIMA	4	4	4	tr|Q4Q6Y1|Q4Q6Y1_LEIMA Uncharacterized protein OS=Leishmania major OX=5664 GN=LMJF_30_3090 PE=4 SV=1	1	4	4	4	3	2	2	3	4	4	3	2	2	3	4	4	3	2	2	3	4	4	19.8	19.8	19.8	36.362	338	338	0	248.69	15.7	7.7	7.7	15.7	19.8	19.8	1673700000	139190000	91110000	117700000	380760000	394100000	550850000	135380000
tr|Q4Q6Y2|Q4Q6Y2_LEIMA	tr|Q4Q6Y2|Q4Q6Y2_LEIMA	2	2	2	tr|Q4Q6Y2|Q4Q6Y2_LEIMA Putative homoserine kinase OS=Leishmania major OX=5664 GN=LMJF_30_3080 PE=3 SV=1	1	2	2	2	1	2	1	1	0	2	1	2	1	1	0	2	1	2	1	1	0	2	15	15	15	36.395	341	341	0	48.528	6.7	15	6.7	6.7	0	15	71239000	0	18316000	12113000	15576000	0	25235000	0
tr|Q4Q6Y6|Q4Q6Y6_LEIMA	tr|Q4Q6Y6|Q4Q6Y6_LEIMA	7	7	7	tr|Q4Q6Y6|Q4Q6Y6_LEIMA Eukaryotic translation initiation factor 3 subunit 7-like protein OS=Leishmania major OX=5664 GN=LMJF_30_3040 PE=3 SV=2	1	7	7	7	3	3	3	7	3	5	3	3	3	7	3	5	3	3	3	7	3	5	20	20	20	60.616	531	531	0	323.31	7	7	7	20	7	17.7	2464700000	186240000	165180000	185230000	691910000	502020000	734140000	225360000
tr|Q4Q6Y9|Q4Q6Y9_LEIMA	tr|Q4Q6Y9|Q4Q6Y9_LEIMA	1	1	1	tr|Q4Q6Y9|Q4Q6Y9_LEIMA KRR1 small subunit processome component OS=Leishmania major OX=5664 GN=LMJF_30_3020 PE=3 SV=1	1	1	1	1	0	0	0	0	1	0	0	0	0	0	1	0	0	0	0	0	1	0	5.3	5.3	5.3	36.05	321	321	0	19.049	0	0	0	0	5.3	0	19049000	0	0	0	0	19049000	0	0
tr|Q4Q6Z5|Q4Q6Z5_LEIMA;tr|Q4Q6Z4|Q4Q6Z4_LEIMA	tr|Q4Q6Z5|Q4Q6Z5_LEIMA;tr|Q4Q6Z4|Q4Q6Z4_LEIMA	26;26	26;26	26;26	tr|Q4Q6Z5|Q4Q6Z5_LEIMA Glyceraldehyde-3-phosphate dehydrogenase OS=Leishmania major OX=5664 GN=LMJF_30_2970 PE=3 SV=1;tr|Q4Q6Z4|Q4Q6Z4_LEIMA Glyceraldehyde-3-phosphate dehydrogenase OS=Leishmania major OX=5664 GN=LMJF_30_2980 PE=3 SV=1	2	26	26	26	19	17	23	12	11	11	19	17	23	12	11	11	19	17	23	12	11	11	68.4	68.4	68.4	39.166	361	361;361	0	323.31	49.9	60.4	57.9	37.7	35.7	35.7	48171000000	12429000000	13072000000	14282000000	2725700000	2673500000	2989000000	12449000000
tr|Q4Q6Z8|Q4Q6Z8_LEIMA	tr|Q4Q6Z8|Q4Q6Z8_LEIMA	1	1	1	tr|Q4Q6Z8|Q4Q6Z8_LEIMA Uncharacterized protein OS=Leishmania major OX=5664 GN=LMJF_30_2940 PE=4 SV=1	1	1	1	1	1	0	0	0	0	0	1	0	0	0	0	0	1	0	0	0	0	0	6.5	6.5	6.5	36.543	340	340	0.0043062	1.7093	6.5	0	0	0	0	0	36881000	36881000	0	0	0	0	0	36881000
tr|Q4Q701|Q4Q701_LEIMA	tr|Q4Q701|Q4Q701_LEIMA	1	1	1	tr|Q4Q701|Q4Q701_LEIMA Putative mitogen-activated protein kinase OS=Leishmania major OX=5664 GN=LMJF_30_2910 PE=3 SV=1	1	1	1	1	1	0	0	0	0	0	1	0	0	0	0	0	1	0	0	0	0	0	4.4	4.4	4.4	44.068	387	387	0	3.9456	4.4	0	0	0	0	0	7049400	7049400	0	0	0	0	0	7049400
tr|Q4Q702|Q4Q702_LEIMA	tr|Q4Q702|Q4Q702_LEIMA	4	4	4	tr|Q4Q702|Q4Q702_LEIMA Putative aldehyde dehydrogenase OS=Leishmania major OX=5664 GN=LMJF_30_2900 PE=3 SV=1	1	4	4	4	0	1	1	2	2	2	0	1	1	2	2	2	0	1	1	2	2	2	17.3	17.3	17.3	63.988	585	585	0	13.906	0	3.6	4.1	7.5	10.3	7.5	182090000	0	94155000	4503800	28984000	12828000	41619000	0
tr|Q4Q703|Q4Q703_LEIMA	tr|Q4Q703|Q4Q703_LEIMA	3	3	3	tr|Q4Q703|Q4Q703_LEIMA Uncharacterized protein OS=Leishmania major OX=5664 GN=LMJF_30_2890 PE=4 SV=1	1	3	3	3	2	1	1	1	2	2	2	1	1	1	2	2	2	1	1	1	2	2	10.9	10.9	10.9	50.687	457	457	0	26.745	7.4	3.1	3.1	3.1	7.4	6.6	164390000	34259000	19683000	24645000	32389000	34933000	18478000	35615000
tr|Q4Q707|Q4Q707_LEIMA	tr|Q4Q707|Q4Q707_LEIMA	3	3	3	tr|Q4Q707|Q4Q707_LEIMA Uncharacterized protein OS=Leishmania major OX=5664 GN=LMJF_30_2850 PE=4 SV=1	1	3	3	3	3	3	3	2	2	2	3	3	3	2	2	2	3	3	3	2	2	2	52.2	52.2	52.2	13.092	115	115	0	116.63	52.2	52.2	52.2	33	33	33	2927300000	555360000	764000000	857580000	252090000	269670000	228560000	572470000
tr|Q4Q708|Q4Q708_LEIMA	tr|Q4Q708|Q4Q708_LEIMA	2	2	2	tr|Q4Q708|Q4Q708_LEIMA Uncharacterized protein OS=Leishmania major OX=5664 GN=LMJF_30_2845 PE=4 SV=1	1	2	2	2	1	2	2	2	2	2	1	2	2	2	2	2	1	2	2	2	2	2	27.9	27.9	27.9	11.789	104	104	0	92.136	15.4	27.9	27.9	27.9	27.9	27.9	754520000	115520000	166910000	100980000	119850000	124670000	126580000	0
tr|Q4Q711|Q4Q711_LEIMA	tr|Q4Q711|Q4Q711_LEIMA	4	4	4	tr|Q4Q711|Q4Q711_LEIMA Putative chaperonin HSP60/CNP60 OS=Leishmania major OX=5664 GN=LMJF_30_2820 PE=3 SV=1	1	4	4	4	2	2	3	3	3	2	2	2	3	3	3	2	2	2	3	3	3	2	12.1	12.1	12.1	58.035	538	538	0	40.874	7.2	7.2	8.9	10.4	10.4	7.2	178910000	35194000	16622000	45391000	33384000	35521000	12803000	42942000
tr|Q4Q720|Q4Q720_LEIMA	tr|Q4Q720|Q4Q720_LEIMA	7	7	7	tr|Q4Q720|Q4Q720_LEIMA Putative small glutamine-rich tetratricopeptide repeat protein OS=Leishmania major OX=5664 GN=SGT PE=4 SV=1	1	7	7	7	2	2	2	5	6	3	2	2	2	5	6	3	2	2	2	5	6	3	27.5	27.5	27.5	45.77	408	408	0	49.166	5.4	5.4	5.4	15	24.3	9.3	960020000	125380000	122120000	160740000	50752000	452620000	48406000	110530000
tr|Q4Q722|Q4Q722_LEIMA	tr|Q4Q722|Q4Q722_LEIMA	2	2	2	tr|Q4Q722|Q4Q722_LEIMA GRAM domain-containing protein OS=Leishmania major OX=5664 GN=LMJF_30_2720 PE=4 SV=1	1	2	2	2	0	1	1	1	0	0	0	1	1	1	0	0	0	1	1	1	0	0	4.8	4.8	4.8	78.724	731	731	0	2.8512	0	2.3	2.5	2.3	0	0	158070000	0	101470000	9738600	46854000	0	0	0
tr|Q4Q727|Q4Q727_LEIMA	tr|Q4Q727|Q4Q727_LEIMA	1	1	1	tr|Q4Q727|Q4Q727_LEIMA Uncharacterized protein OS=Leishmania major OX=5664 GN=LMJF_30_2670 PE=4 SV=1	1	1	1	1	0	0	0	1	0	0	0	0	0	1	0	0	0	0	0	1	0	0	3.3	3.3	3.3	39.645	368	368	0	2.7593	0	0	0	3.3	0	0	0	0	0	0	0	0	0	0
tr|Q4Q729|Q4Q729_LEIMA	tr|Q4Q729|Q4Q729_LEIMA	1	1	1	tr|Q4Q729|Q4Q729_LEIMA Uncharacterized protein OS=Leishmania major OX=5664 GN=LMJF_30_2650 PE=4 SV=1	1	1	1	1	1	1	1	0	1	0	1	1	1	0	1	0	1	1	1	0	1	0	14.1	14.1	14.1	16.936	156	156	0	8.3088	14.1	14.1	14.1	0	14.1	0	25367000	7934700	6546200	4758600	0	6127100	0	0
tr|Q4Q732|Q4Q732_LEIMA	tr|Q4Q732|Q4Q732_LEIMA	2	2	2	tr|Q4Q732|Q4Q732_LEIMA Putative replication factor C, subunit 2 OS=Leishmania major OX=5664 GN=LMJF_30_2630 PE=4 SV=1	1	2	2	2	2	2	2	2	2	2	2	2	2	2	2	2	2	2	2	2	2	2	10.7	10.7	10.7	38.384	354	354	0	6.4363	10.7	10.7	10.7	10.7	10.7	10.7	113270000	16347000	7201000	7844600	28051000	20563000	33259000	15556000
tr|Q4Q734|Q4Q734_LEIMA	tr|Q4Q734|Q4Q734_LEIMA	1	1	1	tr|Q4Q734|Q4Q734_LEIMA Putative RNA-binding protein OS=Leishmania major OX=5664 GN=LMJF_30_2610 PE=4 SV=1	1	1	1	1	1	0	1	1	1	1	1	0	1	1	1	1	1	0	1	1	1	1	6	6	6	23.029	216	216	0	2.836	6	0	6	6	6	6	267870000	31243000	0	32462000	87679000	61966000	54519000	0
tr|Q4Q735|Q4Q735_LEIMA	tr|Q4Q735|Q4Q735_LEIMA	6	6	6	tr|Q4Q735|Q4Q735_LEIMA Formate--tetrahydrofolate ligase OS=Leishmania major OX=5664 GN=FTHS PE=3 SV=1	1	6	6	6	5	4	4	3	2	4	5	4	4	3	2	4	5	4	4	3	2	4	21.7	21.7	21.7	66.569	622	622	0	30.775	18.5	11.7	16.7	10.9	7.7	16.7	534610000	153270000	147590000	70397000	48748000	66203000	48398000	106920000
tr|Q4Q737|Q4Q737_LEIMA	tr|Q4Q737|Q4Q737_LEIMA	4	4	4	tr|Q4Q737|Q4Q737_LEIMA Reticulon-like protein OS=Leishmania major OX=5664 GN=PAPLE22 PE=4 SV=1	1	4	4	4	1	3	4	0	0	0	1	3	4	0	0	0	1	3	4	0	0	0	19.3	19.3	19.3	22.159	197	197	0	19.175	6.1	15.7	19.3	0	0	0	1534100000	202810000	694730000	636540000	0	0	0	0
tr|Q4Q740|Q4Q740_LEIMA;tr|Q4Q744|Q4Q744_LEIMA;tr|Q4Q745|Q4Q745_LEIMA;tr|Q4Q747|Q4Q747_LEIMA	tr|Q4Q740|Q4Q740_LEIMA;tr|Q4Q744|Q4Q744_LEIMA;tr|Q4Q745|Q4Q745_LEIMA;tr|Q4Q747|Q4Q747_LEIMA	28;28;28;22	28;28;28;22	28;28;28;22	tr|Q4Q740|Q4Q740_LEIMA Putative heat shock 70-related protein 1,mitochondrial OS=Leishmania major OX=5664 GN=LMJF_30_2550 PE=3 SV=1;tr|Q4Q744|Q4Q744_LEIMA Putative heat shock 70-related protein 1,mitochondrial OS=Leishmania major OX=5664 GN=LMJF_30_2490 PE	4	28	28	28	24	21	24	22	22	18	24	21	24	22	22	18	24	21	24	22	22	18	54	54	54	70.608	652	652;660;662;635	0	323.31	46.8	41.4	44.5	47.2	46.6	38.8	56884000000	9819000000	6882700000	10435000000	10464000000	11238000000	8045100000	8734200000
tr|Q4Q754|Q4Q754_LEIMA	tr|Q4Q754|Q4Q754_LEIMA	1	1	1	tr|Q4Q754|Q4Q754_LEIMA Uncharacterized protein OS=Leishmania major OX=5664 GN=LMJF_30_2390 PE=4 SV=1	1	1	1	1	1	1	1	0	0	0	1	1	1	0	0	0	1	1	1	0	0	0	0.2	0.2	0.2	410.19	3795	3795	0	2.7524	0.2	0.2	0.2	0	0	0	2362300	0	0	2362300	0	0	0	0
tr|Q4Q756|Q4Q756_LEIMA	tr|Q4Q756|Q4Q756_LEIMA	2	2	2	tr|Q4Q756|Q4Q756_LEIMA ADP-ribosylation factor-like protein OS=Leishmania major OX=5664 GN=LMJF_30_2370 PE=3 SV=1	1	2	2	2	1	1	1	1	1	2	1	1	1	1	1	2	1	1	1	1	1	2	9.5	9.5	9.5	20.043	179	179	0	75.054	6.1	6.1	6.1	6.1	6.1	9.5	1096500000	124880000	141210000	117170000	216700000	204720000	291840000	0
tr|Q4Q758|Q4Q758_LEIMA	tr|Q4Q758|Q4Q758_LEIMA	2	2	2	tr|Q4Q758|Q4Q758_LEIMA Sphingosine-1-phosphate lyase OS=Leishmania major OX=5664 GN=SPL PE=3 SV=1	1	2	2	2	1	1	1	2	2	2	1	1	1	2	2	2	1	1	1	2	2	2	5.2	5.2	5.2	59.351	537	537	0	6.692	1.9	1.9	1.9	5.2	5.2	5.2	294150000	50817000	74292000	55173000	37264000	32103000	44501000	0
tr|Q4Q760|Q4Q760_LEIMA	tr|Q4Q760|Q4Q760_LEIMA	5	5	5	tr|Q4Q760|Q4Q760_LEIMA Uncharacterized protein OS=Leishmania major OX=5664 GN=LMJF_30_2330 PE=4 SV=1	1	5	5	5	4	4	4	2	0	1	4	4	4	2	0	1	4	4	4	2	0	1	22.1	22.1	22.1	37.239	340	340	0	131.28	16.5	21.8	16.5	5.3	0	5	634650000	200130000	185850000	223360000	22212000	0	3102300	236290000
tr|Q4Q762|Q4Q762_LEIMA	tr|Q4Q762|Q4Q762_LEIMA	1	1	1	tr|Q4Q762|Q4Q762_LEIMA Uncharacterized protein OS=Leishmania major OX=5664 GN=LMJF_30_2310 PE=4 SV=1	1	1	1	1	1	0	0	0	0	0	1	0	0	0	0	0	1	0	0	0	0	0	2.4	2.4	2.4	52.514	464	464	0.0091996	1.4745	2.4	0	0	0	0	0	0	0	0	0	0	0	0	0
tr|Q4Q769|Q4Q769_LEIMA	tr|Q4Q769|Q4Q769_LEIMA	1	1	1	tr|Q4Q769|Q4Q769_LEIMA Uncharacterized protein OS=Leishmania major OX=5664 GN=LMJF_30_2240 PE=4 SV=1	1	1	1	1	0	1	1	0	0	0	0	1	1	0	0	0	0	1	1	0	0	0	6.2	6.2	6.2	33.768	306	306	0	2.7318	0	6.2	6.2	0	0	0	15943000	0	5492400	10451000	0	0	0	0
tr|Q4Q775|Q4Q775_LEIMA	tr|Q4Q775|Q4Q775_LEIMA	3	3	3	tr|Q4Q775|Q4Q775_LEIMA Uncharacterized protein OS=Leishmania major OX=5664 GN=LMJF_30_2180 PE=4 SV=1	1	3	3	3	1	1	1	2	2	3	1	1	1	2	2	3	1	1	1	2	2	3	6.6	6.6	6.6	53.235	500	500	0	30.067	2.6	2.6	2.6	2.6	2.6	6.6	110810000	13670000	13314000	8666700	15469000	13587000	46098000	0
tr|Q4Q797|Q4Q797_LEIMA	tr|Q4Q797|Q4Q797_LEIMA	1	1	1	tr|Q4Q797|Q4Q797_LEIMA Uncharacterized protein OS=Leishmania major OX=5664 GN=LMJF_30_1980 PE=4 SV=1	1	1	1	1	0	0	0	1	1	1	0	0	0	1	1	1	0	0	0	1	1	1	5.6	5.6	5.6	37.813	341	341	0	16.196	0	0	0	5.6	5.6	5.6	316040000	0	0	0	107160000	83653000	125220000	0
tr|Q4Q7A2|Q4Q7A2_LEIMA;tr|Q4Q7A3|Q4Q7A3_LEIMA	tr|Q4Q7A2|Q4Q7A2_LEIMA;tr|Q4Q7A3|Q4Q7A3_LEIMA	5;3	5;3	5;3	tr|Q4Q7A2|Q4Q7A2_LEIMA Succinyl-CoA:3-ketoacid-coenzyme A transferase OS=Leishmania major OX=5664 GN=LMJF_30_1940 PE=3 SV=1;tr|Q4Q7A3|Q4Q7A3_LEIMA Succinyl-CoA:3-ketoacid-coenzyme A transferase OS=Leishmania major OX=5664 GN=LMJF_30_1930 PE=3 SV=1	2	5	5	5	5	3	3	1	1	1	5	3	3	1	1	1	5	3	3	1	1	1	18.6	18.6	18.6	53.528	499	499;498	0	35.321	18.6	12.8	12.8	5.4	5.4	5.4	816530000	280570000	33006000	287660000	61259000	68444000	85595000	185280000
tr|Q4Q7B2|Q4Q7B2_LEIMA	tr|Q4Q7B2|Q4Q7B2_LEIMA	3	3	3	tr|Q4Q7B2|Q4Q7B2_LEIMA Putative splicing factor 3a OS=Leishmania major OX=5664 GN=LMJF_30_1830 PE=4 SV=1	1	3	3	3	1	0	0	2	2	1	1	0	0	2	2	1	1	0	0	2	2	1	11.6	11.6	11.6	69.348	622	622	0	25.183	2.4	0	0	5.9	8	2.4	64787000	14609000	0	0	15426000	19902000	14850000	0
tr|Q4Q7B3|Q4Q7B3_LEIMA	tr|Q4Q7B3|Q4Q7B3_LEIMA	3	3	3	tr|Q4Q7B3|Q4Q7B3_LEIMA Uncharacterized protein OS=Leishmania major OX=5664 GN=LMJF_30_1810 PE=4 SV=1	1	3	3	3	3	2	2	1	1	2	3	2	2	1	1	2	3	2	2	1	1	2	0.9	0.9	0.9	590.11	5561	5561	0	9.9807	0.9	0.8	0.8	0.5	0.3	0.8	38684000	13974000	5842600	7020000	3572500	2570900	5703900	9655300
tr|Q4Q7B8|Q4Q7B8_LEIMA	tr|Q4Q7B8|Q4Q7B8_LEIMA	1	1	1	tr|Q4Q7B8|Q4Q7B8_LEIMA Uncharacterized protein OS=Leishmania major OX=5664 GN=LMJF_30_1760 PE=4 SV=1	1	1	1	1	0	1	1	1	1	1	0	1	1	1	1	1	0	1	1	1	1	1	0.5	0.5	0.5	208.35	1934	1934	0.0029211	1.8472	0	0.5	0.5	0.5	0.5	0.5	21625000	0	3650600	2941200	5472400	5440900	4120100	0
tr|Q4Q7C5|Q4Q7C5_LEIMA	tr|Q4Q7C5|Q4Q7C5_LEIMA	2	2	2	tr|Q4Q7C5|Q4Q7C5_LEIMA Uncharacterized protein OS=Leishmania major OX=5664 GN=LMJF_30_1690 PE=4 SV=1	1	2	2	2	1	0	0	1	1	1	1	0	0	1	1	1	1	0	0	1	1	1	11.3	11.3	11.3	38.106	354	354	0.004298	1.6987	6.2	0	0	5.1	5.1	5.1	87855000	1134900	0	0	29628000	28726000	28365000	0
tr|Q4Q7E5|Q4Q7E5_LEIMA	tr|Q4Q7E5|Q4Q7E5_LEIMA	1	1	1	tr|Q4Q7E5|Q4Q7E5_LEIMA Uncharacterized protein OS=Leishmania major OX=5664 GN=LMJF_30_1590 PE=4 SV=1	1	1	1	1	0	1	0	1	1	1	0	1	0	1	1	1	0	1	0	1	1	1	6	6	6	41.356	382	382	0	5.2457	0	6	0	6	6	6	74274000	0	10122000	0	25434000	27663000	11055000	0
tr|Q4Q7E7|Q4Q7E7_LEIMA	tr|Q4Q7E7|Q4Q7E7_LEIMA	1	1	1	tr|Q4Q7E7|Q4Q7E7_LEIMA Uncharacterized protein OS=Leishmania major OX=5664 GN=LMJF_30_1570 PE=4 SV=1	1	1	1	1	0	1	0	0	0	0	0	1	0	0	0	0	0	1	0	0	0	0	5.3	5.3	5.3	45.975	415	415	0.0043145	1.7219	0	5.3	0	0	0	0	11083000	0	11083000	0	0	0	0	0
tr|Q4Q7F0|Q4Q7F0_LEIMA	tr|Q4Q7F0|Q4Q7F0_LEIMA	1	1	1	tr|Q4Q7F0|Q4Q7F0_LEIMA Flavoprotein domain-containing protein OS=Leishmania major OX=5664 GN=LMJF_30_1540 PE=4 SV=1	1	1	1	1	0	1	0	0	0	0	0	1	0	0	0	0	0	1	0	0	0	0	4.6	4.6	4.6	35.037	323	323	0.0070755	1.6265	0	4.6	0	0	0	0	9902000	0	9902000	0	0	0	0	0
tr|Q4Q7F2|Q4Q7F2_LEIMA	tr|Q4Q7F2|Q4Q7F2_LEIMA	1	1	1	tr|Q4Q7F2|Q4Q7F2_LEIMA PseudoU_synth_2 domain-containing protein OS=Leishmania major OX=5664 GN=LMJF_30_1520 PE=4 SV=1	1	1	1	1	0	0	0	1	1	1	0	0	0	1	1	1	0	0	0	1	1	1	3.5	3.5	3.5	49.367	453	453	0.0061437	1.6391	0	0	0	3.5	3.5	3.5	52631000	0	0	0	18338000	15905000	18387000	0
tr|Q4Q7F9|Q4Q7F9_LEIMA	tr|Q4Q7F9|Q4Q7F9_LEIMA	2	2	2	tr|Q4Q7F9|Q4Q7F9_LEIMA Putative kinesin OS=Leishmania major OX=5664 GN=LMJF_30_1450 PE=3 SV=1	1	2	2	2	0	0	1	1	0	0	0	0	1	1	0	0	0	0	1	1	0	0	2.2	2.2	2.2	133.36	1212	1212	0.0015091	2.0921	0	0	0.9	1.3	0	0	8699100	0	0	3751400	4947700	0	0	0
tr|Q4Q7G8|Q4Q7G8_LEIMA	tr|Q4Q7G8|Q4Q7G8_LEIMA	1	1	1	tr|Q4Q7G8|Q4Q7G8_LEIMA RIO domain-containing protein OS=Leishmania major OX=5664 GN=LMJF_30_1360 PE=4 SV=1	1	1	1	1	0	0	0	1	1	1	0	0	0	1	1	1	0	0	0	1	1	1	1.9	1.9	1.9	55.704	486	486	0.0047393	1.6527	0	0	0	1.9	1.9	1.9	61900000	0	0	0	38621000	23279000	0	0
tr|Q4Q7H4|Q4Q7H4_LEIMA	tr|Q4Q7H4|Q4Q7H4_LEIMA	1	1	1	tr|Q4Q7H4|Q4Q7H4_LEIMA Putative U3 small nuclear ribonucleoprotein (SnRNP) OS=Leishmania major OX=5664 GN=LMJF_30_1290 PE=4 SV=1	1	1	1	1	1	0	0	1	1	0	1	0	0	1	1	0	1	0	0	1	1	0	4.9	4.9	4.9	33.118	288	288	0	4.379	4.9	0	0	4.9	4.9	0	116460000	0	0	0	66444000	50018000	0	0
tr|Q4Q7H9|Q4Q7H9_LEIMA	tr|Q4Q7H9|Q4Q7H9_LEIMA	9	9	9	tr|Q4Q7H9|Q4Q7H9_LEIMA Putative Pyridoxal kinase OS=Leishmania major OX=5664 GN=LMJF_30_1250 PE=4 SV=1	1	9	9	9	8	7	9	7	6	5	8	7	9	7	6	5	8	7	9	7	6	5	45.7	45.7	45.7	33.189	302	302	0	204.37	44.7	38.4	45.7	43.7	37.4	30.5	2488700000	472050000	502420000	553330000	331710000	400770000	228440000	487420000
tr|Q4Q7I1|Q4Q7I1_LEIMA	tr|Q4Q7I1|Q4Q7I1_LEIMA	1	1	1	tr|Q4Q7I1|Q4Q7I1_LEIMA RING-type domain-containing protein OS=Leishmania major OX=5664 GN=LMJF_30_1230 PE=4 SV=1	1	1	1	1	0	0	0	1	1	1	0	0	0	1	1	1	0	0	0	1	1	1	1.9	1.9	1.9	78.779	723	723	0	2.5386	0	0	0	1.9	1.9	1.9	72779000	0	0	0	27942000	18931000	25906000	0
tr|Q4Q7I2|Q4Q7I2_LEIMA	tr|Q4Q7I2|Q4Q7I2_LEIMA	3	3	3	tr|Q4Q7I2|Q4Q7I2_LEIMA Small nuclear ribonucleoprotein E OS=Leishmania major OX=5664 GN=LMJF_30_1205 PE=3 SV=1	1	3	3	3	1	2	0	2	3	2	1	2	0	2	3	2	1	2	0	2	3	2	57	57	57	9.8812	86	86	0	15.59	14	43	0	27.9	57	43	114030000	18800000	17255000	0	26774000	25005000	26199000	0
tr|Q4Q7I3|Q4Q7I3_LEIMA	tr|Q4Q7I3|Q4Q7I3_LEIMA	2	2	2	tr|Q4Q7I3|Q4Q7I3_LEIMA Putative ubiquitin hydrolase OS=Leishmania major OX=5664 GN=LMJF_30_1200 PE=4 SV=1	1	2	2	2	1	2	1	1	2	1	1	2	1	1	2	1	1	2	1	1	2	1	2.9	2.9	2.9	110.6	1006	1006	0.0015416	2.2447	1.6	2.9	1.3	1.6	2.9	1.6	27172000	2305900	6121100	8281900	2419200	3809500	4234500	0
tr|Q4Q7J1|Q4Q7J1_LEIMA	tr|Q4Q7J1|Q4Q7J1_LEIMA	5	5	5	tr|Q4Q7J1|Q4Q7J1_LEIMA Importin subunit alpha OS=Leishmania major OX=5664 GN=LMJF_30_1120 PE=3 SV=1	1	5	5	5	1	1	1	4	3	2	1	1	1	4	3	2	1	1	1	4	3	2	20.8	20.8	20.8	58.15	539	539	0	56.389	3.3	3.3	3.3	15.6	14.3	6.3	1156900000	120990000	122430000	86006000	284540000	267380000	275520000	0
tr|Q4Q7J2|Q4Q7J2_LEIMA	tr|Q4Q7J2|Q4Q7J2_LEIMA	3	3	3	tr|Q4Q7J2|Q4Q7J2_LEIMA Putative RNA-binding protein OS=Leishmania major OX=5664 GN=LMJF_30_1110 PE=4 SV=1	1	3	3	3	2	1	2	1	2	3	2	1	2	1	2	3	2	1	2	1	2	3	5.5	5.5	5.5	67.546	619	619	0	32.329	3.7	1.1	3.7	2.6	3.7	5.5	51123000	0	0	6722900	11086000	21821000	11494000	0
tr|Q4Q7J9|Q4Q7J9_LEIMA	tr|Q4Q7J9|Q4Q7J9_LEIMA	2	2	2	tr|Q4Q7J9|Q4Q7J9_LEIMA Uncharacterized protein OS=Leishmania major OX=5664 GN=LMJF_30_1040 PE=4 SV=1	1	2	2	2	2	1	1	2	1	2	2	1	1	2	1	2	2	1	1	2	1	2	8.4	8.4	8.4	29.104	250	250	0	14.612	8.4	5.2	5.2	8.4	5.2	8.4	151600000	9297500	1650800	19769000	56020000	25195000	39671000	0
tr|Q4Q7K2|Q4Q7K2_LEIMA	tr|Q4Q7K2|Q4Q7K2_LEIMA	3	3	3	tr|Q4Q7K2|Q4Q7K2_LEIMA Putative ubiquitin conjugation factor E4 B OS=Leishmania major OX=5664 GN=LMJF_30_1010 PE=4 SV=1	1	3	3	3	1	0	1	2	3	3	1	0	1	2	3	3	1	0	1	2	3	3	8	8	8	114.72	1022	1022	0	13.537	2.2	0	1.9	4	8	8	48118000	5534100	0	965420	7050600	15509000	19059000	0
tr|Q4Q7K3|Q4Q7K3_LEIMA	tr|Q4Q7K3|Q4Q7K3_LEIMA	1	1	1	tr|Q4Q7K3|Q4Q7K3_LEIMA Protein kinase domain-containing protein OS=Leishmania major OX=5664 GN=LMJF_30_1000 PE=4 SV=1	1	1	1	1	0	0	1	0	0	1	0	0	1	0	0	1	0	0	1	0	0	1	1.5	1.5	1.5	65.466	612	612	0.0070093	1.5701	0	0	1.5	0	0	1.5	24452000	0	0	9655200	0	0	14797000	0
tr|Q4Q7L0|Q4Q7L0_LEIMA	tr|Q4Q7L0|Q4Q7L0_LEIMA	3	3	3	tr|Q4Q7L0|Q4Q7L0_LEIMA DUF4139 domain-containing protein OS=Leishmania major OX=5664 GN=LMJF_30_0930 PE=4 SV=1	1	3	3	3	3	3	3	2	3	2	3	3	3	2	3	2	3	3	3	2	3	2	8.6	8.6	8.6	62.682	579	579	0	52.951	8.6	8.6	8.6	7.9	8.6	7.9	299730000	64295000	45841000	84953000	42373000	40672000	21596000	65690000
tr|Q4Q7L2|Q4Q7L2_LEIMA	tr|Q4Q7L2|Q4Q7L2_LEIMA	2	2	2	tr|Q4Q7L2|Q4Q7L2_LEIMA Putative ubiquitin-protein ligase OS=Leishmania major OX=5664 GN=LMJF_30_0910 PE=4 SV=1	1	2	2	2	1	1	0	0	0	0	1	1	0	0	0	0	1	1	0	0	0	0	2.7	2.7	2.7	152.95	1400	1400	0.0024716	1.978	0.9	1.8	0	0	0	0	609880000	0	609880000	0	0	0	0	0
tr|Q4Q7L5|Q4Q7L5_LEIMA	tr|Q4Q7L5|Q4Q7L5_LEIMA	3	3	3	tr|Q4Q7L5|Q4Q7L5_LEIMA Putative adenosine kinase OS=Leishmania major OX=5664 GN=LMJF_30_0880 PE=4 SV=1	1	3	3	3	2	3	1	2	2	3	2	3	1	2	2	3	2	3	1	2	2	3	15.1	15.1	15.1	37.1	345	345	0	28.241	10.4	15.1	10.4	10.4	11.9	15.1	1554600000	483670000	428130000	36234000	165960000	287910000	152740000	331160000
tr|Q4Q7L6|Q4Q7L6_LEIMA	tr|Q4Q7L6|Q4Q7L6_LEIMA	1	1	1	tr|Q4Q7L6|Q4Q7L6_LEIMA Amastin-like surface protein-like protein OS=Leishmania major OX=5664 GN=LMJF_30_0870 PE=4 SV=1	1	1	1	1	1	1	1	1	1	1	1	1	1	1	1	1	1	1	1	1	1	1	6.8	6.8	6.8	24.184	221	221	0	310.88	6.8	6.8	6.8	6.8	6.8	6.8	1973700000	223240000	287050000	322990000	337910000	344600000	457910000	0
tr|Q4Q7L8|Q4Q7L8_LEIMA;tr|Q4Q7L7|Q4Q7L7_LEIMA	tr|Q4Q7L8|Q4Q7L8_LEIMA;tr|Q4Q7L7|Q4Q7L7_LEIMA	1;1	1;1	1;1	tr|Q4Q7L8|Q4Q7L8_LEIMA Putative surface protein amastin OS=Leishmania major OX=5664 GN=LMJF_30_0850 PE=4 SV=1;tr|Q4Q7L7|Q4Q7L7_LEIMA Putative surface protein amastin OS=Leishmania major OX=5664 GN=LMJF_30_0860 PE=4 SV=1	2	1	1	1	0	0	0	1	1	1	0	0	0	1	1	1	0	0	0	1	1	1	5.1	5.1	5.1	20.841	195	195;195	0	14.127	0	0	0	5.1	5.1	5.1	149020000	0	0	0	69053000	0	79962000	0
tr|Q4Q7M2|Q4Q7M2_LEIMA	tr|Q4Q7M2|Q4Q7M2_LEIMA	2	2	2	tr|Q4Q7M2|Q4Q7M2_LEIMA Uncharacterized protein OS=Leishmania major OX=5664 GN=LMJF_30_0810 PE=1 SV=1	1	2	2	2	0	0	0	2	0	0	0	0	0	2	0	0	0	0	0	2	0	0	16	16	16	28.157	250	250	0	6.8668	0	0	0	16	0	0	119090000	0	0	0	119090000	0	0	0
tr|Q4Q7M7|Q4Q7M7_LEIMA	tr|Q4Q7M7|Q4Q7M7_LEIMA	2	2	2	tr|Q4Q7M7|Q4Q7M7_LEIMA Putative mitochondrial oligo_U binding protein TBRGG1 OS=Leishmania major OX=5664 GN=LMJF_30_0780 PE=4 SV=1	1	2	2	2	1	1	1	2	0	0	1	1	1	2	0	0	1	1	1	2	0	0	6.6	6.6	6.6	72.46	656	656	0	3.2281	2.4	2.4	2.4	6.6	0	0	7853600	1037300	910600	699990	5205700	0	0	0
tr|Q4Q7M9|Q4Q7M9_LEIMA	tr|Q4Q7M9|Q4Q7M9_LEIMA	2	2	2	tr|Q4Q7M9|Q4Q7M9_LEIMA Uncharacterized protein OS=Leishmania major OX=5664 GN=LMJF_30_0760 PE=4 SV=1	1	2	2	2	1	1	1	2	2	2	1	1	1	2	2	2	1	1	1	2	2	2	2.2	2.2	2.2	116.69	1057	1057	0	7.3243	1	1	1	2.2	2.2	2.2	164400000	21547000	32844000	13426000	23983000	34952000	37648000	0
tr|Q4Q7N0|Q4Q7N0_LEIMA	tr|Q4Q7N0|Q4Q7N0_LEIMA	2	2	2	tr|Q4Q7N0|Q4Q7N0_LEIMA Putative 4-methyl-5(Beta-hydroxyethyl)-thiazole monophosphate synthesis protein OS=Leishmania major OX=5664 GN=LMJF_30_0750 PE=4 SV=1	1	2	2	2	0	1	2	1	1	0	0	1	2	1	1	0	0	1	2	1	1	0	20.9	20.9	20.9	20.477	196	196	0	6.5181	0	20.4	20.9	20.9	20.4	0	52000000	0	10840000	20054000	7829600	13276000	0	0
tr|Q4Q7N3|Q4Q7N3_LEIMA	tr|Q4Q7N3|Q4Q7N3_LEIMA	1	1	1	tr|Q4Q7N3|Q4Q7N3_LEIMA Putative co-chaperone, GrpE OS=Leishmania major OX=5664 GN=LMJF_30_0735 PE=3 SV=1	1	1	1	1	1	1	1	1	1	1	1	1	1	1	1	1	1	1	1	1	1	1	7	7	7	28.462	256	256	0	12.45	7	7	7	7	7	7	72338000	7971600	6675000	10462000	16054000	17153000	14022000	0
tr|Q4Q7N4|Q4Q7N4_LEIMA	tr|Q4Q7N4|Q4Q7N4_LEIMA	7	7	7	tr|Q4Q7N4|Q4Q7N4_LEIMA GrpE protein homolog OS=Leishmania major OX=5664 GN=LMJF_30_0730 PE=3 SV=1	1	7	7	7	4	5	3	3	6	5	4	5	3	3	6	5	4	5	3	3	6	5	38.1	38.1	38.1	23.693	218	218	0	37.513	29.4	37.2	29.4	13.8	30.3	22.5	1893200000	173480000	247300000	189770000	357230000	457750000	467710000	187540000
tr|Q4Q7N7|Q4Q7N7_LEIMA	tr|Q4Q7N7|Q4Q7N7_LEIMA	3	3	3	tr|Q4Q7N7|Q4Q7N7_LEIMA Uncharacterized protein OS=Leishmania major OX=5664 GN=LMJF_30_0705 PE=4 SV=1	1	3	3	3	1	1	2	1	1	1	1	1	2	1	1	1	1	1	2	1	1	1	15.5	15.5	15.5	29.384	265	265	0	20.034	6	5.3	9.4	5.3	5.3	5.3	184080000	3339400	20373000	72761000	32078000	30866000	24660000	0
tr|Q4Q7P2|Q4Q7P2_LEIMA	tr|Q4Q7P2|Q4Q7P2_LEIMA	1	1	1	tr|Q4Q7P2|Q4Q7P2_LEIMA PDZ domain-containing protein OS=Leishmania major OX=5664 GN=LMJF_30_0660 PE=4 SV=1	1	1	1	1	0	1	0	0	1	0	0	1	0	0	1	0	0	1	0	0	1	0	2.2	2.2	2.2	79.914	730	730	0	2.4607	0	2.2	0	0	2.2	0	11574000	0	11574000	0	0	0	0	0
tr|Q4Q7P3|Q4Q7P3_LEIMA	tr|Q4Q7P3|Q4Q7P3_LEIMA	6	6	6	tr|Q4Q7P3|Q4Q7P3_LEIMA Putative histidyl-tRNA synthetase OS=Leishmania major OX=5664 GN=LMJF_30_0630 PE=4 SV=1	1	6	6	6	4	3	3	5	5	3	4	3	3	5	5	3	4	3	3	5	5	3	18.6	18.6	18.6	52.959	473	473	0	146.27	11.8	11.8	11.8	16.1	14.4	11.8	846780000	97336000	96852000	142080000	203810000	172150000	134570000	135850000
tr|Q4Q7P4|Q4Q7P4_LEIMA	tr|Q4Q7P4|Q4Q7P4_LEIMA	2	2	2	tr|Q4Q7P4|Q4Q7P4_LEIMA Ribosome biogenesis regulatory protein OS=Leishmania major OX=5664 GN=LMJF_30_0620 PE=3 SV=1	1	2	2	2	0	0	0	0	2	2	0	0	0	0	2	2	0	0	0	0	2	2	6.1	6.1	6.1	28.413	245	245	0	12.523	0	0	0	0	6.1	6.1	190220000	0	0	0	0	53609000	136610000	0
tr|Q4Q7P8|Q4Q7P8_LEIMA	tr|Q4Q7P8|Q4Q7P8_LEIMA	3	3	3	tr|Q4Q7P8|Q4Q7P8_LEIMA Uncharacterized protein OS=Leishmania major OX=5664 GN=LMJF_30_0580 PE=4 SV=1	1	3	3	3	2	0	1	2	1	2	2	0	1	2	1	2	2	0	1	2	1	2	9.6	9.6	9.6	54.117	479	479	0	7.9132	4.8	0	2.3	7.1	2.3	4.8	129970000	29254000	0	38958000	12276000	0	49485000	0
tr|Q4Q7Q0|Q4Q7Q0_LEIMA	tr|Q4Q7Q0|Q4Q7Q0_LEIMA	4	4	4	tr|Q4Q7Q0|Q4Q7Q0_LEIMA Uncharacterized protein OS=Leishmania major OX=5664 GN=LMJF_30_0560 PE=4 SV=1	1	4	4	4	1	0	1	2	2	3	1	0	1	2	2	3	1	0	1	2	2	3	19.4	19.4	19.4	36.752	325	325	0	56.793	5.5	0	4.6	11.1	9.2	14.8	367430000	18109000	0	90725000	141220000	36537000	80839000	0
tr|Q4Q7Q2|Q4Q7Q2_LEIMA	tr|Q4Q7Q2|Q4Q7Q2_LEIMA	1	1	1	tr|Q4Q7Q2|Q4Q7Q2_LEIMA Nuclear cap-binding protein subunit 2 OS=Leishmania major OX=5664 GN=LMJF_30_0540 PE=3 SV=1	1	1	1	1	1	1	0	0	0	0	1	1	0	0	0	0	1	1	0	0	0	0	13.3	13.3	13.3	20.775	188	188	0.0015353	2.2308	13.3	13.3	0	0	0	0	7206000	3096600	4109500	0	0	0	0	0
tr|Q4Q7Q4|Q4Q7Q4_LEIMA	tr|Q4Q7Q4|Q4Q7Q4_LEIMA	3	3	3	tr|Q4Q7Q4|Q4Q7Q4_LEIMA Uncharacterized protein OS=Leishmania major OX=5664 GN=LMJF_30_0520 PE=4 SV=1	1	3	3	3	2	2	2	3	2	2	2	2	2	3	2	2	2	2	2	3	2	2	6.6	6.6	6.6	99.138	896	896	0	55.526	3.3	3.3	3.3	6.6	4.1	4.1	178780000	37439000	26807000	26923000	56682000	15108000	15817000	28929000
tr|Q4Q7R0|Q4Q7R0_LEIMA	tr|Q4Q7R0|Q4Q7R0_LEIMA	1	1	1	tr|Q4Q7R0|Q4Q7R0_LEIMA Putative bystin OS=Leishmania major OX=5664 GN=LMJF_30_0480 PE=4 SV=1	1	1	1	1	0	0	0	1	0	0	0	0	0	1	0	0	0	0	0	1	0	0	3.8	3.8	3.8	53.159	469	469	0.0024752	1.9872	0	0	0	3.8	0	0	9990000	0	0	0	9990000	0	0	0
tr|Q4Q7R2|Q4Q7R2_LEIMA	tr|Q4Q7R2|Q4Q7R2_LEIMA	7	7	6	tr|Q4Q7R2|Q4Q7R2_LEIMA Putative aspartyl-tRNA synthetase OS=Leishmania major OX=5664 GN=LMJF_30_0460 PE=1 SV=1	1	7	7	6	2	1	3	5	5	2	2	1	3	5	5	2	1	0	2	4	4	1	18.5	18.5	16.9	62.373	550	550	0	47.451	5.3	1.6	8	14	12.7	5.3	840740000	49975000	79300000	123180000	163520000	285700000	139070000	0
tr|Q4Q7R4|Q4Q7R4_LEIMA	tr|Q4Q7R4|Q4Q7R4_LEIMA	3	3	3	tr|Q4Q7R4|Q4Q7R4_LEIMA RRF domain-containing protein OS=Leishmania major OX=5664 GN=LMJF_30_0440 PE=4 SV=1	1	3	3	3	2	2	2	1	1	2	2	2	2	1	1	2	2	2	2	1	1	2	17.5	17.5	17.5	23.007	211	211	0	21.874	7.1	7.1	7.1	6.2	6.2	17.5	156400000	31280000	19536000	32782000	23476000	19094000	30227000	32354000
tr|Q4Q7R7|Q4Q7R7_LEIMA	tr|Q4Q7R7|Q4Q7R7_LEIMA	2	2	2	tr|Q4Q7R7|Q4Q7R7_LEIMA WD-40 repeat protein OS=Leishmania major OX=5664 GN=LMJF_30_0410 PE=4 SV=1	1	2	2	2	0	1	1	1	0	2	0	1	1	1	0	2	0	1	1	1	0	2	5.9	5.9	5.9	52.325	476	476	0	4.98	0	2.7	2.7	2.7	0	5.9	30382000	0	10839000	0	9478900	0	10064000	0
tr|Q4Q7S1|Q4Q7S1_LEIMA	tr|Q4Q7S1|Q4Q7S1_LEIMA	4	4	4	tr|Q4Q7S1|Q4Q7S1_LEIMA Putative phosphatase 2C OS=Leishmania major OX=5664 GN=LMJF_30_0380 PE=4 SV=1	1	4	4	4	4	1	2	3	3	2	4	1	2	3	3	2	4	1	2	3	3	2	13.8	13.8	13.8	41.732	384	384	0	36.722	13.8	3.9	7.3	9.6	9.6	6.2	910450000	236820000	100690000	109150000	148850000	213980000	100960000	175250000
tr|Q4Q7S6|Q4Q7S6_LEIMA	tr|Q4Q7S6|Q4Q7S6_LEIMA	4	4	1	tr|Q4Q7S6|Q4Q7S6_LEIMA Rhodanese domain-containing protein OS=Leishmania major OX=5664 GN=LMJF_30_0330 PE=4 SV=1	1	4	4	1	0	2	2	0	0	1	0	2	2	0	0	1	0	0	1	0	0	0	8.2	8.2	1.4	82.199	771	771	0	5.826	0	5.3	4.2	0	0	1.4	94048000	0	21924000	32543000	0	0	39580000	0
tr|Q4Q7T4|Q4Q7T4_LEIMA	tr|Q4Q7T4|Q4Q7T4_LEIMA	2	2	2	tr|Q4Q7T4|Q4Q7T4_LEIMA Putative ubiquitin hydrolase OS=Leishmania major OX=5664 GN=LMJF_30_0250 PE=4 SV=1	1	2	2	2	1	1	2	0	1	1	1	1	2	0	1	1	1	1	2	0	1	1	4.2	4.2	4.2	126.17	1131	1131	0	2.7451	1.3	1.3	4.2	0	1.3	1.3	81055000	11511000	5888400	36499000	0	9390000	17766000	0
tr|Q4Q7T9|Q4Q7T9_LEIMA	tr|Q4Q7T9|Q4Q7T9_LEIMA	2	2	2	tr|Q4Q7T9|Q4Q7T9_LEIMA Putative 2-hydroxy-3-oxopropionate reductase OS=Leishmania major OX=5664 GN=LMJF_30_0180 PE=4 SV=1	1	2	2	2	1	1	0	2	2	2	1	1	0	2	2	2	1	1	0	2	2	2	9.7	9.7	9.7	30.901	299	299	0	26.653	6.4	6.4	0	9.7	9.7	9.7	497830000	23532000	48211000	0	143640000	137190000	145250000	0
tr|Q4Q7U8|Q4Q7U8_LEIMA	tr|Q4Q7U8|Q4Q7U8_LEIMA	1	1	1	tr|Q4Q7U8|Q4Q7U8_LEIMA Putative mitotic cyclin OS=Leishmania major OX=5664 GN=CYC3 PE=3 SV=1	1	1	1	1	1	1	0	1	1	0	1	1	0	1	1	0	1	1	0	1	1	0	2.6	2.6	2.6	46.908	420	420	0	3.5374	2.6	2.6	0	2.6	2.6	0	96530000	21105000	22771000	0	26374000	26281000	0	0
tr|Q4Q7V3|Q4Q7V3_LEIMA	tr|Q4Q7V3|Q4Q7V3_LEIMA	1	1	1	tr|Q4Q7V3|Q4Q7V3_LEIMA Uncharacterized protein OS=Leishmania major OX=5664 GN=LMJF_30_0060 PE=4 SV=1	1	1	1	1	1	1	1	1	0	1	1	1	1	1	0	1	1	1	1	1	0	1	3.8	3.8	3.8	27.904	240	240	0.0047596	1.6748	3.8	3.8	3.8	3.8	0	3.8	6454200	2014300	1168500	1339000	1932400	0	0	0
tr|Q4Q7V4|Q4Q7V4_LEIMA	tr|Q4Q7V4|Q4Q7V4_LEIMA	1	1	1	tr|Q4Q7V4|Q4Q7V4_LEIMA MATH domain-containing protein OS=Leishmania major OX=5664 GN=LMJF_30_0050 PE=4 SV=1	1	1	1	1	0	0	0	0	1	1	0	0	0	0	1	1	0	0	0	0	1	1	3.3	3.3	3.3	86.883	762	762	0.0043083	1.7109	0	0	0	0	3.3	3.3	45926000	0	0	0	0	23517000	22409000	0
tr|Q4Q7W0|Q4Q7W0_LEIMA	tr|Q4Q7W0|Q4Q7W0_LEIMA	2	2	2	tr|Q4Q7W0|Q4Q7W0_LEIMA Uncharacterized protein OS=Leishmania major OX=5664 GN=LMJF_28_3010 PE=4 SV=1	1	2	2	2	0	0	0	0	1	1	0	0	0	0	1	1	0	0	0	0	1	1	2.4	2.4	2.4	93.035	1005	1005	0.0038647	1.7867	0	0	0	0	2.4	2.3	36321000	0	0	0	0	15782000	20539000	0
tr|Q4Q7W1|Q4Q7W1_LEIMA	tr|Q4Q7W1|Q4Q7W1_LEIMA	2	2	2	tr|Q4Q7W1|Q4Q7W1_LEIMA Glucosamine 6-phosphate N-acetyltransferase OS=Leishmania major OX=5664 GN=LMJF_28_3005 PE=3 SV=1	1	2	2	2	1	2	1	1	1	1	1	2	1	1	1	1	1	2	1	1	1	1	15.5	15.5	15.5	16.206	148	148	0	23.961	7.4	15.5	7.4	7.4	7.4	7.4	370650000	47809000	126940000	60564000	52044000	46269000	37024000	0
tr|Q4Q7X0|Q4Q7X0_LEIMA	tr|Q4Q7X0|Q4Q7X0_LEIMA	1	1	1	tr|Q4Q7X0|Q4Q7X0_LEIMA Uncharacterized protein OS=Leishmania major OX=5664 GN=LMJF_28_2920 PE=4 SV=1	1	1	1	1	1	1	1	1	1	1	1	1	1	1	1	1	1	1	1	1	1	1	5.6	5.6	5.6	19.189	178	178	0.0015023	2.0547	5.6	5.6	5.6	5.6	5.6	5.6	72597000	12865000	9665800	10037000	13536000	13845000	12649000	0
tr|Q4Q7X1|Q4Q7X1_LEIMA	tr|Q4Q7X1|Q4Q7X1_LEIMA	14	14	14	tr|Q4Q7X1|Q4Q7X1_LEIMA Glutamate dehydrogenase OS=Leishmania major OX=5664 GN=LMJF_28_2910 PE=3 SV=1	1	14	14	14	13	12	12	0	0	0	13	12	12	0	0	0	13	12	12	0	0	0	36.3	36.3	36.3	49.13	452	452	0	323.31	34.3	35	33	0	0	0	9992800000	3403300000	2925000000	3664600000	0	0	0	3095600000
tr|Q4Q7X4|Q4Q7X4_LEIMA	tr|Q4Q7X4|Q4Q7X4_LEIMA	3	3	3	tr|Q4Q7X4|Q4Q7X4_LEIMA Putative dynein heavy chain OS=Leishmania major OX=5664 GN=LMJF_28_2880 PE=4 SV=1	1	3	3	3	0	1	1	1	1	0	0	1	1	1	1	0	0	1	1	1	1	0	1.3	1.3	1.3	473.89	4225	4225	0	22.357	0	0.4	0.4	0.7	0.2	0	164250000	0	54911000	45125000	64210000	0	0	0
tr|Q4Q7X6|Q4Q7X6_LEIMA	tr|Q4Q7X6|Q4Q7X6_LEIMA	10	10	10	tr|Q4Q7X6|Q4Q7X6_LEIMA Malate dehydrogenase OS=Leishmania major OX=5664 GN=cMDH PE=1 SV=1	1	10	10	10	9	9	9	6	6	6	9	9	9	6	6	6	9	9	9	6	6	6	47.8	47.8	47.8	34.155	324	324	0	323.31	44.1	42	42	28.7	28.7	28.7	12312000000	2773900000	3442700000	3702500000	686290000	837610000	869240000	3186700000
tr|Q4Q7Y0|Q4Q7Y0_LEIMA	tr|Q4Q7Y0|Q4Q7Y0_LEIMA	2	2	2	tr|Q4Q7Y0|Q4Q7Y0_LEIMA Putative heat shock protein 70 OS=Leishmania major OX=5664 GN=LMJF_28_2820 PE=3 SV=1	1	2	2	2	0	0	2	0	0	0	0	0	2	0	0	0	0	0	2	0	0	0	4.7	4.7	4.7	72.268	662	662	0	3.8972	0	0	4.7	0	0	0	40015000	0	0	40015000	0	0	0	0
tr|Q4Q7Y1|Q4Q7Y1_LEIMA	tr|Q4Q7Y1|Q4Q7Y1_LEIMA	2	2	2	tr|Q4Q7Y1|Q4Q7Y1_LEIMA Uncharacterized protein OS=Leishmania major OX=5664 GN=LMJF_28_2810 PE=4 SV=1	1	2	2	2	0	0	0	1	2	0	0	0	0	1	2	0	0	0	0	1	2	0	13.5	13.5	13.5	22.402	208	208	0	9.7213	0	0	0	6.7	13.5	0	106670000	0	0	0	49140000	57533000	0	0
tr|Q4Q7Y4|Q4Q7Y4_LEIMA	tr|Q4Q7Y4|Q4Q7Y4_LEIMA	44	44	44	tr|Q4Q7Y4|Q4Q7Y4_LEIMA Putative heat-shock protein hsp70 OS=Leishmania major OX=5664 GN=LMJF_28_2770 PE=3 SV=1	1	44	44	44	30	32	35	31	32	32	30	32	35	31	32	32	30	32	35	31	32	32	54	54	54	71.652	658	658	0	323.31	43.6	46.7	46.8	49.7	43.9	40.6	201040000000	35887000000	39517000000	44326000000	25857000000	27185000000	28272000000	36614000000
tr|Q4Q7Y7|Q4Q7Y7_LEIMA	tr|Q4Q7Y7|Q4Q7Y7_LEIMA	11	11	11	tr|Q4Q7Y7|Q4Q7Y7_LEIMA Activated protein kinase c receptor OS=Leishmania major OX=5664 GN=LACK2 PE=2 SV=1	1	11	11	11	3	3	4	10	8	8	3	3	4	10	8	8	3	3	4	10	8	8	56.4	56.4	56.4	34.399	312	312	0	323.31	17.9	17.9	20.5	53.2	39.7	39.7	7622400000	246820000	343360000	252160000	1960300000	2415500000	2404300000	329040000
tr|Q4Q7Y9|Q4Q7Y9_LEIMA	tr|Q4Q7Y9|Q4Q7Y9_LEIMA	2	2	2	tr|Q4Q7Y9|Q4Q7Y9_LEIMA Uncharacterized protein OS=Leishmania major OX=5664 GN=LMJF_28_2730 PE=4 SV=1	1	2	2	2	1	1	1	1	1	2	1	1	1	1	1	2	1	1	1	1	1	2	6	6	6	65.52	603	603	0	25.856	4.3	4.3	4.3	4.3	1.7	6	194010000	24134000	35278000	31556000	20492000	22461000	60092000	0
tr|Q4Q7Z2|Q4Q7Z2_LEIMA	tr|Q4Q7Z2|Q4Q7Z2_LEIMA	2	2	2	tr|Q4Q7Z2|Q4Q7Z2_LEIMA Uncharacterized protein OS=Leishmania major OX=5664 GN=LMJF_28_2700 PE=4 SV=1	1	2	2	2	1	0	1	0	0	0	1	0	1	0	0	0	1	0	1	0	0	0	8.9	8.9	8.9	49.229	463	463	0.0083141	1.5061	6.9	0	1.9	0	0	0	16887000	3541400	0	13346000	0	0	0	0
tr|Q4Q7Z6|Q4Q7Z6_LEIMA	tr|Q4Q7Z6|Q4Q7Z6_LEIMA	2	2	2	tr|Q4Q7Z6|Q4Q7Z6_LEIMA MsrB domain-containing protein OS=Leishmania major OX=5664 GN=LMJF_28_2660 PE=4 SV=1	1	2	2	2	2	1	0	0	0	0	2	1	0	0	0	0	2	1	0	0	0	0	18.5	18.5	18.5	16.534	146	146	0	9.8568	18.5	11	0	0	0	0	141210000	95555000	45657000	0	0	0	0	95555000
tr|Q4Q800|Q4Q800_LEIMA	tr|Q4Q800|Q4Q800_LEIMA	3	3	3	tr|Q4Q800|Q4Q800_LEIMA Coatomer subunit gamma OS=Leishmania major OX=5664 GN=LMJF_28_2620 PE=3 SV=1	1	3	3	3	1	1	2	2	1	2	1	1	2	2	1	2	1	1	2	2	1	2	3.1	3.1	3.1	95.86	865	865	0	95.642	1.3	1.3	3.1	2.3	1.3	3.1	791090000	120450000	146620000	139090000	118430000	150050000	116450000	0
tr|Q4Q804|Q4Q804_LEIMA	tr|Q4Q804|Q4Q804_LEIMA	2	2	2	tr|Q4Q804|Q4Q804_LEIMA Putative splicing factor 3B subunit 1 OS=Leishmania major OX=5664 GN=LMJF_28_2570 PE=4 SV=1	1	2	2	2	0	0	1	0	0	1	0	0	1	0	0	1	0	0	1	0	0	1	2.4	2.4	2.4	113.94	1026	1026	0.0015306	2.2029	0	0	1.4	0	0	1.1	16590000	0	0	0	0	0	16590000	0
tr|Q4Q806|Q4Q806_LEIMA	tr|Q4Q806|Q4Q806_LEIMA	4	4	4	tr|Q4Q806|Q4Q806_LEIMA Putative 40S ribosomal protein S17 OS=Leishmania major OX=5664 GN=LMJF_28_2555 PE=3 SV=1	1	4	4	4	0	0	0	2	3	4	0	0	0	2	3	4	0	0	0	2	3	4	25.9	25.9	25.9	16.512	143	143	0	90.668	0	0	0	13.3	18.2	25.9	727120000	0	0	0	110490000	202440000	414200000	0
tr|Q4Q808|Q4Q808_LEIMA	tr|Q4Q808|Q4Q808_LEIMA	1	1	1	tr|Q4Q808|Q4Q808_LEIMA MYND-type domain-containing protein OS=Leishmania major OX=5664 GN=LMJF_28_2550 PE=4 SV=1	1	1	1	1	0	0	0	1	0	0	0	0	0	1	0	0	0	0	0	1	0	0	1.1	1.1	1.1	108.08	1009	1009	0	4.4983	0	0	0	1.1	0	0	5505300	0	0	0	5505300	0	0	0
tr|Q4Q812|Q4Q812_LEIMA	tr|Q4Q812|Q4Q812_LEIMA	14	14	14	tr|Q4Q812|Q4Q812_LEIMA Putative acyl-CoA dehydrogenase OS=Leishmania major OX=5664 GN=LMJF_28_2510 PE=3 SV=1	1	14	14	14	11	13	9	8	5	5	11	13	9	8	5	5	11	13	9	8	5	5	35	35	35	68.803	629	629	0	323.31	28.1	32.1	22.6	22.7	15.1	12.6	3231700000	617120000	961660000	1123700000	169820000	159620000	199800000	785780000
tr|Q4Q813|Q4Q813_LEIMA	tr|Q4Q813|Q4Q813_LEIMA	4	4	4	tr|Q4Q813|Q4Q813_LEIMA Putative eukaryotic translation initiation factor OS=Leishmania major OX=5664 GN=LMJF_28_2500 PE=3 SV=1	1	4	4	4	4	1	1	4	4	2	4	1	1	4	4	2	4	1	1	4	4	2	13.8	13.8	13.8	37.785	349	349	0	40.256	13.8	5.2	5.4	13.8	13.8	13.5	934600000	197970000	17959000	77714000	268850000	307810000	64290000	111470000
tr|Q4Q820|Q4Q820_LEIMA	tr|Q4Q820|Q4Q820_LEIMA	1	1	1	tr|Q4Q820|Q4Q820_LEIMA Uncharacterized protein OS=Leishmania major OX=5664 GN=LMJF_28_2440 PE=4 SV=1	1	1	1	1	0	0	0	1	1	0	0	0	0	1	1	0	0	0	0	1	1	0	1.2	1.2	1.2	71.139	673	673	0.0015512	2.2826	0	0	0	1.2	1.2	0	9823900	0	0	0	4553300	5270600	0	0
tr|Q4Q821|Q4Q821_LEIMA	tr|Q4Q821|Q4Q821_LEIMA	13	13	13	tr|Q4Q821|Q4Q821_LEIMA Vacuolar proton pump subunit B OS=Leishmania major OX=5664 GN=LMJF_28_2430 PE=3 SV=1	1	13	13	13	10	8	10	11	8	8	10	8	10	11	8	8	10	8	10	11	8	8	43.4	43.4	43.4	55.518	495	495	0	323.31	37.8	27.3	35.2	42.8	29.5	31.1	2370200000	476270000	582260000	492660000	348090000	228200000	242760000	443720000
tr|Q4Q822|Q4Q822_LEIMA	tr|Q4Q822|Q4Q822_LEIMA	7	7	7	tr|Q4Q822|Q4Q822_LEIMA Dihydrolipoamide acetyltransferase component of pyruvate dehydrogenase complex OS=Leishmania major OX=5664 GN=LMJF_28_2420 PE=3 SV=1	1	7	7	7	7	6	5	6	5	4	7	6	5	6	5	4	7	6	5	6	5	4	23.7	23.7	23.7	41.732	389	389	0	95.744	23.7	17.5	17.5	19	19	15.2	2542600000	535810000	532540000	488940000	370710000	317270000	297370000	518480000
tr|Q4Q831|Q4Q831_LEIMA	tr|Q4Q831|Q4Q831_LEIMA	2	2	2	tr|Q4Q831|Q4Q831_LEIMA CactinC_cactus domain-containing protein OS=Leishmania major OX=5664 GN=LMJF_28_2330 PE=4 SV=1	1	2	2	2	0	0	0	0	1	2	0	0	0	0	1	2	0	0	0	0	1	2	3.6	3.6	3.6	99.03	889	889	0	10.916	0	0	0	0	1.5	3.6	25423000	0	0	0	0	6371700	19051000	0
tr|Q4Q833|Q4Q833_LEIMA	tr|Q4Q833|Q4Q833_LEIMA	6	6	6	tr|Q4Q833|Q4Q833_LEIMA Eukaryotic translation initiation factor 3 subunit E OS=Leishmania major OX=5664 GN=LMJF_28_2310 PE=3 SV=1	1	6	6	6	1	2	2	3	5	5	1	2	2	3	5	5	1	2	2	3	5	5	18.5	18.5	18.5	46.383	405	405	0	98.716	3.7	7.2	7.2	10.9	14.6	14.8	644950000	78665000	43054000	63748000	121780000	172920000	164790000	102550000
tr|Q4Q835|Q4Q835_LEIMA	tr|Q4Q835|Q4Q835_LEIMA	1	1	1	tr|Q4Q835|Q4Q835_LEIMA Uncharacterized protein OS=Leishmania major OX=5664 GN=LMJF_28_2290 PE=4 SV=1	1	1	1	1	1	0	1	1	1	1	1	0	1	1	1	1	1	0	1	1	1	1	1.7	1.7	1.7	90.361	836	836	0	2.4896	1.7	0	1.7	1.7	1.7	1.7	3618000	0	0	670650	0	1668100	1279300	0
tr|Q4Q836|Q4Q836_LEIMA	tr|Q4Q836|Q4Q836_LEIMA	2	2	2	tr|Q4Q836|Q4Q836_LEIMA DNA topoisomerase 2 OS=Leishmania major OX=5664 GN=LMJF_28_2280 PE=3 SV=1	1	2	2	2	1	1	2	1	2	0	1	1	2	1	2	0	1	1	2	1	2	0	2.3	2.3	2.3	168.27	1497	1497	0	4.3844	1.3	1.3	2.3	1.3	2.3	0	50135000	9887000	8079100	12535000	6325300	13308000	0	0
tr|Q4Q838|Q4Q838_LEIMA	tr|Q4Q838|Q4Q838_LEIMA	4	4	4	tr|Q4Q838|Q4Q838_LEIMA Putative glycosomal membrane protein OS=Leishmania major OX=5664 GN=LMJF_28_2260 PE=4 SV=1	1	4	4	4	4	4	3	3	3	3	4	4	3	3	3	3	4	4	3	3	3	3	22.1	22.1	22.1	23.796	222	222	0	96.554	22.1	22.1	14	18.5	14	18.5	710130000	181290000	173840000	71361000	109750000	54544000	119350000	148550000
tr|Q4Q839|Q4Q839_LEIMA	tr|Q4Q839|Q4Q839_LEIMA	1	1	1	tr|Q4Q839|Q4Q839_LEIMA Glycosomal membrane protein-like protein OS=Leishmania major OX=5664 GN=LMJF_28_2250 PE=4 SV=1	1	1	1	1	1	1	1	1	1	1	1	1	1	1	1	1	1	1	1	1	1	1	11.3	11.3	11.3	24.21	221	221	0	57.967	11.3	11.3	11.3	11.3	11.3	11.3	851800000	232080000	237580000	238200000	24022000	49316000	70602000	232090000
tr|Q4Q842|Q4Q842_LEIMA	tr|Q4Q842|Q4Q842_LEIMA	1	1	1	tr|Q4Q842|Q4Q842_LEIMA 2,3-bisphosphoglycerate-independent phosphoglycerate mutase-like OS=Leishmania major OX=5664 GN=LMJF_28_2220 PE=4 SV=1	1	1	1	1	1	1	1	0	0	0	1	1	1	0	0	0	1	1	1	0	0	0	1.1	1.1	1.1	89.379	833	833	0	4.14	1.1	1.1	1.1	0	0	0	9303300	3916700	2317700	3068800	0	0	0	0
tr|Q4Q847|Q4Q847_LEIMA	tr|Q4Q847|Q4Q847_LEIMA	1	1	1	tr|Q4Q847|Q4Q847_LEIMA Uncharacterized protein OS=Leishmania major OX=5664 GN=LMJF_28_2180 PE=4 SV=1	1	1	1	1	1	1	0	1	0	1	1	1	0	1	0	1	1	1	0	1	0	1	4.5	4.5	4.5	27.437	245	245	0.0015129	2.1157	4.5	4.5	0	4.5	0	4.5	61196000	12693000	10645000	0	26292000	0	11566000	0
tr|Q4Q848|Q4Q848_LEIMA	tr|Q4Q848|Q4Q848_LEIMA	5	5	5	tr|Q4Q848|Q4Q848_LEIMA CS domain-containing protein OS=Leishmania major OX=5664 GN=LMJF_28_2170 PE=4 SV=1	1	5	5	5	1	0	1	5	3	2	1	0	1	5	3	2	1	0	1	5	3	2	13.2	13.2	13.2	71.276	651	651	0	71.769	2.5	0	2.5	13.2	7.1	4.6	821430000	3563500	0	0	356530000	239370000	221960000	0
tr|Q4Q855|Q4Q855_LEIMA	tr|Q4Q855|Q4Q855_LEIMA	1	1	1	tr|Q4Q855|Q4Q855_LEIMA Putative glycerophosphoryl diester phosphodiesterase OS=Leishmania major OX=5664 GN=LMJF_28_2100 PE=4 SV=1	1	1	1	1	0	1	1	0	0	0	0	1	1	0	0	0	0	1	1	0	0	0	2.6	2.6	2.6	39.225	349	349	0.007428	1.5409	0	2.6	2.6	0	0	0	12761000	0	0	12761000	0	0	0	0
tr|Q4Q858|Q4Q858_LEIMA	tr|Q4Q858|Q4Q858_LEIMA	1	1	1	tr|Q4Q858|Q4Q858_LEIMA Putative mitochondrial DEAD box protein OS=Leishmania major OX=5664 GN=LMJF_28_2080 PE=3 SV=1	1	1	1	1	1	1	0	1	0	1	1	1	0	1	0	1	1	1	0	1	0	1	5.3	5.3	5.3	60.202	544	544	0	14.523	5.3	5.3	0	5.3	0	5.3	65685000	16566000	13269000	0	18471000	0	17379000	17730000
tr|Q4Q859|Q4Q859_LEIMA	tr|Q4Q859|Q4Q859_LEIMA	2	2	2	tr|Q4Q859|Q4Q859_LEIMA Threonylcarbamoyl-AMP synthase OS=Leishmania major OX=5664 GN=LMJF_28_2070 PE=3 SV=1	1	2	2	2	2	1	1	1	2	1	2	1	1	1	2	1	2	1	1	1	2	1	9.6	9.6	9.6	40.864	386	386	0	12.379	9.6	3.6	3.6	3.6	9.6	3.6	34507000	13549000	4650900	6775100	0	4849400	4682900	13549000
tr|Q4Q865|Q4Q865_LEIMA	tr|Q4Q865|Q4Q865_LEIMA	1	1	1	tr|Q4Q865|Q4Q865_LEIMA Uncharacterized protein OS=Leishmania major OX=5664 GN=LMJF_28_2010 PE=4 SV=1	1	1	1	1	0	1	0	0	0	0	0	1	0	0	0	0	0	1	0	0	0	0	2.9	2.9	2.9	59.459	549	549	1	-2	0	2.9	0	0	0	0	9557300	0	9557300	0	0	0	0	0
tr|Q4Q867|Q4Q867_LEIMA	tr|Q4Q867|Q4Q867_LEIMA	3	3	3	tr|Q4Q867|Q4Q867_LEIMA Uncharacterized protein OS=Leishmania major OX=5664 GN=LMJF_28_1990 PE=4 SV=1	1	3	3	3	2	1	2	1	2	1	2	1	2	1	2	1	2	1	2	1	2	1	8.4	8.4	8.4	80.545	747	747	0	73.496	6.8	3.2	4.8	3.2	6.8	3.2	456630000	139320000	61137000	70462000	31872000	89945000	63892000	139410000
tr|Q4Q869|Q4Q869_LEIMA	tr|Q4Q869|Q4Q869_LEIMA	2	2	2	tr|Q4Q869|Q4Q869_LEIMA Putative ribose 5-phosphate isomerase OS=Leishmania major OX=5664 GN=LMJF_28_1970 PE=4 SV=1	1	2	2	2	1	1	1	2	2	2	1	1	1	2	2	2	1	1	1	2	2	2	16.9	16.9	16.9	18.617	172	172	0	4.7818	9.3	9.3	9.3	16.9	16.9	16.9	99098000	6632500	14305000	17525000	24082000	17560000	18994000	0
tr|Q4Q870|Q4Q870_LEIMA	tr|Q4Q870|Q4Q870_LEIMA	1	1	1	tr|Q4Q870|Q4Q870_LEIMA Elongation factor G2-like protein OS=Leishmania major OX=5664 GN=LMJF_28_1960 PE=4 SV=1	1	1	1	1	1	0	0	0	0	0	1	0	0	0	0	0	1	0	0	0	0	0	0.9	0.9	0.9	84.48	763	763	0.0043228	1.7368	0.9	0	0	0	0	0	6848200	6848200	0	0	0	0	0	6848200
tr|Q4Q872|Q4Q872_LEIMA	tr|Q4Q872|Q4Q872_LEIMA	1	1	1	tr|Q4Q872|Q4Q872_LEIMA Uncharacterized protein OS=Leishmania major OX=5664 GN=LMJF_28_1940 PE=4 SV=1	1	1	1	1	0	0	0	1	1	1	0	0	0	1	1	1	0	0	0	1	1	1	3.1	3.1	3.1	72.294	677	677	0	9.5694	0	0	0	3.1	3.1	3.1	14962000	0	0	0	5669300	5831200	3461300	0
tr|Q4Q884|Q4Q884_LEIMA	tr|Q4Q884|Q4Q884_LEIMA	9	9	9	tr|Q4Q884|Q4Q884_LEIMA Replication protein A subunit OS=Leishmania major OX=5664 GN=RPA1 PE=3 SV=1	1	9	9	9	2	4	3	5	5	6	2	4	3	5	5	6	2	4	3	5	5	6	25.3	25.3	25.3	52.432	467	467	0	40.253	5.1	10.9	8.1	13.5	15.8	18.2	1191000000	28028000	107710000	147130000	310440000	377750000	219980000	153610000
tr|Q4Q888|Q4Q888_LEIMA	tr|Q4Q888|Q4Q888_LEIMA	2	2	2	tr|Q4Q888|Q4Q888_LEIMA DNA topoisomerase OS=Leishmania major OX=5664 GN=LMJF_28_1780 PE=3 SV=1	1	2	2	2	0	0	1	0	0	1	0	0	1	0	0	1	0	0	1	0	0	1	3.6	3.6	3.6	96.151	866	866	0	2.9825	0	0	2.2	0	0	1.4	33376000	0	0	24856000	0	0	8520200	0
tr|Q4Q892|Q4Q892_LEIMA	tr|Q4Q892|Q4Q892_LEIMA	3	3	3	tr|Q4Q892|Q4Q892_LEIMA SAM_MT_RSMB_NOP domain-containing protein OS=Leishmania major OX=5664 GN=LMJF_28_1740 PE=3 SV=1	1	3	3	3	0	1	0	0	1	3	0	1	0	0	1	3	0	1	0	0	1	3	9.5	9.5	9.5	65.096	587	587	0	5.232	0	4.6	0	0	1.5	9.5	260390000	0	4621300	0	0	93726000	162040000	0
tr|Q4Q893|Q4Q893_LEIMA	tr|Q4Q893|Q4Q893_LEIMA	4	4	4	tr|Q4Q893|Q4Q893_LEIMA Putative proteasome regulatory non-ATP-ase subunit 2 OS=Leishmania major OX=5664 GN=LMJF_28_1730 PE=3 SV=1	1	4	4	4	0	1	3	1	1	2	0	1	3	1	1	2	0	1	3	1	1	2	7.2	7.2	7.2	106.05	972	972	0	7.1526	0	1.5	4.2	1	1.5	4	237600000	0	0	72133000	92874000	0	72590000	0
tr|Q4Q899|Q4Q899_LEIMA	tr|Q4Q899|Q4Q899_LEIMA	2	2	2	tr|Q4Q899|Q4Q899_LEIMA Uncharacterized protein OS=Leishmania major OX=5664 GN=LMJF_28_1660 PE=4 SV=1	1	2	2	2	1	1	1	0	1	1	1	1	1	0	1	1	1	1	1	0	1	1	5.2	5.2	5.2	81.149	746	746	0	3.474	2.3	2.3	2.3	0	2.9	2.3	20850000	5109100	4124000	5397200	0	2462700	3757300	0
tr|Q4Q8A0|Q4Q8A0_LEIMA	tr|Q4Q8A0|Q4Q8A0_LEIMA	2	2	2	tr|Q4Q8A0|Q4Q8A0_LEIMA Protein kinase domain-containing protein OS=Leishmania major OX=5664 GN=LMJF_28_1650 PE=4 SV=1	1	2	2	2	0	0	1	1	0	0	0	0	1	1	0	0	0	0	1	1	0	0	5.2	5.2	5.2	91.193	851	851	0	4.999	0	0	1.6	3.5	0	0	7311800	0	0	7311800	0	0	0	0
tr|Q4Q8A6|Q4Q8A6_LEIMA	tr|Q4Q8A6|Q4Q8A6_LEIMA	1	1	1	tr|Q4Q8A6|Q4Q8A6_LEIMA Uncharacterized protein OS=Leishmania major OX=5664 GN=LMJF_28_1590 PE=4 SV=1	1	1	1	1	1	1	1	0	0	0	1	1	1	0	0	0	1	1	1	0	0	0	2.6	2.6	2.6	45.022	426	426	0	4.2906	2.6	2.6	2.6	0	0	0	17588000	10429000	7159100	0	0	0	0	0
tr|Q4Q8A8|Q4Q8A8_LEIMA	tr|Q4Q8A8|Q4Q8A8_LEIMA	4	4	4	tr|Q4Q8A8|Q4Q8A8_LEIMA Putative hydrolase, alpha/beta fold family OS=Leishmania major OX=5664 GN=LMJF_28_1570 PE=4 SV=1	1	4	4	4	2	4	4	1	1	0	2	4	4	1	1	0	2	4	4	1	1	0	22.8	22.8	22.8	38.341	346	346	0	10.436	13.6	22.8	22.8	7.8	7.8	0	125830000	25577000	46402000	51679000	1351100	822380	0	39096000
tr|Q4Q8B2|Q4Q8B2_LEIMA	tr|Q4Q8B2|Q4Q8B2_LEIMA	3	3	3	tr|Q4Q8B2|Q4Q8B2_LEIMA Putative ATP dependent DEAD-box helicase OS=Leishmania major OX=5664 GN=LMJF_28_1530 PE=3 SV=1	1	3	3	3	1	1	1	2	1	3	1	1	1	2	1	3	1	1	1	2	1	3	6.7	6.7	6.7	43.997	389	389	0	17.939	1.8	1.8	1.8	4.1	1.8	6.7	120560000	7588400	8578800	14075000	15814000	14995000	59514000	0
tr|Q4Q8B6|Q4Q8B6_LEIMA	tr|Q4Q8B6|Q4Q8B6_LEIMA	1	1	1	tr|Q4Q8B6|Q4Q8B6_LEIMA Uncharacterized protein OS=Leishmania major OX=5664 GN=LMJF_28_1500 PE=4 SV=1	1	1	1	1	1	1	1	1	1	1	1	1	1	1	1	1	1	1	1	1	1	1	18.9	18.9	18.9	14.296	132	132	0	94.462	18.9	18.9	18.9	18.9	18.9	18.9	565020000	153220000	134250000	114560000	62935000	60988000	39061000	153150000
tr|Q4Q8C7|Q4Q8C7_LEIMA	tr|Q4Q8C7|Q4Q8C7_LEIMA	1	1	1	tr|Q4Q8C7|Q4Q8C7_LEIMA Uncharacterized protein OS=Leishmania major OX=5664 GN=LMJF_28_1390 PE=4 SV=1	1	1	1	1	1	0	0	0	0	0	1	0	0	0	0	0	1	0	0	0	0	0	4.4	4.4	4.4	37.243	342	342	1	-2	4.4	0	0	0	0	0	0	0	0	0	0	0	0	0
tr|Q4Q8C8|Q4Q8C8_LEIMA	tr|Q4Q8C8|Q4Q8C8_LEIMA	2	2	2	tr|Q4Q8C8|Q4Q8C8_LEIMA Haloacid dehalogenase-like hydrolase-like protein OS=Leishmania major OX=5664 GN=LMJF_28_1380 PE=4 SV=1	1	2	2	2	2	2	2	1	1	1	2	2	2	1	1	1	2	2	2	1	1	1	6.7	6.7	6.7	44.568	402	402	0	17.05	6.7	6.7	6.7	2.2	2.2	2.2	154990000	37117000	36340000	55516000	9598000	8873300	7549800	36062000
tr|Q4Q8C9|Q4Q8C9_LEIMA	tr|Q4Q8C9|Q4Q8C9_LEIMA	4	4	4	tr|Q4Q8C9|Q4Q8C9_LEIMA Putative haloacid dehalogenase-like hydrolase OS=Leishmania major OX=5664 GN=LMJF_28_1370 PE=4 SV=1	1	4	4	4	4	3	4	3	3	1	4	3	4	3	3	1	4	3	4	3	3	1	19	19	19	31.507	284	284	0	24.201	19	12.7	19	15.8	15.8	9.2	948920000	222700000	105790000	363910000	131220000	95996000	29299000	222030000
tr|Q4Q8D1|Q4Q8D1_LEIMA	tr|Q4Q8D1|Q4Q8D1_LEIMA	3	3	3	tr|Q4Q8D1|Q4Q8D1_LEIMA Haloacid dehalogenase-like hydrolase-like protein OS=Leishmania major OX=5664 GN=LMJF_28_1350 PE=4 SV=1	1	3	3	3	2	1	1	1	1	2	2	1	1	1	1	2	2	1	1	1	1	2	9.9	9.9	9.9	35.277	333	333	0	5.7619	7.8	3	3	3	2.1	5.1	143430000	38184000	17029000	16930000	23850000	9886100	37552000	0
tr|Q4Q8E1|Q4Q8E1_LEIMA	tr|Q4Q8E1|Q4Q8E1_LEIMA	2	2	2	tr|Q4Q8E1|Q4Q8E1_LEIMA BILBO1_N domain-containing protein OS=Leishmania major OX=5664 GN=LMJF_28_1250 PE=4 SV=1	1	2	2	2	2	1	0	0	0	0	2	1	0	0	0	0	2	1	0	0	0	0	8.2	8.2	8.2	49.386	438	438	0.0047506	1.6573	8.2	4.1	0	0	0	0	18823000	14822000	4001400	0	0	0	0	14822000
tr|Q4Q8E2|Q4Q8E2_LEIMA	tr|Q4Q8E2|Q4Q8E2_LEIMA	9	9	9	tr|Q4Q8E2|Q4Q8E2_LEIMA Putative p450 reductase OS=Leishmania major OX=5664 GN=LMJF_28_1240 PE=4 SV=1	1	9	9	9	7	7	4	5	4	4	7	7	4	5	4	4	7	7	4	5	4	4	14.4	14.4	14.4	72.281	645	645	0	64.553	12.2	11.5	6.5	9.6	5.3	6	1240200000	244770000	263250000	306790000	117340000	143300000	164740000	205780000
tr|Q4Q8E3|Q4Q8E3_LEIMA	tr|Q4Q8E3|Q4Q8E3_LEIMA	3	3	3	tr|Q4Q8E3|Q4Q8E3_LEIMA SGL domain-containing protein OS=Leishmania major OX=5664 GN=LMJF_28_1230 PE=4 SV=1	1	3	3	3	2	2	3	2	2	3	2	2	3	2	2	3	2	2	3	2	2	3	9	9	9	44.247	413	413	0	20.853	5.6	5.6	9	5.6	5.6	9	149760000	20988000	17129000	51160000	18489000	7598600	34393000	36236000
tr|Q4Q8E4|Q4Q8E4_LEIMA	tr|Q4Q8E4|Q4Q8E4_LEIMA	1	1	1	tr|Q4Q8E4|Q4Q8E4_LEIMA Uncharacterized protein OS=Leishmania major OX=5664 GN=LMJF_28_1220 PE=4 SV=1	1	1	1	1	1	1	1	0	1	1	1	1	1	0	1	1	1	1	1	0	1	1	4	4	4	50.034	472	472	0	6.1441	4	4	4	0	4	4	93086000	18118000	27665000	19853000	0	13671000	13779000	0
tr|Q4Q8E6|Q4Q8E6_LEIMA	tr|Q4Q8E6|Q4Q8E6_LEIMA	23	23	23	tr|Q4Q8E6|Q4Q8E6_LEIMA Putative glucose-regulated protein 78 OS=Leishmania major OX=5664 GN=LMJF_28_1200 PE=3 SV=1	1	23	23	23	18	17	21	15	18	16	18	17	21	15	18	16	18	17	21	15	18	16	43.6	43.6	43.6	71.94	658	658	0	323.31	37.4	33.3	41.5	33.6	40.6	39.2	37385000000	6841200000	7887500000	6051900000	5057300000	5551000000	5995700000	6673200000
tr|Q4Q8F2|Q4Q8F2_LEIMA	tr|Q4Q8F2|Q4Q8F2_LEIMA	15	15	15	tr|Q4Q8F2|Q4Q8F2_LEIMA Putative electron-transfer-flavoprotein,alpha polypeptide OS=Leishmania major OX=5664 GN=LMJF_28_1140 PE=4 SV=1	1	15	15	15	12	12	13	9	10	8	12	12	13	9	10	8	12	12	13	9	10	8	66.8	66.8	66.8	33.502	325	325	0	323.31	58.5	52.3	60	51.7	51.7	51.1	6654000000	1252100000	1499400000	1673200000	634100000	883410000	711890000	1389500000
tr|Q4Q8F8|Q4Q8F8_LEIMA	tr|Q4Q8F8|Q4Q8F8_LEIMA	2	2	2	tr|Q4Q8F8|Q4Q8F8_LEIMA ATP-grasp domain-containing protein OS=Leishmania major OX=5664 GN=LMJF_28_1090 PE=4 SV=1	1	2	2	2	1	0	1	0	0	0	1	0	1	0	0	0	1	0	1	0	0	0	4.3	4.3	4.3	86.281	785	785	0.0070159	1.5734	1.7	0	2.7	0	0	0	142930000	142380000	0	543410	0	0	0	0
tr|Q4Q8G1|Q4Q8G1_LEIMA	tr|Q4Q8G1|Q4Q8G1_LEIMA	1	1	1	tr|Q4Q8G1|Q4Q8G1_LEIMA Uncharacterized protein OS=Leishmania major OX=5664 GN=LMJF_28_1060 PE=4 SV=1	1	1	1	1	0	1	0	1	1	1	0	1	0	1	1	1	0	1	0	1	1	1	3.7	3.7	3.7	44.246	405	405	0.0033931	1.812	0	3.7	0	3.7	3.7	3.7	3540400	0	641300	0	1244500	1654600	0	0
tr|Q4Q8G3|Q4Q8G3_LEIMA	tr|Q4Q8G3|Q4Q8G3_LEIMA	1	1	1	tr|Q4Q8G3|Q4Q8G3_LEIMA Uncharacterized protein OS=Leishmania major OX=5664 GN=LMJF_28_1040 PE=4 SV=1	1	1	1	1	0	0	1	0	0	1	0	0	1	0	0	1	0	0	1	0	0	1	1.7	1.7	1.7	88.158	839	839	0	2.8991	0	0	1.7	0	0	1.7	0	0	0	0	0	0	0	0
tr|Q4Q8G4|Q4Q8G4_LEIMA	tr|Q4Q8G4|Q4Q8G4_LEIMA	2	2	2	tr|Q4Q8G4|Q4Q8G4_LEIMA Putative ribosomal protein S20 OS=Leishmania major OX=5664 GN=LMJF_28_1010 PE=3 SV=1	1	2	2	2	0	0	0	2	1	1	0	0	0	2	1	1	0	0	0	2	1	1	14.7	14.7	14.7	13.011	116	116	0	40.851	0	0	0	14.7	14.7	14.7	1436200000	0	0	0	523800000	394200000	518220000	0
tr|Q4Q8G5|Q4Q8G5_LEIMA	tr|Q4Q8G5|Q4Q8G5_LEIMA	1	1	1	tr|Q4Q8G5|Q4Q8G5_LEIMA Uncharacterized protein OS=Leishmania major OX=5664 GN=LMJF_28_1020 PE=4 SV=1	1	1	1	1	0	0	0	0	1	0	0	0	0	0	1	0	0	0	0	0	1	0	1.8	1.8	1.8	70.437	627	627	1	-2	0	0	0	0	1.8	0	7583700	0	0	0	0	7583700	0	0
tr|Q4Q8G9|Q4Q8G9_LEIMA	tr|Q4Q8G9|Q4Q8G9_LEIMA	2	2	2	tr|Q4Q8G9|Q4Q8G9_LEIMA Putative P27 protein OS=Leishmania major OX=5664 GN=P27 PE=4 SV=1	1	2	2	2	1	1	0	0	0	0	1	1	0	0	0	0	1	1	0	0	0	0	7.1	7.1	7.1	27.655	240	240	0	3.7379	6.2	7.1	0	0	0	0	56924000	44159000	12765000	0	0	0	0	0
tr|Q4Q8H4|Q4Q8H4_LEIMA	tr|Q4Q8H4|Q4Q8H4_LEIMA	7	7	7	tr|Q4Q8H4|Q4Q8H4_LEIMA Uncharacterized protein OS=Leishmania major OX=5664 GN=LMJF_28_0930 PE=4 SV=1	1	7	7	7	5	5	3	5	7	7	5	5	3	5	7	7	5	5	3	5	7	7	22.6	22.6	22.6	45.518	411	411	0	133.89	17	17	9.7	17	22.6	22.6	1207400000	140590000	117960000	78995000	229270000	275780000	364780000	164610000
tr|Q4Q8H8|Q4Q8H8_LEIMA	tr|Q4Q8H8|Q4Q8H8_LEIMA	5	5	5	tr|Q4Q8H8|Q4Q8H8_LEIMA Ribonucleoside-diphosphate reductase OS=Leishmania major OX=5664 GN=LMJF_28_0890 PE=3 SV=1	1	5	5	5	3	2	2	2	3	2	3	2	2	2	3	2	3	2	2	2	3	2	8.8	8.8	8.8	90.727	799	799	0	15.654	6.1	5	4.9	3.6	6.1	3.8	247820000	94352000	98903000	7334900	14458000	17949000	14826000	0
tr|Q4Q8I7|Q4Q8I7_LEIMA	tr|Q4Q8I7|Q4Q8I7_LEIMA	1	1	1	tr|Q4Q8I7|Q4Q8I7_LEIMA Uncharacterized protein OS=Leishmania major OX=5664 GN=LMJF_28_0820 PE=4 SV=1	1	1	1	1	1	0	0	0	1	1	1	0	0	0	1	1	1	0	0	0	1	1	3.8	3.8	3.8	55.433	504	504	0.0070688	1.6252	3.8	0	0	0	3.8	3.8	63988000	18016000	0	0	0	24149000	21823000	0
tr|Q4Q8I9|Q4Q8I9_LEIMA	tr|Q4Q8I9|Q4Q8I9_LEIMA	1	1	1	tr|Q4Q8I9|Q4Q8I9_LEIMA Calmodulin-like protein OS=Leishmania major OX=5664 GN=LMJF_28_0800 PE=4 SV=1	1	1	1	1	1	1	1	0	0	0	1	1	1	0	0	0	1	1	1	0	0	0	14.9	14.9	14.9	17.276	154	154	0	2.5058	14.9	14.9	14.9	0	0	0	16648000	5532100	2237000	8879100	0	0	0	0
tr|Q4Q8J5|Q4Q8J5_LEIMA	tr|Q4Q8J5|Q4Q8J5_LEIMA	1	1	1	tr|Q4Q8J5|Q4Q8J5_LEIMA Uncharacterized protein OS=Leishmania major OX=5664 GN=LMJF_28_0740 PE=4 SV=1	1	1	1	1	1	1	1	1	1	1	1	1	1	1	1	1	1	1	1	1	1	1	2.8	2.8	2.8	44.215	394	394	0	14.804	2.8	2.8	2.8	2.8	2.8	2.8	102420000	23050000	13211000	18135000	15817000	13491000	18718000	0
tr|Q4Q8J8|Q4Q8J8_LEIMA	tr|Q4Q8J8|Q4Q8J8_LEIMA	1	1	1	tr|Q4Q8J8|Q4Q8J8_LEIMA EF-hand domain-containing protein OS=Leishmania major OX=5664 GN=LMJF_28_0710 PE=4 SV=1	1	1	1	1	1	1	1	1	1	0	1	1	1	1	1	0	1	1	1	1	1	0	3.2	3.2	3.2	64.565	585	585	0	4.5616	3.2	3.2	3.2	3.2	3.2	0	29308000	5087100	6098500	7135700	4980800	6005600	0	0
tr|Q4Q8K1|Q4Q8K1_LEIMA	tr|Q4Q8K1|Q4Q8K1_LEIMA	1	1	1	tr|Q4Q8K1|Q4Q8K1_LEIMA Serine/threonine-protein phosphatase OS=Leishmania major OX=5664 GN=LMJF_28_0690 PE=3 SV=1	1	1	1	1	1	1	1	1	1	1	1	1	1	1	1	1	1	1	1	1	1	1	4.3	4.3	4.3	34.401	301	301	0	17.023	4.3	4.3	4.3	4.3	4.3	4.3	62433000	10033000	13168000	14885000	7771900	8964200	7611800	0
tr|Q4Q8K9|Q4Q8K9_LEIMA	tr|Q4Q8K9|Q4Q8K9_LEIMA	1	1	1	tr|Q4Q8K9|Q4Q8K9_LEIMA Putative dynein heavy chain OS=Leishmania major OX=5664 GN=LMJF_28_0610 PE=4 SV=1	1	1	1	1	0	0	1	0	0	0	0	0	1	0	0	0	0	0	1	0	0	0	0.3	0.3	0.3	477.54	4241	4241	0.002914	1.8346	0	0	0.3	0	0	0	9570500	0	0	9570500	0	0	0	0
tr|Q4Q8L0|Q4Q8L0_LEIMA	tr|Q4Q8L0|Q4Q8L0_LEIMA	1	1	1	tr|Q4Q8L0|Q4Q8L0_LEIMA Uncharacterized protein OS=Leishmania major OX=5664 GN=LMJF_28_0600 PE=4 SV=1	1	1	1	1	0	0	0	0	0	1	0	0	0	0	0	1	0	0	0	0	0	1	14.7	14.7	14.7	10.316	95	95	0.0014948	2.0365	0	0	0	0	0	14.7	0	0	0	0	0	0	0	0
tr|Q4Q8L3|Q4Q8L3_LEIMA	tr|Q4Q8L3|Q4Q8L3_LEIMA	2	2	2	tr|Q4Q8L3|Q4Q8L3_LEIMA Leishmanolysin OS=Leishmania major OX=5664 GN=LMJF_28_0570 PE=3 SV=1	1	2	2	2	1	2	1	0	0	0	1	2	1	0	0	0	1	2	1	0	0	0	5.5	5.5	5.5	60.725	566	566	0	6.9474	3	5.5	3	0	0	0	121600000	11423000	97792000	12384000	0	0	0	0
tr|Q4Q8L4|Q4Q8L4_LEIMA	tr|Q4Q8L4|Q4Q8L4_LEIMA	1	1	1	tr|Q4Q8L4|Q4Q8L4_LEIMA VPS37 C-terminal domain-containing protein OS=Leishmania major OX=5664 GN=LMJF_28_0560 PE=4 SV=1	1	1	1	1	0	0	0	0	0	1	0	0	0	0	0	1	0	0	0	0	0	1	5.6	5.6	5.6	32.101	286	286	0	5.9715	0	0	0	0	0	5.6	56718000	0	0	0	0	0	56718000	0
tr|Q4Q8L6|Q4Q8L6_LEIMA	tr|Q4Q8L6|Q4Q8L6_LEIMA	2	1	1	tr|Q4Q8L6|Q4Q8L6_LEIMA 40S ribosomal protein S26 OS=Leishmania major OX=5664 GN=LMJF_28_0540 PE=3 SV=1	1	2	1	1	1	1	1	2	1	1	1	1	1	1	1	1	1	1	1	1	1	1	24.1	15.2	15.2	12.761	112	112	0	40.789	15.2	15.2	15.2	24.1	15.2	15.2	1077400000	51609000	34599000	64441000	305560000	247160000	374060000	0
tr|Q4Q8L9|Q4Q8L9_LEIMA	tr|Q4Q8L9|Q4Q8L9_LEIMA	1	1	1	tr|Q4Q8L9|Q4Q8L9_LEIMA Uncharacterized protein OS=Leishmania major OX=5664 GN=LMJF_28_0510 PE=4 SV=1	1	1	1	1	0	0	0	0	0	1	0	0	0	0	0	1	0	0	0	0	0	1	4.9	4.9	4.9	44.126	385	385	0.0038741	1.7989	0	0	0	0	0	4.9	5711500	0	0	0	0	0	5711500	0
tr|Q4Q8M1|Q4Q8M1_LEIMA	tr|Q4Q8M1|Q4Q8M1_LEIMA	4	4	4	tr|Q4Q8M1|Q4Q8M1_LEIMA Putative propionyl-coa carboxylase beta chain OS=Leishmania major OX=5664 GN=LMJF_28_0490 PE=4 SV=1	1	4	4	4	1	2	3	0	0	0	1	2	3	0	0	0	1	2	3	0	0	0	13.4	13.4	13.4	56.722	522	522	0	10.971	3.3	8	8.2	0	0	0	178060000	4647400	43397000	130010000	0	0	0	0
tr|Q4Q8M3|Q4Q8M3_LEIMA	tr|Q4Q8M3|Q4Q8M3_LEIMA	3	3	3	tr|Q4Q8M3|Q4Q8M3_LEIMA Carbonic anhydrase-like protein OS=Leishmania major OX=5664 GN=LMJF_28_0480 PE=4 SV=1	1	3	3	3	1	1	3	0	1	0	1	1	3	0	1	0	1	1	3	0	1	0	6.5	6.5	6.5	67.255	628	628	0	5.0691	1.6	1.6	6.5	0	1.6	0	87527000	0	26958000	52156000	0	8413300	0	0
tr|Q4Q8M5|Q4Q8M5_LEIMA	tr|Q4Q8M5|Q4Q8M5_LEIMA	1	1	1	tr|Q4Q8M5|Q4Q8M5_LEIMA Uncharacterized protein OS=Leishmania major OX=5664 GN=LMJF_28_0460 PE=4 SV=1	1	1	1	1	0	0	0	1	0	0	0	0	0	1	0	0	0	0	0	1	0	0	2.6	2.6	2.6	32.468	311	311	0.006993	1.5635	0	0	0	2.6	0	0	0	0	0	0	0	0	0	0
[truncated: 1,024 more rows]
[truncated: 25 more columns]
